# Supplementary material for: The impact of different standing positions on gluteus medius activation and lumbar lordosis in LBP-developers during prolonged standing
Source: PLoS One. 2025 Feb 11;20(2):e0317291. doi: 10.1371/journal.pone.0317291 (PMC11813126; doi:10.1371/journal.pone.0317291)
Supplement: S2 Table — (XLSX) [file pone.0317291.s002.xlsx]

## Sheet: Demographic
Group	Higth	Weigth	BMI	Baecke Q	AHAbd -R	AHAbd -L	Onset of pain during standing
A	1.62	59.35	22.6147	9.25	2	2	15
A	1.58	65.75	26.3379	12.625	2	2	15
A	1.59	68.35	27.0361	12.5	2	2	40
A	1.69	63.2	22.1281	11.75	1	2	3
A	1.67	52	18.6453	6.125	1	2	40
A	1.65	49	17.9982	9.375	2	2	25
A	1.7	60	20.7612	9.25	2	2	30
A	1.58	72	28.8415	7	3	2	30
A	1.7	72	24.9135	9.9	3	2	15
A	1.65	55	20.202	10.4	2	1	10
A	1.7	60	20.7612	9.25	2	2	30
A	1.69	63.2	22.1281	11.75	1	2	3
B	1.66	75.6	27.435	8.75	3	2	11
B	1.63	66.15	24.8974	9.625	2	1	25
B	1.7	55.7	19.2734	7.625	3	2	30
B	1.71	67	22.913	10.375	2	2	10
B	1.66	58.8	21.3384	9.75	1	1	14
B	1.57	50	20.2848	7.125	2	2	24
B	1.64	53	19.7055	9.125	2	2	30
B	1.56	44	18.0802	6.625	3	2	20
B	1.68	58	20.5499	9.6	3	2	15
B	1.63	58	21.83	10.5	3	2	15
B	1.64	53	19.7055	9.125	2	2	30
B	1.71	67	22.913	10.375	2	2	10

## Sheet: CCI
group	min10-con1	min11-con2	min15-con3	min25-con1	min26-con2	min30-con3	min40-con1	min41-con2	min45-con3	min55-con1	min56-con2	min60-con3
A	5.44	5.77	2.69	6.46	6.51	3.04	6.94	6.05	5.07	4.16	5.59	2.96
A	2.12	1.64	1.22	1.81	1.51	1.49	3.1	3	1.21	1.98	1.67	1.6
A	3.65	3.38	2.39	2.29	1.97	2.03	3.1	2.44	2.38	2.64	2.14	2.17
A	5.39	3.79	3.16	5.77	4.85	3.48	5.11	3.61	2.88	4.11	3.88	3.05
A	3.78	3.35	3.2	2.98	2.58	3.18	3	2.6	2.45	2.21	2.66	2.84
A	3.79	3.67	2.29	4.3	3.25	2.66	3.81	3.29	2.83	3.57	2.86	2.89
A	8	2.86	2.25	6.86	1.87	3.02	5.5	2.13	2.88	7	2.07	2.85
A	2	1.6	1.46	1.38	1.54	1.35	2	1.28	1.26	1.24	1.34	1.25
A	3.8	2.86	2.25	5	1.87	3.02	5.5	3	2.88	6.3	2.07	2.85
A	5.2	3.79	3	5.5	4.85	3.48	4.5	3.61	2.88	3.6	3.88	3.05
A	3.78	3.35	3.1	2.98	3	2	5	2.6	2.45	2.21	2.66	2.84
A	5.5	3	2.1	4	2	1	4.6	2.13	2.5	6.8	3	2.1
B	2.04	1.28	2.94	2	0.95	3.05	1.74	0.99	2.89	1.83	1.52	3.03
B	4	1.98	2.16	1.73	2.27	2.45	2.64	2.07	1.98	3.97	2.02	1.91
B	3.91	1.61	2.04	3.56	0.94	1.86	4.03	1.21	2.3	3.67	0.99	1.86
B	2.22	1.92	2.12	2.46	2.06	1.57	2.51	2.33	2.5	2.07	2.29	2.21
B	2.07	2.51	1.5	2.2	1.47	1.6	1.76	1.41	1.1	2.35	1.7	0.62
B	3.53	3.91	3.32	4.24	3.7	4.08	3.94	3.23	3	3.63	3.53	3.76
B	7.62	0.81	0.96	5.3	0.84	1.5	4	0.82	1.1	3.18	0.72	1.1
B	2.54	2.75	2.12	2.18	2.79	2.7	2.13	2.61	2.5	2.15	2.66	3
B	7.62	1.5	1.1	4.3	2	1.9	4	2	2	3.18	2	2
B	2.22	2	1.7	4	2.06	1.57	2.51	2.33	2	2.07	2.29	2.21
B	2.07	2.51	2	2.2	1.47	1.3	2	1.41	1.1	2.35	1.7	1
B	7.62	2	2.2	4.1	2	1.5	4.7	1	1	3.18	1.5	1.5

## Sheet: Lordosis
group	Bafore Standing	After Standing
A	31.3	25.2
A	21	18.3
A	17.1	15.3
A	29	21.5
A	30	18
A	15	11.6
A	23	16
A	27	17
A	30	24
A	20	18
A	23	16
A	27.3	22.6
B	24.4	22
B	16.3	17
B	23	22
B	30	21
B	26.3	20
B	26	14
B	19.4	16
B	15	16
B	29	21
B	24	19
B	19.2	15.2
B	28.6	20

## Sheet: VAS
group	min10 (pre step)	min11(post step)	min25 (pre step)	min26(post step)	min40(pre step)	min41(post step)	min55(pre step)	min56(post step)
A	5	5	10	9	20	20	30	30
A	5	5	21	20	31	25	36	35
A	5	5	14	12	18	17	25	22
A	3	2.5	15	13	19	19	21	20
A	3	2.5	15	14	23	22	27	25
A	5	2.5	15	15	18	15	25	20
A	10	10	15	10	20	15	30	25
A	8	5	12	15	25	27	30	30
A	3	2.5	14.2	13	25	25	30	23
A	5	10	15	10	20	20	20	20
A	2.5	5.5	9	17	21	15	25	21
A	5	5	17	13	23	25	35	21
B	9	6	15	13	29	25	31	30
B	20	14	10	10	10	10	10	10
B	5	5	7.5	6	18	17	22	23
B	5	5	15	15	19	18	20	19
B	5	4	15	14	17	15	25	24
B	3	4	15	12	23	20	29	26
B	5	5	15	13	18	15	25	20
B	9	5	15	15	18	17	19	17
B	10	5	20	15	20	15	30	20
B	8	4.5	15	10	20	20	30	20
B	11	5	15	13	16	16.5	27	22
B	4	1	13	10	22	19	24	20
