# Supplementary material for: The impact of different standing positions on gluteus medius activation and lumbar lordosis in LBP-developers during prolonged standing
Source: PLoS One. 2025 Feb 11;20(2):e0317291. doi: 10.1371/journal.pone.0317291 (PMC11813126; doi:10.1371/journal.pone.0317291)
Supplement: S3 Table — (XLSX) [file pone.0317291.s003.xlsx]

## Sheet: min 10,11
Time(s):	R.Glut.Med.(uV):	L.Glut.Med.(uV):
0	7.15027	0.10071
0.0005	2.11487	1.51062
0.001	5.53894	0.70496
0.0015	0.50354	-0.50354
0.002	-2.71912	-3.92761
0.0025	-17.6239	-4.73328
0.003	-12.9913	0.90637
0.0035	-10.9772	-1.91345
0.004	-12.3871	-2.31628
0.0045	-8.35876	-4.33044
0.005	-8.7616	-4.43115
0.0055	-13.3942	-3.32336
0.006	-18.0267	0.60425
0.0065	-19.6381	-1.40991
0.007	-13.5956	-3.52478
0.0075	-16.0126	-2.41699
0.008	-14.8041	-5.74036
0.0085	-13.1928	-3.52478
0.009	-14.8041	-4.63257
0.0095	-17.4225	-1.3092
0.01	-18.8324	-5.33752
0.0105	-13.1928	-4.63257
0.011	-5.84106	-5.33752
0.0115	-6.84814	-5.13611
0.012	-7.5531	-4.12903
0.0125	0.60425	-5.63965
0.013	-7.85522	-8.56018
0.0135	-4.12903	-8.7616
0.014	-5.74036	-7.04956
0.0145	-7.15027	-5.13611
0.015	-2.21558	-2.81982
0.0155	-6.3446	-3.52478
0.016	-5.94177	-6.74744
0.0165	-6.54602	-3.32336
0.017	-5.53894	-6.84814
0.0175	-9.36584	-5.43823
0.018	-3.52478	0.50354
0.0185	-2.71912	-5.63965
0.019	-6.74744	1.81274
0.0195	-13.8977	3.8269
0.02	-14.502	-2.81982
0.0205	-6.74744	0
0.021	-0.50354	0.10071
0.0215	1.71204	-3.12195
0.022	-7.25098	-4.53186
0.0225	-8.56018	-2.01416
0.023	-5.94177	-2.81982
0.0235	-11.1786	-7.75452
0.024	-8.05664	-8.7616
0.0245	-10.4736	-12.2864
0.025	-11.1786	-18.631
0.0255	0.40283	-16.0126
0.026	-2.41699	-13.4949
0.0265	-5.53894	-6.94885
0.027	-7.95593	-6.3446
0.0275	-4.63257	-4.43115
0.028	-7.04956	-5.74036
0.0285	-10.2722	-3.12195
0.029	-2.11487	-9.16443
0.0295	0.50354	-8.7616
0.03	3.12195	-7.04956
0.0305	3.8269	-1.51062
0.031	5.53894	5.13611
0.0315	12.2864	6.54602
0.032	3.02124	6.94885
0.0325	-1.71204	8.15735
0.033	0.40283	8.66089
0.0335	-4.02832	4.22974
0.034	-0.50354	6.3446
0.0345	5.53894	7.95593
0.035	-1.3092	7.15027
0.0355	-6.64673	1.00708
0.036	-8.56018	-4.83398
0.0365	-10.7758	3.42407
0.037	-1.91345	1.71204
0.0375	-5.84106	5.63965
0.038	-11.9842	6.84814
0.0385	-11.5814	5.0354
0.039	-16.0126	0.70496
0.0395	-9.26514	7.5531
0.04	-8.56018	5.53894
0.0405	-8.05664	4.93469
0.041	-5.13611	3.02124
0.0415	-12.4878	6.54602
0.042	-7.45239	4.73328
0.0425	-5.53894	6.2439
0.043	-5.53894	5.53894
0.0435	-6.44531	8.7616
0.044	-7.15027	1.71204
0.0445	-8.56018	-2.31628
0.045	-5.74036	-1.00708
0.0455	-2.61841	-4.93469
0.046	-2.31628	-5.74036
0.0465	-1.00708	-1.00708
0.047	-0.50354	3.62549
0.0475	-1.3092	2.61841
0.048	-5.94177	-8.35876
0.0485	-1.91345	-8.05664
0.049	-3.8269	-4.12903
0.0495	-5.53894	0.40283
0.05	-3.02124	-0.30212
0.0505	-5.0354	-2.11487
0.051	4.02832	-1.40991
0.0515	-0.30212	6.74744
0.052	1.51062	3.42407
0.0525	0.10071	3.32336
0.053	-2.41699	4.12903
0.0535	-1.10779	12.2864
0.054	-2.5177	8.45947
0.0545	-10.7758	11.1786
0.055	-12.1857	3.7262
0.0555	-9.97009	-8.45947
0.056	-5.63965	-5.94177
0.0565	-3.02124	-9.36584
0.057	-0.30212	-9.26514
0.0575	-1.61133	-10.3729
0.058	1.00708	-6.2439
0.0585	0.20142	-6.74744
0.059	2.92053	-4.53186
0.0595	4.12903	2.41699
0.06	2.92053	-5.53894
0.0605	-3.12195	-3.7262
0.061	-3.7262	-5.63965
0.0615	-2.5177	-5.94177
0.062	-5.53894	-4.33044
0.0625	-4.43115	-5.33752
0.063	-4.12903	0.80566
0.0635	-2.61841	-4.33044
0.064	-0.10071	2.01416
0.0645	-1.51062	-4.02832
0.065	3.92761	2.21558
0.0655	0.70496	2.5177
0.066	7.25098	3.42407
0.0665	-4.22974	3.7262
0.067	-5.53894	3.7262
0.0675	-1.3092	4.53186
0.068	-4.53186	1.3092
0.0685	-7.75452	-1.81274
0.069	-9.46655	-6.3446
0.0695	-16.0126	-2.5177
0.07	-25.4791	-8.56018
0.0705	-18.631	-2.01416
0.071	-14.8041	-3.7262
0.0715	-3.12195	-5.43823
0.072	-0.50354	5.53894
0.0725	3.92761	3.52478
0.073	2.01416	1.10779
0.0735	8.15735	9.76868
0.074	4.53186	2.31628
0.0745	1.71204	-1.61133
0.075	1.10779	-0.30212
0.0755	-3.92761	-1.40991
0.076	-9.97009	0
0.0765	-20.8466	-0.90637
0.077	-12.8906	-0.20142
0.0775	-14.1998	-3.02124
0.078	-7.75452	-1.81274
0.0785	-10.7758	-2.92053
0.079	-10.1715	1.61133
0.0795	-10.8765	-1.2085
0.08	-5.63965	-1.91345
0.0805	-5.94177	-9.56726
0.081	-8.7616	-17.6239
0.0815	-8.7616	-13.8977
0.082	-12.7899	-11.2793
0.0825	-13.1928	-14.502
0.083	-9.16443	-13.9984
0.0835	-11.1786	-13.4949
0.084	-7.95593	-7.35168
0.0845	-8.8623	-3.42407
0.085	-13.092	-7.15027
0.0855	-13.3942	-2.5177
0.086	-11.7828	0
0.0865	-7.85522	1.81274
0.087	-11.1786	8.66089
0.0875	-8.96301	9.76868
0.088	-6.04248	-2.41699
0.0885	-3.52478	-6.94885
0.089	-6.14319	-2.31628
0.0895	-7.85522	-10.5743
0.09	-8.96301	2.11487
0.0905	-3.7262	6.74744
0.091	-3.7262	11.38
0.0915	-3.92761	17.1204
0.092	-7.35168	7.5531
0.0925	1.40991	10.3729
0.093	2.41699	3.32336
0.0935	2.11487	5.74036
0.094	4.83398	4.53186
0.0945	0.50354	-1.10779
0.095	5.23682	5.33752
0.0955	0.80566	-2.31628
0.096	-1.51062	-8.8623
0.0965	3.52478	-7.35168
0.097	-0.10071	-16.5161
0.0975	-0.30212	-13.9984
0.098	5.94177	-14.4012
0.0985	-0.10071	-20.4437
0.099	-1.00708	-17.2211
0.0995	8.8623	-17.4225
0.1	3.92761	-8.35876
0.1005	2.5177	7.95593
0.101	0.70496	6.84814
0.1015	-9.06372	7.75452
0.102	-3.8269	6.94885
0.1025	-7.04956	10.5743
0.103	-10.7758	5.53894
0.1035	-12.085	5.43823
0.104	-20.2423	5.13611
0.1045	-13.2935	2.41699
0.105	-14.0991	5.94177
0.1055	-17.2211	3.8269
0.106	-10.3729	5.53894
0.1065	-10.4736	6.04248
0.107	-11.5814	8.8623
0.1075	-17.4225	12.9913
0.108	-17.0196	15.8112
0.1085	-11.2793	18.8324
0.109	-9.36584	15.1062
0.1095	-8.45947	18.9331
0.11	-5.74036	20.7459
0.1105	0.50354	19.1345
0.111	3.7262	18.631
0.1115	2.92053	16.8182
0.112	-0.50354	10.3729
0.1125	-4.93469	5.63965
0.113	-6.94885	0.80566
0.1135	-5.53894	-4.22974
0.114	-6.74744	-1.71204
0.1145	-9.26514	3.32336
0.115	-12.4878	-2.92053
0.1155	-5.74036	0.70496
0.116	-5.13611	-2.92053
0.1165	-4.53186	-5.94177
0.117	-8.7616	-2.01416
0.1175	-4.53186	-3.22266
0.118	-2.81982	-2.01416
0.1185	-4.83398	-14.502
0.119	2.11487	-11.9842
0.1195	6.14319	-12.3871
0.12	12.5885	-8.56018
0.1205	12.8906	1.61133
0.121	20.4437	-6.74744
0.1215	21.6522	-16.3147
0.122	25.4791	-22.6593
0.1225	19.8395	-6.94885
0.123	13.797	-3.52478
0.1235	4.53186	2.01416
0.124	-5.94177	-0.30212
0.1245	-2.5177	-15.0055
0.125	-5.74036	-12.4878
0.1255	-5.53894	-9.46655
0.126	-6.84814	-12.7899
0.1265	-12.2864	-4.63257
0.127	-18.2281	-4.63257
0.1275	-11.6821	-5.13611
0.128	-7.95593	-5.53894
0.1285	-7.35168	-5.94177
0.129	-0.90637	-3.62549
0.1295	-0.10071	-4.02832
0.13	-10.3729	-4.12903
0.1305	-22.0551	-2.41699
0.131	-22.0551	-0.90637
0.1315	-22.4579	0.50354
0.132	-21.5515	-13.5956
0.1325	-25.4791	-1.51062
0.133	-32.5287	2.41699
0.1335	-25.3784	10.9772
0.134	-16.1133	-0.60425
0.1345	-13.092	1.2085
0.135	-8.56018	2.5177
0.1355	-2.41699	-3.52478
0.136	-0.60425	-4.83398
0.1365	-3.92761	-1.10779
0.137	-7.04956	-0.70496
0.1375	-10.0708	8.96301
0.138	-6.04248	4.02832
0.1385	-3.52478	-7.5531
0.139	-4.73328	-7.35168
0.1395	-7.75452	-13.3942
0.14	-11.0779	-15.2069
0.1405	-13.1928	-9.76868
0.141	-10.5743	-6.14319
0.1415	-8.56018	-6.94885
0.142	-13.2935	-7.75452
0.1425	-17.4225	-15.3076
0.143	-9.26514	-7.95593
0.1435	-1.40991	-8.56018
0.144	-4.02832	-17.2211
0.1445	-2.81982	-21.8536
0.145	-8.66089	-24.9756
0.1455	0.30212	-23.2635
0.146	-7.35168	-17.7246
0.1465	-7.5531	-13.4949
0.147	-7.04956	-6.3446
0.1475	-6.94885	5.74036
0.148	-8.05664	8.05664
0.1485	-4.22974	9.56726
0.149	-1.61133	16.4154
0.1495	-4.93469	11.7828
0.15	-9.76868	22.3572
0.1505	-9.16443	15.2069
0.151	-4.53186	15.4083
0.1515	-2.5177	15.6097
0.152	-2.11487	12.8906
0.1525	-6.2439	6.74744
0.153	0.30212	12.8906
0.1535	2.11487	10.7758
0.154	3.52478	3.92761
0.1545	3.02124	-4.73328
0.155	2.31628	-4.93469
0.1555	-3.02124	-7.25098
0.156	7.75452	-14.6027
0.1565	7.85522	-13.797
0.157	6.64673	-14.1998
0.1575	8.66089	-17.926
0.158	8.25806	-24.0692
0.1585	8.05664	-2.41699
0.159	9.86938	-8.66089
0.1595	7.35168	-14.8041
0.16	8.66089	-1.71204
0.1605	1.61133	-4.83398
0.161	6.3446	6.2439
0.1615	-1.51062	14.502
0.162	-0.70496	14.0991
0.1625	-0.10071	24.1699
0.163	3.7262	22.0551
0.1635	-5.33752	18.631
0.164	-11.2793	14.0991
0.1645	-12.3871	8.35876
0.165	-10.7758	13.1928
0.1655	-17.5232	14.1998
0.166	-12.1857	14.4012
0.1665	-15.3076	13.797
0.167	-17.2211	14.6027
0.1675	-18.4296	9.97009
0.168	-15.9119	11.0779
0.1685	-15.9119	6.54602
0.169	-8.45947	6.94885
0.1695	-4.22974	9.66797
0.17	-5.53894	6.14319
0.1705	-0.30212	9.76868
0.171	-4.73328	10.7758
0.1715	2.31628	7.75452
0.172	-1.81274	10.3729
0.1725	5.33752	14.6027
0.173	8.25806	12.2864
0.1735	16.8182	14.4012
0.174	12.4878	10.3729
0.1745	4.93469	8.25806
0.175	7.5531	16.3147
0.1755	10.6751	2.61841
0.176	7.25098	-7.35168
0.1765	-5.94177	-13.4949
0.177	-9.26514	-19.1345
0.1775	-13.9984	-3.12195
0.178	-17.7246	-5.94177
0.1785	-16.1133	-4.43115
0.179	-16.9189	-6.14319
0.1795	-17.5232	-4.22974
0.18	-20.6451	-0.60425
0.1805	-23.9685	-8.96301
0.181	-21.4508	-5.74036
0.1815	-21.9544	-3.42407
0.182	-15.2069	1.10779
0.1825	-15.4083	2.11487
0.183	-13.1928	-1.81274
0.1835	-12.2864	-0.30212
0.184	-12.6892	0.20142
0.1845	-8.56018	-1.2085
0.185	-5.94177	-7.25098
0.1855	-12.1857	-8.15735
0.186	-11.38	-9.66797
0.1865	-7.04956	-14.8041
0.187	-7.95593	-14.9048
0.1875	-9.56726	-15.0055
0.188	-5.23682	-9.97009
0.1885	-5.0354	-7.15027
0.189	-3.52478	-4.63257
0.1895	-7.65381	8.25806
0.19	-2.5177	14.6027
0.1905	-3.02124	15.8112
0.191	-1.3092	22.3572
0.1915	-7.95593	18.4296
0.192	-4.33044	22.8607
0.1925	-1.3092	8.25806
0.193	-4.22974	9.36584
0.1935	-1.51062	13.797
0.194	3.42407	14.502
0.1945	3.7262	-3.02124
0.195	3.12195	-6.64673
0.1955	1.91345	-8.8623
0.196	8.35876	-7.45239
0.1965	8.7616	-5.74036
0.197	11.4807	-6.74744
0.1975	6.64673	-1.81274
0.198	3.22266	-7.45239
0.1985	-0.30212	-9.16443
0.199	-3.42407	-17.926
0.1995	-3.8269	-14.6027
0.2	-7.85522	-7.85522
0.2005	-15.1062	-6.74744
0.201	-18.9331	-10.1715
0.2015	-17.5232	-11.8835
0.202	-19.6381	-7.25098
0.2025	-16.0126	-1.40991
0.203	-9.97009	-7.85522
0.2035	-12.1857	-7.45239
0.204	-10.3729	-8.96301
0.2045	-5.0354	-7.5531
0.205	-5.13611	2.41699
0.2055	-8.05664	-4.63257
0.206	-3.22266	-6.14319
0.2065	-1.3092	5.53894
0.207	-6.64673	-2.41699
0.2075	-10.1715	1.71204
0.208	-3.12195	-3.62549
0.2085	4.93469	1.51062
0.209	-2.92053	-1.10779
0.2095	-10.5743	0.20142
0.21	-11.8835	-3.92761
0.2105	-12.7899	-4.63257
0.211	-11.1786	-9.46655
0.2115	-2.01416	-8.25806
0.212	-0.40283	-9.86938
0.2125	-1.91345	-11.6821
0.213	-5.74036	-1.40991
0.2135	-12.6892	-1.3092
0.214	-8.96301	-3.22266
0.2145	-8.7616	-3.12195
0.215	-8.7616	-4.63257
0.2155	-6.14319	-1.3092
0.216	-1.00708	0.50354
0.2165	-0.80566	-9.36584
0.217	0.20142	-9.86938
0.2175	0.40283	-15.7104
0.218	-1.40991	-14.4012
0.2185	-3.92761	-19.3359
0.219	-7.65381	-10.7758
0.2195	-4.22974	-10.3729
0.22	-2.11487	-6.54602
0.2205	-8.15735	-6.94885
0.221	-7.15027	-5.94177
0.2215	-4.43115	3.42407
0.222	-2.61841	9.56726
0.2225	1.71204	0
0.223	2.71912	-0.80566
0.2235	1.71204	2.31628
0.224	-2.71912	-0.80566
0.2245	2.31628	1.61133
0.225	9.36584	-1.00708
0.2255	17.4225	0.20142
0.226	4.83398	0.80566
0.2265	11.9842	5.74036
0.227	9.66797	9.46655
0.2275	6.94885	2.71912
0.228	10.0708	-2.31628
0.2285	2.81982	-6.74744
0.229	0.30212	-1.61133
0.2295	3.92761	4.93469
0.23	-12.9913	-5.13611
0.2305	-0.20142	2.71912
0.231	-6.3446	3.32336
0.2315	-14.4012	-3.02124
0.232	-17.1204	-0.80566
0.2325	-11.0779	-2.5177
0.233	-4.33044	-8.35876
0.2335	-4.33044	-17.0196
0.234	-5.63965	-17.0196
0.2345	-11.1786	-14.7034
0.235	-8.25806	-1.10779
0.2355	-9.26514	-4.12903
0.236	-13.6963	-6.3446
0.2365	-6.74744	-8.96301
0.237	-4.12903	-2.81982
0.2375	-5.53894	0.90637
0.238	-7.95593	-2.81982
0.2385	-8.45947	-4.63257
0.239	-5.13611	2.71912
0.2395	-3.02124	3.62549
0.24	-8.8623	1.10779
0.2405	-3.92761	-2.5177
0.241	-3.7262	8.45947
0.2415	-6.74744	5.94177
0.242	-3.12195	4.02832
0.2425	-2.21558	6.64673
0.243	-3.32336	8.25806
0.2435	-5.13611	10.7758
0.244	-6.14319	10.8765
0.2445	-3.32336	12.7899
0.245	-4.93469	8.8623
0.2455	-2.31628	9.66797
0.246	-7.65381	7.25098
0.2465	-6.14319	10.1715
0.247	-8.15735	11.1786
0.2475	-12.3871	3.02124
0.248	-9.26514	-1.51062
0.2485	-9.26514	3.02124
0.249	-8.8623	3.62549
0.2495	-9.86938	15.4083
0.25	-11.7828	9.76868
0.2505	-9.16443	10.2722
0.251	-15.1062	3.22266
0.2515	-5.94177	11.0779
0.252	-10.5743	11.7828
0.2525	-2.5177	8.7616
0.253	-7.04956	4.53186
0.2535	-3.92761	1.71204
0.254	2.01416	-5.74036
0.2545	-0.60425	-9.16443
0.255	-1.10779	-10.7758
0.2555	-4.12903	-11.6821
0.256	-1.81274	-2.71912
0.2565	1.81274	-3.52478
0.257	6.14319	1.00708
0.2575	5.84106	-4.12903
0.258	9.76868	-1.91345
0.2585	11.6821	-2.81982
0.259	13.797	1.00708
0.2595	10.0708	2.21558
0.26	18.631	2.41699
0.2605	15.0055	-1.91345
0.261	8.66089	-6.74744
0.2615	8.66089	-16.7175
0.262	8.66089	-17.1204
0.2625	8.66089	-10.3729
0.263	8.66089	-11.5814
0.2635	8.66089	-8.45947
0.264	8.66089	-3.42407
0.2645	8.66089	-7.35168
0.265	8.66089	-7.45239
0.2655	8.66089	-7.15027
0.266	8.66089	-2.71912
0.2665	8.66089	-9.16443
0.267	8.66089	-7.15027
0.2675	8.66089	-4.02832
0.268	8.66089	-5.0354
0.2685	-7.85522	-5.63965
0.269	-4.02832	6.14319
0.2695	-7.85522	-0.80566
0.27	-7.15027	2.92053
0.2705	-14.1998	-0.60425
0.271	-14.8041	0.70496
0.2715	-8.7616	2.21558
0.272	-5.23682	-6.3446
0.2725	-2.5177	-6.94885
0.273	2.31628	3.32336
0.2735	11.38	-1.91345
0.274	12.9913	0.30212
0.2745	5.43823	0.10071
0.275	6.44531	3.62549
0.2755	1.3092	-1.51062
0.276	0.50354	2.92053
0.2765	6.14319	-9.76868
0.277	-3.32336	1.3092
0.2775	-1.40991	0.70496
0.278	4.43115	-6.3446
0.2785	9.56726	-5.94177
0.279	7.95593	-2.71912
0.2795	2.92053	-1.91345
0.28	-3.8269	-0.90637
0.2805	-10.1715	-3.12195
0.281	-12.7899	-1.71204
0.2815	-12.3871	-6.94885
0.282	-10.2722	-4.02832
0.2825	-16.6168	-0.90637
0.283	-12.4878	-1.51062
0.2835	-11.6821	-2.31628
0.284	-13.2935	-2.92053
0.2845	-11.5814	-1.91345
0.285	-10.4736	-1.91345
0.2855	-2.21558	-1.2085
0.286	3.22266	0.70496
0.2865	-0.90637	-5.0354
0.287	-9.97009	-2.01416
0.2875	-10.0708	-3.7262
0.288	-4.22974	-7.15027
0.2885	-3.52478	-3.52478
0.289	-2.61841	6.74744
0.2895	-0.30212	-0.30212
0.29	-6.74744	1.3092
0.2905	-11.5814	-0.30212
0.291	-10.7758	-3.32336
0.2915	-12.3871	0.10071
0.292	-7.65381	9.46655
0.2925	-13.092	6.3446
0.293	-14.4012	6.84814
0.2935	-15.0055	-1.3092
0.294	-11.5814	0.50354
0.2945	-9.97009	1.81274
0.295	-9.56726	-0.30212
0.2955	-3.62549	-2.5177
0.296	-5.13611	9.97009
0.2965	-1.81274	7.95593
0.297	-0.90637	8.56018
0.2975	2.41699	5.43823
0.298	1.3092	1.3092
0.2985	-3.7262	2.61841
0.299	-2.92053	1.00708
0.2995	-2.21558	8.45947
0.3	-3.12195	9.06372
0.3005	-4.22974	13.3942
0.301	-10.5743	7.04956
0.3015	-7.15027	3.22266
0.302	-11.6821	0
0.3025	-4.83398	-1.10779
0.303	-11.7828	6.2439
0.3035	-7.45239	7.5531
0.304	-9.66797	9.16443
0.3045	-7.75452	9.86938
0.305	-11.5814	-3.62549
0.3055	-10.7758	-9.97009
0.306	-6.74744	-6.54602
0.3065	-7.04956	-8.96301
0.307	-7.5531	-1.71204
0.3075	-13.1928	-1.71204
0.308	-13.3942	-2.81982
0.3085	-12.7899	-5.63965
0.309	-11.8835	-7.95593
0.3095	-6.14319	-9.46655
0.31	-10.1715	5.0354
0.3105	-9.26514	2.92053
0.311	-8.56018	6.04248
0.3115	-10.2722	8.96301
0.312	-5.74036	9.76868
0.3125	0.50354	4.93469
0.313	-2.41699	2.92053
0.3135	-3.02124	-2.11487
0.314	1.10779	-14.7034
0.3145	-4.73328	-7.95593
0.315	-5.33752	1.40991
0.3155	-4.73328	0.90637
0.316	-8.66089	3.92761
0.3165	-4.12903	-1.10779
0.317	-0.30212	0.30212
0.3175	-3.7262	-1.3092
0.318	-5.94177	-3.92761
0.3185	-4.22974	0.30212
0.319	-1.71204	2.92053
0.3195	-1.51062	-4.53186
0.32	-0.60425	-3.92761
0.3205	-4.12903	-9.66797
0.321	-3.52478	-12.5885
0.3215	-5.33752	-16.9189
0.322	-5.53894	-17.4225
0.3225	-7.25098	-3.92761
0.323	-18.8324	-5.63965
0.3235	-19.6381	-4.53186
0.324	-14.3005	-4.33044
0.3245	-15.4083	-2.31628
0.325	-12.8906	-5.13611
0.3255	-13.797	-5.0354
0.326	-11.5814	1.40991
0.3265	-5.74036	-2.81982
0.327	-14.7034	-7.45239
0.3275	-7.75452	-7.5531
0.328	-7.04956	-11.9842
0.3285	-7.15027	-8.05664
0.329	-12.3871	-12.1857
0.3295	-11.5814	-8.7616
0.33	-3.8269	-4.33044
0.3305	-9.56726	-8.56018
0.331	-10.3729	-16.0126
0.3315	-12.8906	-5.94177
0.332	-13.1928	-10.3729
0.3325	-13.1928	-9.46655
0.333	-5.0354	-16.0126
0.3335	-4.33044	-9.26514
0.334	-1.10779	-11.5814
0.3345	1.00708	-0.30212
0.335	0.40283	-1.91345
0.3355	-2.61841	-1.61133
0.336	1.3092	0.90637
0.3365	9.36584	-5.13611
0.337	5.33752	-1.71204
0.3375	7.45239	0.10071
0.338	11.7828	2.92053
0.3385	12.1857	-0.80566
0.339	8.05664	-2.92053
0.3395	7.85522	-6.14319
0.34	2.81982	-2.61841
0.3405	5.43823	-1.00708
0.341	6.04248	2.5177
0.3415	5.53894	-5.53894
0.342	13.6963	-2.5177
0.3425	8.56018	-4.73328
0.343	6.94885	-6.04248
0.3435	7.65381	-3.42407
0.344	4.12903	-2.5177
0.3445	1.81274	0.20142
0.345	9.46655	5.43823
0.3455	-1.3092	-2.11487
0.346	-8.66089	-3.22266
0.3465	-6.2439	1.71204
0.347	-2.31628	6.64673
0.3475	-2.61841	-2.61841
0.348	-4.73328	-3.8269
0.3485	-0.40283	1.81274
0.349	-10.7758	1.61133
0.3495	-6.2439	1.61133
0.35	-9.26514	3.02124
0.3505	-9.06372	7.65381
0.351	-1.10779	0.40283
0.3515	-0.60425	4.22974
0.352	5.94177	-3.52478
0.3525	8.25806	-0.70496
0.353	4.93469	-2.01416
0.3535	3.32336	-5.13611
0.354	-2.71912	-1.2085
0.3545	-4.73328	3.7262
0.355	-14.6027	-4.63257
0.3555	-11.2793	-7.15027
0.356	-12.1857	-0.40283
0.3565	-8.05664	2.11487
0.357	-10.2722	3.52478
0.3575	-6.14319	-4.33044
0.358	-2.92053	2.11487
0.3585	-3.12195	1.71204
0.359	-2.71912	8.15735
0.3595	1.40991	1.51062
0.36	6.64673	-0.60425
0.3605	6.74744	0.40283
0.361	-1.40991	-13.797
0.3615	-4.53186	-5.94177
0.362	-0.70496	-5.43823
0.3625	5.74036	-1.2085
0.363	9.06372	-1.10779
0.3635	10.0708	1.61133
0.364	4.33044	1.2085
0.3645	9.26514	-1.51062
0.365	4.63257	0.50354
0.3655	-0.40283	-1.3092
0.366	-8.35876	7.5531
0.3665	-7.35168	4.63257
0.367	-6.44531	8.05664
0.3675	-3.42407	7.75452
0.368	-11.5814	7.85522
0.3685	-6.74744	8.56018
0.369	-6.94885	5.84106
0.3695	0.30212	7.25098
0.37	1.71204	3.22266
0.3705	-4.83398	1.00708
0.371	-6.64673	4.12903
0.3715	-16.6168	3.7262
0.372	-24.472	6.2439
0.3725	-18.631	1.91345
0.373	-22.4579	3.7262
0.3735	-27.2919	5.63965
0.374	-30.1117	7.45239
0.3745	-14.7034	2.11487
0.375	-5.13611	6.54602
0.3755	-3.52478	6.04248
0.376	-6.14319	6.2439
0.3765	-4.43115	-2.5177
0.377	-10.6751	-8.7616
0.3775	-6.3446	-13.6963
0.378	-8.25806	-8.15735
0.3785	-6.14319	-6.74744
0.379	-10.7758	-7.95593
0.3795	-13.2935	-0.60425
0.38	-14.3005	-3.52478
0.3805	-13.4949	-0.90637
0.381	-12.3871	-0.40283
0.3815	-9.26514	-0.40283
0.382	-9.16443	2.92053
0.3825	-6.3446	2.31628
0.383	-3.32336	-0.50354
0.3835	-1.10779	2.61841
0.384	-6.54602	8.05664
0.3845	-4.33044	3.22266
0.385	-3.12195	7.45239
0.3855	-9.06372	2.41699
0.386	-12.7899	8.56018
0.3865	-15.4083	10.5743
0.387	-22.2565	-3.8269
0.3875	-13.4949	-4.02832
0.388	-10.8765	-4.63257
0.3885	-9.86938	-5.23682
0.389	-7.25098	-7.65381
0.3895	-8.35876	-5.33752
0.39	-4.93469	-4.53186
0.3905	-12.085	0
0.391	-4.83398	-3.8269
0.3915	-7.35168	4.12903
0.392	-9.06372	-7.5531
0.3925	-0.90637	14.0991
0.393	-0.30212	5.33752
0.3935	-6.74744	6.64673
0.394	-7.75452	1.61133
0.3945	-7.15027	7.75452
0.395	-9.76868	9.76868
0.3955	-7.35168	11.38
0.396	-8.35876	3.32336
0.3965	-5.33752	0.20142
0.397	-0.10071	2.5177
0.3975	-1.00708	8.7616
0.398	5.74036	9.97009
0.3985	6.84814	5.0354
0.399	4.12903	-1.40991
0.3995	8.35876	0.90637
0.4	-2.92053	4.53186
0.4005	2.71912	-0.40283
0.401	4.22974	-2.41699
0.4015	-0.10071	-5.53894
0.402	-5.74036	-11.4807
0.4025	-3.92761	-16.6168
0.403	-0.90637	-12.1857
0.4035	5.13611	-10.3729
0.404	-2.11487	-17.4225
0.4045	3.92761	-14.8041
0.405	1.91345	-10.6751
0.4055	1.00708	-11.4807
0.406	2.21558	-9.46655
0.4065	0.90637	-2.5177
0.407	-5.94177	-3.22266
0.4075	-8.96301	0.70496
0.408	-4.02832	-1.91345
0.4085	-4.43115	4.53186
0.409	-7.04956	-2.61841
0.4095	-9.66797	1.00708
0.41	-12.8906	-1.91345
0.4105	-9.76868	-0.50354
0.411	-6.3446	1.00708
0.4115	-1.00708	7.25098
0.412	-1.10779	9.56726
0.4125	-0.10071	0.90637
0.413	-0.10071	5.74036
0.4135	9.36584	4.83398
0.414	2.92053	2.11487
0.4145	6.14319	2.92053
0.415	3.22266	-0.30212
0.4155	-2.61841	1.10779
0.416	-1.91345	-5.94177
0.4165	-4.33044	-11.1786
0.417	-6.04248	-7.5531
0.4175	-7.85522	-9.76868
0.418	-5.74036	-7.85522
0.4185	-3.7262	-3.7262
0.419	-1.91345	-3.12195
0.4195	-11.38	2.92053
0.42	-12.4878	-0.90637
0.4205	-7.65381	-3.7262
0.421	-11.7828	-12.085
0.4215	-10.1715	-1.91345
0.422	-8.56018	0
0.4225	-9.56726	3.92761
0.423	-5.74036	2.31628
0.4235	-4.73328	-6.14319
0.424	1.71204	-2.41699
0.4245	-2.11487	-4.22974
0.425	-4.22974	-0.80566
0.4255	-2.71912	1.10779
0.426	-7.35168	3.62549
0.4265	-5.43823	-0.70496
0.427	-13.5956	-3.8269
0.4275	-14.502	-2.21558
0.428	-10.6751	-1.61133
0.4285	-18.7317	-4.22974
0.429	-15.1062	-2.92053
0.4295	-13.797	-3.92761
0.43	-9.56726	-9.66797
0.4305	-9.26514	0.80566
0.431	-1.71204	-2.61841
0.4315	-3.62549	-3.42407
0.432	-1.10779	0.90637
0.4325	-4.43115	1.3092
0.433	-4.12903	0.30212
0.4335	-2.5177	3.12195
0.434	-9.16443	2.11487
0.4345	-0.30212	4.12903
0.435	-1.91345	-0.30212
0.4355	-7.85522	-5.0354
0.436	-6.3446	-4.83398
0.4365	-11.1786	-12.5885
0.437	-11.9842	-5.53894
0.4375	-9.36584	-4.43115
0.438	-9.36584	-11.6821
0.4385	-8.45947	-10.1715
0.439	-3.42407	-9.56726
0.4395	-0.20142	-9.06372
0.44	-0.90637	-3.7262
0.4405	-3.8269	0.70496
0.441	-1.91345	0.10071
0.4415	-9.26514	-4.02832
0.442	-9.36584	-4.73328
0.4425	-12.7899	2.71912
0.443	-6.54602	1.00708
0.4435	-7.35168	2.41699
0.444	-3.92761	5.33752
0.4445	3.92761	-3.02124
0.445	1.91345	-2.31628
0.4455	0.10071	-0.60425
0.446	-3.92761	2.92053
0.4465	-10.7758	0.30212
0.447	-1.91345	6.54602
0.4475	4.43115	3.62549
0.448	-0.80566	6.64673
0.4485	-2.41699	9.97009
0.449	-1.81274	6.94885
0.4495	-2.5177	12.1857
0.45	-4.63257	11.7828
0.4505	-1.2085	9.26514
0.451	0.20142	-0.90637
0.4515	-2.41699	-2.41699
0.452	-6.14319	2.5177
0.4525	-2.61841	2.11487
0.453	-1.81274	-4.93469
0.4535	-1.10779	-2.41699
0.454	-2.11487	-10.0708
0.4545	-3.92761	0.50354
0.455	-2.5177	1.51062
0.4555	0.10071	3.92761
0.456	3.42407	4.12903
0.4565	8.56018	5.53894
0.457	16.0126	3.62549
0.4575	13.3942	5.33752
0.458	15.6097	6.84814
0.4585	16.1133	-3.8269
0.459	19.6381	-13.6963
0.4595	13.2935	-9.66797
0.46	4.93469	-5.33752
0.4605	2.71912	-11.9842
0.461	-4.12903	-6.64673
0.4615	-6.44531	-3.92761
0.462	-11.9842	-7.45239
0.4625	-9.46655	-3.92761
0.463	-13.3942	-0.40283
0.4635	-2.5177	0.10071
0.464	4.12903	1.00708
0.4645	14.7034	-0.30212
0.465	13.9984	-1.40991
0.4655	14.4012	-9.16443
0.466	20.5444	-4.73328
0.4665	17.7246	-4.73328
0.467	8.45947	-3.52478
0.4675	-1.81274	-8.7616
0.468	-12.085	-11.1786
0.4685	-10.9772	-6.54602
0.469	-13.5956	-12.4878
0.4695	-10.8765	-8.7616
0.47	-8.96301	-7.75452
0.4705	-14.0991	-2.71912
0.471	-29.8096	-2.61841
0.4715	-35.4492	-5.43823
0.472	-37.262	2.11487
0.4725	-39.0747	-6.2439
0.473	-29.9103	-2.61841
0.4735	-25.3784	-2.71912
0.474	-22.8607	-4.12903
0.4745	-19.4367	-4.33044
0.475	-12.2864	-2.01416
0.4755	-8.7616	-1.51062
0.476	-12.3871	-4.73328
0.4765	-2.31628	5.63965
0.477	-5.84106	-3.52478
0.4775	-3.7262	-5.33752
0.478	-11.1786	1.61133
0.4785	-9.36584	4.53186
0.479	-11.1786	-4.73328
0.4795	-7.35168	-3.7262
0.48	-12.1857	0.20142
0.4805	-12.2864	3.8269
0.481	-5.13611	-3.32336
0.4815	-2.01416	0.50354
0.482	-2.5177	-3.12195
0.4825	-2.92053	-2.11487
0.483	-1.51062	8.35876
0.4835	-2.01416	7.45239
0.484	-2.01416	12.2864
0.4845	-4.12903	9.16443
0.485	-6.84814	4.53186
0.4855	-4.43115	-1.10779
0.486	-13.4949	-13.5956
0.4865	-15.4083	-19.6381
0.487	-18.8324	-15.1062
0.4875	-15.6097	-5.74036
0.488	-10.3729	3.52478
0.4885	-6.74744	2.5177
0.489	-11.4807	12.9913
0.4895	-9.06372	10.3729
0.49	-8.7616	10.1715
0.4905	-3.8269	9.66797
0.491	-3.12195	1.40991
0.4915	0.70496	0.90637
0.492	2.5177	-1.10779
0.4925	1.81274	-5.13611
0.493	4.33044	-6.2439
0.4935	1.00708	-3.92761
0.494	6.2439	-4.22974
0.4945	10.8765	-1.51062
0.495	15.1062	-9.66797
0.4955	20.0409	-7.85522
0.496	18.3289	-9.76868
0.4965	11.9842	-8.7616
0.497	9.66797	-12.3871
0.4975	5.23682	-5.63965
0.498	-13.5956	-5.0354
0.4985	-14.8041	-5.84106
0.499	-17.5232	-5.33752
0.4995	-15.509	-1.51062
0.5	-12.3871	4.33044
0.5005	-16.9189	4.93469
0.501	-21.9544	5.23682
0.5015	-20.4437	3.92761
0.502	-14.6027	9.46655
0.5025	-10.5743	6.94885
0.503	-6.3446	5.74036
0.5035	-3.02124	0.30212
0.504	-1.61133	3.32336
0.5045	-10.9772	-1.00708
0.505	-0.90637	-3.12195
0.5055	-6.3446	-11.5814
0.506	-13.092	-7.35168
0.5065	-7.25098	-5.13611
0.507	-8.7616	-10.6751
0.5075	-8.25806	-3.32336
0.508	-5.0354	2.01416
0.5085	-3.52478	3.92761
0.509	0.10071	-4.73328
0.5095	-5.63965	2.11487
0.51	-8.35876	3.22266
0.5105	-8.96301	-6.3446
0.511	-4.22974	2.21558
0.5115	-3.52478	-1.40991
0.512	1.40991	-4.22974
0.5125	-0.70496	-6.2439
0.513	-11.7828	-5.74036
0.5135	-8.56018	-8.56018
0.514	-2.71912	-8.96301
0.5145	-0.60425	-7.45239
0.515	7.45239	-4.12903
0.5155	3.8269	-7.15027
0.516	5.33752	-5.74036
0.5165	1.3092	0.30212
0.517	7.35168	-1.71204
0.5175	-3.7262	-0.90637
0.518	-3.02124	1.61133
0.5185	-7.95593	0.70496
0.519	-13.9984	2.01416
0.5195	-11.6821	-3.42407
0.52	-12.1857	-1.81274
0.5205	-14.3005	-2.61841
0.521	-10.9772	-6.44531
0.5215	-11.8835	-6.14319
0.522	-9.97009	-4.02832
0.5225	-12.9913	-6.44531
0.523	-10.3729	5.23682
0.5235	-5.84106	-3.02124
0.524	-4.83398	0.20142
0.5245	-4.12903	7.95593
0.525	-5.74036	3.22266
0.5255	-8.25806	1.10779
0.526	-10.3729	3.52478
0.5265	-5.33752	6.54602
0.527	-5.94177	2.5177
0.5275	-7.25098	-2.92053
0.528	-9.16443	0.70496
0.5285	-8.7616	6.44531
0.529	-6.04248	0.10071
0.5295	-3.52478	-1.2085
0.53	2.01416	-3.22266
0.5305	2.11487	-5.63965
0.531	-2.71912	-6.54602
0.5315	-2.61841	1.81274
0.532	2.31628	5.94177
0.5325	2.31628	7.15027
0.533	-1.71204	9.16443
0.5335	-7.45239	6.74744
0.534	-2.21558	0.90637
0.5345	3.42407	-3.92761
0.535	0.60425	-10.7758
0.5355	0.30212	-19.4367
0.536	-8.96301	-15.7104
0.5365	-11.0779	-7.5531
0.537	-4.22974	-8.96301
0.5375	1.3092	-8.25806
0.538	3.52478	-11.0779
0.5385	3.02124	-0.30212
0.539	6.14319	-1.3092
0.5395	0.70496	3.02124
0.54	-2.41699	-3.8269
0.5405	1.00708	-1.91345
0.541	-2.31628	-2.11487
0.5415	-4.73328	-6.3446
0.542	-11.0779	-8.66089
0.5425	-22.0551	-6.04248
0.543	-21.9544	-8.05664
0.5435	-18.5303	-5.63965
0.544	-11.5814	-3.7262
0.5445	-13.2935	-2.92053
0.545	-5.33752	-7.95593
0.5455	-3.7262	-19.6381
0.546	3.7262	-3.8269
0.5465	-0.10071	-5.0354
0.547	3.52478	0
0.5475	0.90637	-1.10779
0.548	0.10071	5.43823
0.5485	0.60425	5.94177
0.549	0.40283	9.46655
0.5495	2.01416	12.1857
0.55	7.85522	9.16443
0.5505	-1.3092	5.33752
0.551	-6.3446	10.5743
0.5515	-2.41699	7.45239
0.552	-0.30212	5.63965
0.5525	3.7262	4.33044
0.553	3.7262	0.70496
0.5535	2.92053	8.25806
0.554	-8.15735	7.15027
0.5545	-9.97009	-1.81274
0.555	-11.4807	3.62549
0.5555	-7.65381	-4.02832
0.556	-1.71204	-3.7262
0.5565	2.21558	6.14319
0.557	2.11487	0.40283
0.5575	1.81274	-2.21558
0.558	1.3092	0.20142
0.5585	3.8269	-0.20142
0.559	-4.33044	-1.81274
0.5595	-4.12903	-1.91345
0.56	-7.15027	-0.50354
0.5605	-9.56726	-2.71912
0.561	-6.3446	-7.5531
0.5615	-0.30212	1.71204
0.562	-6.3446	1.51062
0.5625	-10.7758	-0.50354
0.563	-16.8182	1.00708
0.5635	-15.6097	2.5177
0.564	-18.2281	-5.84106
0.5645	-20.2423	-3.7262
0.565	-5.84106	-1.51062
0.5655	-11.9842	-0.50354
0.566	-12.3871	-5.53894
0.5665	-13.5956	10.3729
0.567	-10.0708	-0.30212
0.5675	-6.74744	1.00708
0.568	-1.71204	1.40991
0.5685	-3.92761	-2.92053
0.569	0.40283	-4.83398
0.5695	1.61133	-1.71204
0.57	6.2439	-3.8269
0.5705	16.214	-1.51062
0.571	17.3218	-1.51062
0.5715	18.631	-5.63965
0.572	19.8395	-5.94177
0.5725	11.1786	-6.14319
0.573	8.7616	0.70496
0.5735	1.91345	6.54602
0.574	-6.74744	1.2085
0.5745	-26.0834	4.93469
0.575	-24.2706	2.5177
0.5755	-18.8324	-4.22974
0.576	-19.4367	-0.90637
0.5765	-19.4367	-1.3092
0.577	-19.4367	-0.30212
0.5775	-19.4367	-2.41699
0.578	-19.4367	-2.11487
0.5785	-19.4367	-0.30212
0.579	-19.4367	-3.42407
0.5795	-19.4367	9.86938
0.58	-19.4367	4.83398
0.5805	-19.4367	11.7828
0.581	-19.4367	9.16443
0.5815	-19.4367	21.2494
0.582	-19.4367	15.2069
0.5825	-19.4367	11.7828
0.583	-19.4367	3.7262
0.5835	-17.7246	-8.96301
0.584	-20.7459	-19.2352
0.5845	-12.3871	-18.5303
0.585	-9.26514	-7.5531
0.5855	-8.05664	-11.1786
0.586	-11.5814	-5.13611
0.5865	-13.092	-13.9984
0.587	-14.7034	-3.02124
0.5875	-5.13611	-2.61841
0.588	-8.96301	-5.84106
0.5885	-5.94177	-3.22266
0.589	-6.54602	-3.02124
0.5895	-0.90637	-8.35876
0.59	-7.5531	-7.95593
0.5905	-10.3729	-5.74036
0.591	-10.3729	-5.43823
0.5915	-15.6097	-7.85522
0.592	-10.4736	-5.13611
0.5925	-13.4949	-9.56726
0.593	-12.5885	-15.1062
0.5935	-16.4154	-18.0267
0.594	-6.64673	-12.7899
0.5945	-4.73328	-10.8765
0.595	-3.12195	-5.53894
0.5955	2.01416	-3.42407
0.596	5.63965	-8.66089
0.5965	1.40991	0.60425
0.597	6.54602	-2.31628
0.5975	7.15027	-4.73328
0.598	4.63257	-4.83398
0.5985	4.22974	-4.12903
0.599	-0.30212	-4.33044
0.5995	-7.04956	-2.92053
0.6	-2.5177	-0.30212
0.6005	-9.16443	0.70496
0.601	-9.26514	-2.31628
0.6015	-10.2722	-1.10779
0.602	-8.15735	-3.8269
0.6025	-12.7899	-4.73328
0.603	-8.7616	-3.12195
0.6035	-11.1786	3.92761
0.604	-5.84106	7.95593
0.6045	-11.7828	4.33044
0.605	-10.1715	-5.94177
0.6055	-4.12903	1.40991
0.606	2.71912	2.41699
0.6065	-0.50354	2.92053
0.607	1.00708	2.71912
0.6075	3.42407	8.56018
0.608	4.53186	7.85522
0.6085	0.60425	9.16443
0.609	-4.22974	12.2864
0.6095	-8.96301	11.4807
0.61	-5.63965	12.7899
0.6105	-1.51062	7.5531
0.611	-1.91345	5.33752
0.6115	-5.94177	-1.40991
0.612	-12.6892	-1.3092
0.6125	-8.56018	3.7262
0.613	-9.97009	3.32336
0.6135	-9.46655	8.25806
0.614	-10.5743	4.93469
0.6145	-4.73328	8.56018
0.615	-5.23682	6.14319
0.6155	-2.31628	8.96301
0.616	-3.22266	9.16443
0.6165	-5.23682	4.53186
0.617	-6.44531	5.13611
0.6175	-3.12195	5.94177
0.618	-6.44531	9.06372
0.6185	-5.13611	6.44531
0.619	-6.54602	3.22266
0.6195	-15.2069	1.61133
0.62	-19.8395	9.76868
0.6205	-19.9402	7.5531
0.621	-18.8324	2.11487
0.6215	-19.0338	7.35168
0.622	-9.97009	4.93469
0.6225	-1.81274	7.15027
0.623	-6.74744	0.70496
0.6235	1.71204	3.7262
0.624	-5.23682	2.31628
0.6245	-1.81274	7.65381
0.625	1.10779	5.84106
0.6255	3.7262	1.91345
0.626	7.75452	4.12903
0.6265	11.4807	4.12903
0.627	19.6381	3.52478
0.6275	33.9386	0.70496
0.628	31.1188	4.73328
0.6285	32.5287	8.45947
0.629	24.2706	8.96301
0.6295	11.6821	2.61841
0.63	1.81274	4.22974
0.6305	-6.74744	-2.41699
0.631	-14.4012	7.15027
0.6315	-18.1274	8.45947
0.632	-16.8182	2.21558
0.6325	-16.0126	6.54602
0.633	-11.5814	1.40991
0.6335	-10.0708	4.12903
0.634	-16.214	-0.50354
0.6345	-18.2281	1.61133
0.635	-18.5303	6.3446
0.6355	-15.6097	4.83398
0.636	-18.631	2.11487
0.6365	-14.7034	-1.71204
0.637	-13.6963	-2.92053
0.6375	-13.4949	0.80566
0.638	-16.4154	2.21558
0.6385	-12.7899	4.43115
0.639	-7.75452	5.63965
0.6395	-11.0779	3.7262
0.64	-10.1715	-2.71912
0.6405	-6.84814	-0.60425
0.641	-10.3729	2.31628
0.6415	-10.7758	2.11487
0.642	-15.1062	3.22266
0.6425	-5.63965	7.5531
0.643	-9.66797	12.1857
0.6435	-11.9842	9.26514
0.644	-8.7616	13.2935
0.6445	-12.085	-7.45239
0.645	-8.45947	-11.8835
0.6455	-6.94885	-13.1928
0.646	-0.10071	-8.45947
0.6465	-5.13611	-4.43115
0.647	-0.10071	-4.12903
0.6475	-7.15027	-4.93469
0.648	-12.7899	-6.64673
0.6485	-5.74036	0.20142
0.649	-11.5814	2.71912
0.6495	-12.3871	2.01416
0.65	-4.33044	3.32336
0.6505	0.10071	-2.21558
0.651	6.94885	-0.50354
0.6515	-1.2085	-2.31628
0.652	-5.43823	-1.61133
0.6525	-5.84106	1.91345
0.653	-2.31628	-1.51062
0.6535	-1.91345	-5.0354
0.654	-3.62549	6.74744
0.6545	-4.12903	0.80566
0.655	-1.10779	-1.40991
0.6555	-2.31628	0.80566
0.656	0	0.90637
0.6565	1.2085	1.81274
0.657	-5.33752	4.33044
0.6575	-4.93469	3.22266
0.658	-5.74036	-9.36584
0.6585	3.12195	-17.926
0.659	7.35168	-13.9984
0.6595	4.53186	-13.3942
0.66	6.64673	-3.12195
0.6605	2.61841	-2.11487
0.661	0.50354	-4.33044
0.6615	5.33752	-1.2085
0.662	-5.33752	-15.2069
0.6625	-0.50354	-11.38
0.663	1.81274	-10.4736
0.6635	3.52478	-12.2864
0.664	-3.32336	-7.04956
0.6645	-2.81982	0.50354
0.665	-1.61133	5.53894
0.6655	1.51062	-1.2085
0.666	-0.30212	-2.11487
0.6665	1.00708	-2.5177
0.667	7.04956	3.12195
0.6675	5.13611	-2.21558
0.668	0.90637	2.92053
0.6685	0.40283	4.43115
0.669	-2.5177	-5.13611
0.6695	-1.3092	3.52478
0.67	-8.56018	-3.22266
0.6705	-4.12903	-4.43115
0.671	-3.52478	-4.12903
0.6715	4.02832	-1.51062
0.672	4.33044	-0.30212
0.6725	1.10779	-4.43115
0.673	2.92053	-8.8623
0.6735	-2.11487	-7.04956
0.674	-8.96301	-3.52478
0.6745	-2.92053	2.92053
0.675	-8.96301	-0.70496
0.6755	-6.84814	3.62549
0.676	-1.91345	2.01416
0.6765	-7.04956	6.14319
0.677	-6.74744	5.53894
0.6775	-1.91345	13.2935
0.678	-2.92053	0.90637
0.6785	0.80566	6.04248
0.679	4.33044	1.61133
0.6795	2.11487	3.92761
0.68	4.53186	-1.2085
0.6805	4.93469	-2.81982
0.681	2.71912	0.40283
0.6815	-3.12195	2.31628
0.682	-4.22974	-2.92053
0.6825	-8.45947	4.53186
0.683	-4.63257	9.06372
0.6835	-2.5177	-1.3092
0.684	-3.02124	2.61841
0.6845	-2.5177	1.10779
0.685	-1.10779	3.22266
0.6855	10.9772	3.22266
0.686	0.90637	2.61841
0.6865	5.74036	-0.50354
0.687	2.31628	-6.64673
0.6875	0.10071	-0.50354
0.688	-5.94177	0.90637
0.6885	-6.54602	-1.91345
0.689	-10.5743	-1.71204
0.6895	-17.0196	-2.81982
0.69	-20.7459	-4.93469
0.6905	-20.343	4.12903
0.691	-22.76	1.2085
0.6915	-11.6821	1.51062
0.692	-17.8253	2.92053
0.6925	-21.8536	5.13611
0.693	-23.6664	6.64673
0.6935	-18.631	3.52478
0.694	-20.8466	3.92761
0.6945	-14.4012	-4.73328
0.695	-4.02832	-5.13611
0.6955	-3.42407	-2.5177
0.696	-1.40991	-10.3729
0.6965	4.53186	-7.35168
0.697	4.12903	-15.1062
0.6975	0.60425	-9.76868
0.698	1.3092	-9.76868
0.6985	-13.9984	-7.04956
0.699	-0.90637	-4.63257
0.6995	-0.10071	-5.53894
0.7	-6.74744	-1.61133
0.7005	-9.06372	-4.73328
0.701	-9.56726	-5.94177
0.7015	-11.8835	0.50354
0.702	-8.25806	-1.3092
0.7025	-6.14319	-2.11487
0.703	-8.8623	-1.81274
0.7035	-2.31628	-4.63257
0.704	-9.46655	-3.12195
0.7045	-7.95593	-8.96301
0.705	-6.94885	-9.56726
0.7055	-7.85522	-10.7758
0.706	-7.65381	-8.56018
0.7065	-10.5743	-11.38
0.707	-2.81982	-6.94885
0.7075	-3.7262	-1.10779
0.708	-5.53894	-3.8269
0.7085	-2.61841	-0.50354
0.709	0.60425	-1.10779
0.7095	2.21558	-3.22266
0.71	3.32336	-2.21558
0.7105	2.31628	7.04956
0.711	5.94177	1.61133
0.7115	8.56018	4.02832
0.712	6.84814	1.2085
0.7125	0.70496	-1.81274
0.713	-1.2085	-5.23682
0.7135	-0.90637	-8.8623
0.714	3.92761	-4.63257
0.7145	7.65381	-0.30212
0.715	-0.50354	7.5531
0.7155	-6.2439	-2.11487
0.716	-3.22266	-0.90637
0.7165	-4.63257	2.61841
0.717	-3.7262	6.14319
0.7175	-6.94885	-0.30212
0.718	-13.8977	-7.35168
0.7185	-14.3005	-3.02124
0.719	-12.1857	-0.20142
0.7195	-12.7899	-2.81982
0.72	-0.90637	1.71204
0.7205	-14.7034	4.43115
0.721	-19.3359	-7.85522
0.7215	-12.2864	-13.1928
0.722	-12.8906	-20.0409
0.7225	-12.9913	-16.4154
0.723	-11.1786	-17.0196
0.7235	-7.95593	-7.95593
0.724	-4.93469	-6.04248
0.7245	-3.22266	-5.13611
0.725	-4.12903	-6.14319
0.7255	-8.25806	-5.84106
0.726	-15.4083	-3.02124
0.7265	-6.14319	-1.40991
0.727	-7.04956	-2.41699
0.7275	-6.3446	2.5177
0.728	-5.53894	-7.65381
0.7285	-10.1715	0.30212
0.729	-4.53186	-1.40991
0.7295	-6.84814	6.44531
0.73	-0.20142	2.81982
0.7305	-13.3942	-0.90637
0.731	-2.71912	-6.04248
0.7315	-5.33752	-2.81982
0.732	-4.43115	-3.02124
0.7325	-3.02124	-0.20142
0.733	-7.65381	-2.5177
0.7335	-10.7758	-7.95593
0.734	-2.11487	1.61133
0.7345	-1.40991	3.92761
0.735	-0.60425	1.51062
0.7355	-1.10779	7.5531
0.736	0.40283	10.2722
0.7365	6.64673	4.93469
0.737	-3.92761	0.20142
0.7375	-1.81274	-6.54602
0.738	2.01416	-5.13611
0.7385	1.71204	-5.33752
0.739	0.10071	-12.7899
0.7395	-1.10779	-7.45239
0.74	0.60425	-12.085
0.7405	0.10071	-1.10779
0.741	4.22974	-4.73328
0.7415	0.90637	-3.52478
0.742	-0.10071	-1.10779
0.7425	-4.22974	2.11487
0.743	-3.52478	1.40991
0.7435	-3.8269	4.43115
0.744	-1.91345	-2.01416
0.7445	-5.74036	5.63965
0.745	3.42407	1.3092
0.7455	-2.11487	3.62549
0.746	-3.92761	-1.10779
0.7465	-5.74036	-5.0354
0.747	-5.53894	-9.97009
0.7475	-2.11487	-5.94177
0.748	-12.6892	-4.33044
0.7485	-6.94885	-2.81982
0.749	-4.43115	9.76868
0.7495	-5.23682	-0.30212
0.75	-0.10071	-7.65381
0.7505	-5.63965	-6.3446
0.751	-9.97009	-11.9842
0.7515	-6.54602	-12.7899
0.752	-1.91345	-12.9913
0.7525	-4.02832	-9.86938
0.753	-4.22974	-4.53186
0.7535	-1.40991	-9.86938
0.754	0.10071	-1.3092
0.7545	-5.63965	1.71204
0.755	-4.73328	5.74036
0.7555	-6.14319	4.53186
0.756	-12.2864	3.62549
0.7565	-5.13611	10.3729
0.757	-5.84106	9.66797
0.7575	4.33044	8.45947
0.758	-2.01416	2.21558
0.7585	-2.5177	-0.20142
0.759	-7.65381	4.53186
0.7595	-6.54602	-0.80566
0.76	-10.9772	2.61841
0.7605	-14.7034	0.20142
0.761	-16.1133	-1.40991
0.7615	-13.797	8.05664
0.762	-15.509	4.12903
0.7625	-9.46655	6.74744
0.763	-12.6892	-2.81982
0.7635	-20.8466	1.61133
0.764	-10.5743	-2.5177
0.7645	-7.45239	4.12903
0.765	-3.42407	-7.15027
0.7655	-1.91345	-3.62549
0.766	-0.80566	-10.3729
0.7665	-4.93469	-8.56018
0.767	-10.5743	0.30212
0.7675	-3.7262	2.92053
0.768	-12.1857	0.30212
0.7685	-12.2864	-2.71912
0.769	-7.45239	-0.30212
0.7695	-6.04248	2.11487
0.77	-14.3005	3.12195
0.7705	-3.52478	0.70496
0.771	-7.04956	-2.11487
0.7715	-3.7262	2.11487
0.772	-7.25098	4.63257
0.7725	-4.83398	7.25098
0.773	-5.94177	6.74744
0.7735	-5.94177	3.7262
0.774	-9.16443	0.10071
0.7745	-4.33044	1.61133
0.775	-7.35168	-1.40991
0.7755	-10.1715	-0.90637
0.776	-3.62549	-0.60425
0.7765	-2.81982	4.33044
0.777	-2.41699	-3.42407
0.7775	1.81274	1.61133
0.778	-8.45947	2.21558
0.7785	-4.33044	-2.11487
0.779	-0.90637	-2.71912
0.7795	-1.2085	-7.15027
0.78	-5.33752	-11.0779
0.7805	-2.71912	-3.92761
0.781	-0.70496	-7.65381
0.7815	4.53186	-2.31628
0.782	0	1.10779
0.7825	-1.51062	1.3092
0.783	-0.50354	2.11487
0.7835	-0.50354	-7.15027
0.784	0.50354	-1.40991
0.7845	4.73328	-1.3092
0.785	1.51062	-5.43823
0.7855	7.45239	-8.15735
0.786	0.90637	-1.71204
0.7865	-0.30212	-1.3092
0.787	-1.91345	2.31628
0.7875	0.90637	2.41699
0.788	1.71204	6.84814
0.7885	-1.51062	3.92761
0.789	1.71204	0.20142
0.7895	-2.92053	-2.81982
0.79	-7.5531	-2.81982
0.7905	-11.2793	4.12903
0.791	-14.502	3.32336
0.7915	-14.0991	3.52478
0.792	-10.6751	-0.90637
0.7925	-13.9984	4.63257
0.793	-7.85522	3.22266
0.7935	-3.52478	-4.33044
0.794	-5.74036	5.0354
0.7945	-6.04248	2.61841
0.795	-11.1786	6.14319
0.7955	-4.12903	2.92053
0.796	0.10071	-0.90637
0.7965	2.61841	-1.2085
0.797	1.51062	1.61133
0.7975	1.3092	3.32336
0.798	-0.60425	-7.04956
0.7985	-7.04956	-8.66089
0.799	-4.63257	-2.71912
0.7995	0.10071	-4.22974
0.8	-9.36584	5.53894
0.8005	-6.14319	3.32336
0.801	-3.12195	-2.61841
0.8015	1.91345	-9.46655
0.802	0.90637	-1.91345
0.8025	-12.2864	2.11487
0.803	-11.4807	1.91345
0.8035	-15.0055	-0.50354
0.804	-8.15735	10.1715
0.8045	-2.01416	9.36584
0.805	-5.0354	7.45239
0.8055	-3.02124	9.26514
0.806	0.10071	-2.92053
0.8065	-0.30212	-0.50354
0.807	-5.13611	-2.71912
0.8075	-6.44531	-11.5814
0.808	-3.22266	-4.83398
0.8085	-8.56018	-3.12195
0.809	-2.11487	1.71204
0.8095	-5.43823	2.71912
0.81	-8.45947	0.50354
0.8105	-3.7262	5.74036
0.811	-2.21558	3.22266
0.8115	-5.23682	0.30212
0.812	-3.7262	1.40991
0.8125	-2.61841	4.33044
0.813	-6.04248	-2.61841
0.8135	-4.53186	-3.7262
0.814	-5.63965	-10.3729
0.8145	-7.15027	-9.97009
0.815	-2.5177	-1.71204
0.8155	-3.22266	-1.3092
0.816	-3.12195	0.70496
0.8165	0.70496	1.61133
0.817	-5.23682	5.33752
0.8175	-7.04956	-1.40991
0.818	-5.94177	-2.71912
0.8185	-1.71204	-2.5177
0.819	-0.40283	-1.10779
0.8195	1.40991	-4.12903
0.82	1.3092	-3.12195
0.8205	5.13611	-6.14319
0.821	2.11487	1.00708
0.8215	-0.90637	-4.53186
0.822	7.15027	-5.13611
0.8225	7.15027	1.61133
0.823	4.93469	4.53186
0.8235	2.31628	5.0354
0.824	2.71912	-4.02832
0.8245	-1.3092	-4.53186
0.825	-13.797	-3.52478
0.8255	-12.5885	2.92053
0.826	-24.1699	2.5177
0.8265	-17.4225	2.71912
0.827	-18.2281	0.60425
0.8275	-10.2722	-10.5743
0.828	-16.6168	-4.12903
0.8285	-9.97009	1.10779
0.829	-17.926	-0.30212
0.8295	-17.926	-5.13611
0.83	-19.6381	-3.22266
0.8305	-13.6963	-1.3092
0.831	-10.3729	-13.797
0.8315	0.30212	-10.7758
0.832	6.44531	-5.63965
0.8325	2.92053	-7.85522
0.833	-5.74036	-7.95593
0.8335	-0.40283	-7.15027
0.834	-1.91345	4.73328
0.8345	-1.91345	6.74744
0.835	-0.90637	11.4807
0.8355	-8.35876	0.90637
0.836	1.71204	0.40283
0.8365	-10.1715	-0.20142
0.837	-2.71912	0.30212
0.8375	-3.02124	-3.32336
0.838	-1.00708	-1.51062
0.8385	3.8269	1.10779
0.839	2.31628	3.8269
0.8395	0.90637	4.22974
0.84	-1.3092	5.53894
0.8405	-8.96301	3.42407
0.841	-8.56018	2.41699
0.8415	-10.7758	-1.51062
0.842	-3.92761	1.91345
0.8425	-4.53186	-0.20142
0.843	-5.84106	2.92053
0.8435	-1.71204	1.91345
0.844	3.7262	-1.2085
0.8445	2.11487	-5.13611
0.845	0.10071	-5.84106
0.8455	-2.11487	0.70496
0.846	-4.53186	0.30212
0.8465	-4.33044	8.56018
0.847	-1.3092	11.4807
0.8475	-6.04248	15.3076
0.848	-12.085	8.15735
0.8485	-18.7317	10.5743
0.849	-21.048	11.38
0.8495	-22.0551	3.32336
0.85	-13.2935	-6.2439
0.8505	-6.94885	0.40283
0.851	-10.3729	0.30212
0.8515	-9.36584	-0.50354
0.852	-5.13611	-3.52478
0.8525	-6.84814	0.10071
0.853	-11.2793	-2.21558
0.8535	-3.42407	-1.40991
0.854	-7.95593	-2.31628
0.8545	-2.31628	-4.43115
0.855	-5.94177	0.50354
0.8555	-4.22974	-3.02124
0.856	0.10071	-1.00708
0.8565	-0.50354	0.90637
0.857	0.10071	4.22974
0.8575	5.43823	-3.12195
0.858	-3.22266	3.22266
0.8585	-3.32336	2.21558
0.859	-5.33752	4.33044
0.8595	-13.5956	1.81274
0.86	-9.46655	-1.3092
0.8605	-10.5743	4.22974
0.861	-5.53894	0.70496
0.8615	-5.33752	-0.50354
0.862	-4.12903	-5.74036
0.8625	-1.91345	-10.5743
0.863	-4.12903	-2.71912
0.8635	-4.43115	-3.22266
0.864	-8.7616	-5.23682
0.8645	1.81274	5.63965
0.865	-2.81982	4.33044
0.8655	-1.10779	2.21558
0.866	-2.01416	0.60425
0.8665	-3.42407	5.43823
0.867	0.30212	8.66089
0.8675	-3.12195	4.02832
0.868	-2.31628	-1.10779
0.8685	-3.42407	8.25806
0.869	-1.00708	-2.31628
0.8695	-1.10779	-5.74036
0.87	1.2085	-4.12903
0.8705	-2.41699	-7.15027
0.871	3.92761	-6.54602
0.8715	0.80566	-4.73328
0.872	0.10071	-8.45947
0.8725	-7.15027	-0.30212
0.873	-7.75452	0.50354
0.8735	-9.36584	0.80566
0.874	-7.35168	2.11487
0.8745	-3.42407	7.5531
0.875	-4.93469	9.46655
0.8755	2.11487	4.33044
0.876	-1.71204	0.40283
0.8765	5.0354	0.40283
0.877	2.5177	0.90637
0.8775	1.81274	-0.70496
0.878	0.30212	-4.93469
0.8785	-1.00708	4.33044
0.879	-7.04956	6.3446
0.8795	-6.2439	-0.60425
0.88	-7.35168	2.21558
0.8805	-4.12903	2.5177
0.881	-5.84106	8.05664
0.8815	-7.04956	-3.52478
0.882	-7.04956	-4.02832
0.8825	-5.13611	-11.2793
0.883	-0.70496	-4.12903
0.8835	-5.13611	-3.92761
0.884	3.12195	-5.53894
0.8845	-9.46655	-4.73328
0.885	-16.6168	-2.41699
0.8855	-7.35168	-2.41699
0.886	-3.22266	-1.91345
0.8865	-2.71912	-3.42407
0.887	-1.71204	-2.11487
0.8875	-5.33752	-4.02832
0.888	-8.7616	-2.31628
0.8885	-13.9984	-1.2085
0.889	-12.2864	-3.62549
0.8895	-6.84814	-2.61841
0.89	-7.04956	1.81274
0.8905	-11.5814	0.80566
0.891	-4.33044	4.73328
0.8915	-2.71912	-5.63965
0.892	-7.04956	4.33044
0.8925	-10.2722	3.7262
0.893	-11.5814	5.74036
0.8935	-8.96301	-2.5177
0.894	-1.40991	-5.74036
0.8945	0.30212	2.71912
0.895	3.52478	-4.12903
0.8955	-0.50354	-3.8269
0.896	3.8269	-9.76868
0.8965	3.7262	-4.33044
0.897	6.94885	-1.40991
0.8975	-0.30212	0.10071
0.898	-1.3092	4.63257
0.8985	7.95593	0.80566
0.899	10.0708	0.40283
0.8995	0.70496	-5.0354
0.9	-1.00708	-9.56726
0.9005	-0.90637	-1.91345
0.901	0.50354	2.81982
0.9015	3.62549	0.50354
0.902	-0.10071	-6.44531
0.9025	-0.10071	-0.30212
0.903	-0.50354	2.92053
0.9035	-9.06372	-1.91345
0.904	-18.0267	-2.71912
0.9045	-12.3871	-3.52478
0.905	-11.9842	-6.84814
0.9055	-9.16443	-1.2085
0.906	-7.5531	-2.5177
0.9065	-10.2722	-3.52478
0.907	-2.5177	-3.8269
0.9075	-3.32336	-8.7616
0.908	-1.40991	-2.41699
0.9085	-5.63965	-1.00708
0.909	-7.95593	2.71912
0.9095	-19.7388	-1.40991
0.91	-22.0551	-7.65381
0.9105	-20.6451	-1.91345
0.911	-20.8466	-7.95593
0.9115	-15.0055	-14.8041
0.912	-12.2864	-3.52478
0.9125	-3.52478	-9.76868
0.913	-9.66797	-9.36584
0.9135	-8.35876	-10.5743
0.914	-5.94177	-1.91345
0.9145	-8.56018	-3.22266
0.915	-1.91345	-3.42407
0.9155	-4.12903	-7.5531
0.916	-7.5531	-8.56018
0.9165	-6.04248	-1.51062
0.917	-6.74744	-4.33044
0.9175	-3.92761	-5.13611
0.918	-5.74036	-5.0354
0.9185	-5.33752	-2.61841
0.919	-7.25098	-0.60425
0.9195	-2.81982	2.11487
0.92	-10.4736	-0.50354
0.9205	-3.7262	4.43115
0.921	-9.06372	6.3446
0.9215	-5.33752	6.14319
0.922	-2.41699	1.91345
0.9225	-0.50354	-1.40991
0.923	6.64673	1.10779
0.9235	7.04956	4.73328
0.924	6.14319	0.20142
0.9245	1.61133	-7.25098
0.925	0.40283	-2.41699
0.9255	3.52478	-1.10779
0.926	8.7616	0.30212
0.9265	1.91345	2.31628
0.927	-0.90637	3.7262
0.9275	-7.15027	8.15735
0.928	-7.45239	4.43115
0.9285	-10.5743	9.66797
0.929	-10.2722	6.84814
0.9295	-9.97009	13.5956
0.93	-5.94177	-4.53186
0.9305	-3.42407	-6.94885
0.931	-5.53894	-8.15735
0.9315	-6.3446	-12.9913
0.932	-4.73328	-5.63965
0.9325	-3.42407	-5.33752
0.933	-4.63257	-13.797
0.9335	-1.10779	-15.0055
0.934	-5.0354	-11.4807
0.9345	-0.30212	-4.22974
0.935	-3.02124	-3.52478
0.9355	-5.23682	-3.62549
0.936	-12.3871	-11.1786
0.9365	-4.73328	-3.32336
0.937	-3.52478	2.61841
0.9375	0.90637	-2.21558
0.938	5.33752	-4.12903
0.9385	6.74744	3.02124
0.939	-5.13611	-0.70496
0.9395	-3.02124	4.22974
0.94	-0.80566	-3.7262
0.9405	-1.3092	-3.02124
0.941	-0.80566	2.11487
0.9415	-1.10779	2.21558
0.942	-8.8623	0.70496
0.9425	-9.26514	3.8269
0.943	-17.2211	3.92761
0.9435	-10.3729	-4.63257
0.944	-1.3092	-2.61841
0.9445	5.33752	1.51062
0.945	8.66089	2.01416
0.9455	-3.12195	0.90637
0.946	-9.16443	-2.31628
0.9465	-10.8765	-3.62549
0.947	-4.93469	-7.04956
0.9475	-4.73328	-5.94177
0.948	-1.10779	-3.92761
0.9485	-12.7899	-3.7262
0.949	-10.8765	-3.62549
0.9495	-10.6751	-1.3092
0.95	-8.7616	5.84106
0.9505	-4.63257	1.71204
0.951	-6.2439	-9.97009
0.9515	-3.52478	-12.5885
0.952	-4.63257	-4.12903
0.9525	-3.52478	-5.74036
0.953	-7.15027	-8.7616
0.9535	5.0354	-5.53894
0.954	0.90637	-4.33044
0.9545	-3.12195	-4.93469
0.955	-0.30212	-3.32336
0.9555	-4.83398	-6.74744
0.956	-6.3446	-5.43823
0.9565	-0.40283	-7.5531
0.957	-3.52478	-10.2722
0.9575	2.31628	-5.0354
0.958	-1.51062	-1.51062
0.9585	-2.5177	-2.11487
0.959	0.40283	1.40991
0.9595	1.61133	-0.30212
0.96	-7.04956	8.56018
0.9605	-8.35876	2.81982
0.961	-8.25806	1.3092
0.9615	-4.83398	-1.3092
0.962	-7.45239	0.50354
0.9625	-8.8623	6.04248
0.963	-3.7262	1.40991
0.9635	-6.64673	-6.74744
0.964	-6.2439	-1.2085
0.9645	-10.1715	2.41699
0.965	-7.75452	6.64673
0.9655	-7.15027	-0.70496
0.966	-5.0354	-8.05664
0.9665	-1.71204	-2.71912
0.967	-3.7262	-4.53186
0.9675	-0.20142	4.53186
0.968	4.93469	6.2439
0.9685	6.94885	4.33044
0.969	1.10779	4.53186
0.9695	-7.04956	4.93469
0.97	-6.2439	-1.3092
0.9705	-6.64673	3.22266
0.971	-10.4736	-3.42407
0.9715	-16.4154	3.32336
0.972	-18.631	-4.53186
0.9725	-13.092	0.90637
0.973	-16.4154	-0.90637
0.9735	-13.797	-1.71204
0.974	-17.0196	-4.63257
0.9745	-16.4154	-0.20142
0.975	-10.3729	4.12903
0.9755	-5.74036	4.53186
0.976	-6.64673	1.51062
0.9765	-7.85522	-2.71912
0.977	-7.75452	-3.92761
0.9775	-8.96301	4.12903
0.978	-2.5177	-3.8269
0.9785	4.12903	-6.2439
0.979	2.92053	2.11487
0.9795	4.43115	0.30212
0.98	3.02124	-1.51062
0.9805	4.43115	-11.4807
0.981	2.81982	-6.94885
0.9815	-2.31628	-4.53186
0.982	-2.92053	-8.56018
0.9825	-11.38	-9.06372
0.983	-13.797	-10.2722
0.9835	-16.1133	-15.1062
0.984	-12.8906	-10.8765
0.9845	-6.74744	-8.96301
0.985	-1.10779	-3.22266
0.9855	-0.80566	3.52478
0.986	-0.10071	1.91345
0.9865	-2.21558	-0.80566
0.987	3.22266	-2.31628
0.9875	1.2085	-3.32336
0.988	-0.80566	-8.05664
0.9885	-5.74036	-11.8835
0.989	-13.4949	-9.76868
0.9895	-11.0779	-9.86938
0.99	-13.9984	-10.7758
0.9905	-8.25806	-3.02124
0.991	-4.22974	0.50354
0.9915	-2.11487	-1.51062
0.992	-8.96301	3.92761
0.9925	-5.0354	5.63965
0.993	-3.8269	2.11487
0.9935	-8.96301	4.53186
0.994	-8.05664	1.51062
0.9945	-7.95593	5.0354
0.995	-9.66797	1.81274
0.9955	-12.6892	4.12903
0.996	-8.7616	1.40991
0.9965	-12.7899	-2.31628
0.997	-8.8623	-1.81274
0.9975	-4.93469	-1.00708
0.998	-5.74036	-1.00708
0.9985	-5.63965	-0.70496
0.999	-9.36584	1.61133
[truncated: 240,951+ more rows]

## Sheet: min 15
Time(s):	R.Glut.Med.(uV):	L.Glut.Med.(uV):
0	45.4193	-3.32336
0.0005	36.0535	2.71912
0.001	34.9457	3.8269
0.0015	35.1471	3.02124
0.002	27.0905	1.61133
0.0025	25.0763	7.65381
0.003	16.6168	-7.25098
0.0035	12.7899	-1.40991
0.004	12.5885	-0.80566
0.0045	9.76868	0.50354
0.005	6.14319	-2.61841
0.0055	10.7758	-2.31628
0.006	4.73328	11.4807
0.0065	4.12903	6.54602
0.007	1.51062	9.16443
0.0075	-4.53186	0.20142
0.008	-7.75452	2.41699
0.0085	-10.9772	-4.73328
0.009	-17.6239	0.70496
0.0095	-22.6593	0.70496
0.01	-38.4705	-5.74036
0.0105	-39.679	-7.85522
0.011	-38.269	-10.3729
0.0115	-40.3839	-2.92053
0.012	-50.5554	-6.94885
0.0125	-54.3823	-3.62549
0.013	-59.0149	-2.21558
0.0135	-64.9567	-0.60425
0.014	-74.4232	0.40283
0.0145	-74.826	2.71912
0.015	-77.7466	-3.62549
0.0155	-78.7537	3.22266
0.016	-73.0133	4.12903
0.0165	-64.7553	2.81982
0.017	-42.5995	-1.3092
0.0175	-28.0975	-1.2085
0.018	-14.0991	-1.10779
0.0185	0.10071	1.61133
0.019	10.1715	-1.71204
0.0195	12.7899	7.75452
0.02	21.9544	5.94177
0.0205	36.0535	-0.50354
0.021	39.679	0.10071
0.0215	49.6491	-0.90637
0.022	44.3115	4.12903
0.0225	44.8151	3.32336
0.023	41.6931	4.53186
0.0235	39.679	5.43823
0.024	35.6506	4.22974
0.0245	24.1699	8.15735
0.025	19.1345	7.25098
0.0255	15.6097	6.14319
0.026	15.0055	7.5531
0.0265	12.2864	10.3729
0.027	6.04248	8.05664
0.0275	4.73328	7.5531
0.028	4.53186	3.52478
0.0285	-0.50354	6.84814
0.029	-10.0708	3.22266
0.0295	-23.465	6.3446
0.03	-44.3115	6.94885
0.0305	-52.066	1.10779
0.031	-68.28	4.33044
0.0315	-84.6954	3.8269
0.032	-90.1337	1.10779
0.0325	-99.9023	8.66089
0.033	-110.477	4.93469
0.0335	-113.699	8.35876
0.034	-119.843	-0.50354
0.0345	-108.765	2.01416
0.035	-104.031	5.0354
0.0355	-94.4641	10.9772
0.036	-67.3737	6.04248
0.0365	-53.9795	2.5177
0.037	-50.2533	0.90637
0.0375	-34.14	4.73328
0.038	-21.9544	3.52478
0.0385	-0.50354	4.22974
0.039	12.1857	3.42407
0.0395	30.7159	-2.11487
0.04	55.7922	3.12195
0.0405	76.8402	3.52478
0.041	76.1352	9.76868
0.0415	63.3453	10.7758
0.042	51.7639	4.83398
0.0425	42.1967	0.20142
0.043	43.0023	2.61841
0.0435	57.7057	6.74744
0.044	58.2092	9.76868
0.0445	58.7128	10.9772
0.045	64.151	5.84106
0.0455	51.4618	4.53186
0.046	20.6451	9.86938
0.0465	-6.74744	3.8269
0.047	-35.3485	8.7616
0.0475	-37.6648	5.53894
0.048	-30.2124	10.5743
0.0485	-30.5145	11.8835
0.049	-40.9882	19.2352
0.0495	-55.4901	15.6097
0.05	-58.9142	9.76868
0.0505	-60.8276	7.5531
0.051	-58.8135	-1.2085
0.0515	-69.1864	3.62549
0.052	-75.3296	7.15027
0.0525	-63.9496	5.33752
0.053	-51.6632	8.15735
0.0535	-45.0165	9.66797
0.054	-36.3556	13.2935
0.0545	-3.92761	15.0055
0.055	41.5924	7.75452
0.0555	81.8756	16.8182
0.056	114.908	11.5814
0.0565	125.18	11.6821
0.057	126.288	12.2864
0.0575	108.463	11.9842
0.058	89.1266	10.6751
0.0585	66.9708	15.2069
0.059	53.6774	12.1857
0.0595	44.6136	22.6593
0.06	33.2336	22.8607
0.0605	17.926	14.7034
0.061	11.5814	19.6381
0.0615	16.8182	19.8395
0.062	16.4154	16.6168
0.0625	28.3997	12.1857
0.063	32.0251	9.86938
0.0635	28.5004	15.4083
0.064	22.1558	14.1998
0.0645	19.0338	10.2722
0.065	7.95593	15.7104
0.0655	10.1715	21.4508
0.066	16.6168	20.6451
0.0665	20.6451	13.9984
0.067	8.96301	13.1928
0.0675	9.36584	10.9772
0.068	3.32336	5.74036
0.0685	4.93469	-0.60425
0.069	-0.30212	4.63257
0.0695	-1.71204	6.54602
0.07	-11.2793	-0.70496
0.0705	-19.7388	0
0.071	-30.5145	-2.81982
0.0715	-35.4492	-0.60425
0.072	-50.7568	3.52478
0.0725	-49.2462	4.02832
0.073	-51.8646	5.53894
0.0735	-52.3682	-7.95593
0.074	-58.9142	0.60425
0.0745	-70.3949	2.92053
0.075	-79.4586	5.84106
0.0755	-82.6813	6.54602
0.076	-81.4728	4.22974
0.0765	-80.0629	4.93469
0.077	-76.9409	3.22266
0.0775	-64.151	1.71204
0.078	-47.0306	2.21558
0.0785	-15.1062	4.93469
0.079	1.61133	0.80566
0.0795	37.5641	5.74036
0.08	75.2289	3.8269
0.0805	110.275	1.2085
0.081	111.887	2.31628
0.0815	118.735	-1.3092
0.082	115.109	2.11487
0.0825	113.599	1.10779
0.083	118.231	-1.00708
0.0835	123.569	-5.0354
0.084	120.547	-1.91345
0.0845	111.383	-1.10779
0.085	92.2485	1.91345
0.0855	82.8827	-1.10779
0.086	69.5892	-0.80566
0.0865	54.1809	3.32336
0.087	36.4563	1.3092
0.0875	29.9103	1.3092
0.088	17.4225	4.22974
0.0885	12.8906	-0.60425
0.089	-2.71912	1.61133
0.0895	-7.65381	3.32336
0.09	-20.4437	8.7616
0.0905	-13.5956	6.2439
0.091	-19.8395	10.9772
0.0915	-25.0763	6.94885
0.092	-17.2211	12.085
0.0925	-24.6735	5.33752
0.093	-20.343	1.3092
0.0935	-18.0267	8.56018
0.094	-10.3729	2.31628
0.0945	-7.5531	3.32336
0.095	5.94177	8.56018
0.0955	8.15735	9.46655
0.096	11.4807	-0.70496
0.0965	12.3871	7.95593
0.097	3.12195	9.06372
0.0975	-0.30212	5.84106
0.098	5.0354	8.05664
0.0985	6.94885	15.4083
0.099	17.4225	6.74744
0.0995	15.0055	11.7828
0.1	23.0621	10.6751
0.1005	31.0181	14.7034
0.101	29.7089	6.54602
0.1015	27.9968	8.7616
0.102	19.0338	13.5956
0.1025	20.343	17.4225
0.103	8.35876	16.5161
0.1035	5.23682	17.0196
0.104	6.54602	14.1998
0.1045	6.94885	21.2494
0.105	4.12903	18.5303
0.1055	-0.50354	12.3871
0.106	-2.92053	19.8395
0.1065	-3.32336	15.8112
0.107	-10.8765	11.2793
0.1075	-7.85522	12.085
0.108	-7.25098	13.5956
0.1085	-8.7616	15.0055
0.109	-5.74036	12.1857
0.1095	-5.74036	12.2864
0.11	-10.2722	16.8182
0.1105	-9.86938	14.6027
0.111	-9.97009	17.1204
0.1115	-14.502	14.7034
0.112	-0.70496	13.9984
0.1125	-3.12195	15.0055
0.113	-1.00708	19.4367
0.1135	-0.70496	16.214
0.114	1.40991	17.926
0.1145	-0.70496	16.4154
0.115	-7.25098	12.8906
0.1155	-17.7246	13.5956
0.116	-11.6821	10.9772
0.1165	-14.502	16.8182
0.117	-15.2069	12.3871
0.1175	-13.092	4.12903
0.118	-10.5743	10.9772
0.1185	-1.00708	5.84106
0.119	-5.94177	0.80566
0.1195	-0.30212	-1.40991
0.12	-6.74744	-3.7262
0.1205	-3.22266	1.3092
0.121	-8.8623	4.33044
0.1215	0.20142	3.12195
0.122	-8.7616	3.62549
0.1225	-5.94177	2.71912
0.123	-5.94177	3.7262
0.1235	-1.51062	-2.11487
0.124	-4.12903	1.71204
0.1245	-6.74744	-1.10779
0.125	-4.63257	0.70496
0.1255	-9.16443	0.30212
0.126	-10.1715	-5.94177
0.1265	-0.20142	-0.70496
0.127	-2.5177	0.80566
0.1275	-7.75452	1.10779
0.128	-11.5814	-2.21558
0.1285	-8.45947	-4.12903
0.129	-3.42407	-4.12903
0.1295	-4.43115	7.85522
0.13	-11.38	1.71204
0.1305	-15.509	-5.94177
0.131	-13.3942	0.40283
0.1315	-7.35168	1.10779
0.132	-11.9842	-5.13611
0.1325	-11.9842	-3.8269
0.133	-15.2069	5.33752
0.1335	-16.0126	-7.35168
0.134	-20.2423	-7.85522
0.1345	-25.0763	-5.84106
0.135	-23.9685	-8.7616
0.1355	-31.723	-0.10071
0.136	-38.1683	-0.90637
0.1365	-40.8875	-5.13611
0.137	-44.8151	-5.33752
0.1375	-50.8575	-5.53894
0.138	-50.5554	-4.33044
0.1385	-49.4476	-4.53186
0.139	-57.5043	-11.4807
0.1395	-58.9142	-5.74036
0.14	-53.2745	-4.83398
0.1405	-52.2675	-4.83398
0.141	-40.9882	-8.35876
0.1415	-40.8875	-9.36584
0.142	-8.96301	-7.5531
0.1425	8.05664	-10.9772
0.143	17.6239	-12.5885
0.1435	25.0763	-6.44531
0.144	37.0605	-8.15735
0.1445	41.6931	1.10779
0.145	36.0535	-6.04248
0.1455	33.9386	-6.84814
0.146	30.9174	-1.2085
0.1465	41.5924	7.15027
0.147	48.642	5.23682
0.1475	46.225	2.41699
0.148	35.9528	7.85522
0.1485	29.5074	5.94177
0.149	33.2336	2.5177
0.1495	29.6081	1.51062
0.15	26.0834	8.15735
0.1505	22.6593	4.12903
0.151	17.926	3.52478
0.1515	16.1133	6.94885
0.152	8.7616	7.5531
0.1525	2.71912	7.5531
0.153	-2.21558	-2.41699
0.1535	-1.00708	-8.96301
0.154	-7.85522	-0.60425
0.1545	-11.8835	-5.33752
0.155	-16.8182	-9.56726
0.1555	-15.9119	-7.65381
0.156	-6.94885	-9.46655
0.1565	-5.53894	-9.97009
0.157	-4.33044	-11.1786
0.1575	-2.41699	-8.7616
0.158	-6.14319	-3.92761
0.1585	-1.71204	-2.81982
0.159	-3.52478	-5.63965
0.1595	-11.5814	-6.64673
0.16	-7.15027	-2.11487
0.1605	-7.85522	2.11487
0.161	-3.32336	5.33752
0.1615	-2.31628	0.10071
0.162	-10.6751	-2.31628
0.1625	-13.3942	-5.84106
0.163	-13.092	-16.3147
0.1635	-13.5956	-18.0267
0.164	-20.0409	-14.4012
0.1645	-22.0551	-18.4296
0.165	-25.5798	-9.97009
0.1655	-23.5657	-8.35876
0.166	-11.5814	-11.7828
0.1665	-10.8765	-8.7616
0.167	-2.5177	-15.3076
0.1675	-8.05664	-14.8041
0.168	-6.64673	-13.3942
0.1685	-5.74036	-9.46655
0.169	-2.01416	-6.74744
0.1695	5.53894	-11.2793
0.17	8.96301	-18.631
0.1705	12.6892	-14.4012
0.171	12.1857	-9.66797
0.1715	5.63965	-7.95593
0.172	3.02124	-9.56726
0.1725	-3.92761	-12.8906
0.173	-10.1715	-12.3871
0.1735	-15.4083	-8.96301
0.174	-13.797	-14.9048
0.1745	-20.8466	-14.1998
0.175	-31.4209	-22.2565
0.1755	-41.2903	-17.5232
0.176	-46.1243	-11.38
0.1765	-59.1156	-23.0621
0.177	-59.1156	-18.631
0.1775	-59.1156	-20.4437
0.178	-57.3029	-17.4225
0.1785	-49.1455	-17.8253
0.179	-42.1967	-16.214
0.1795	-45.7214	-18.631
0.18	-39.3768	-18.1274
0.1805	-18.0267	-18.8324
0.181	-12.7899	-16.9189
0.1815	-1.40991	-18.9331
0.182	0.20142	-16.7175
0.1825	0.90637	-19.5373
0.183	7.95593	-13.5956
0.1835	7.15027	-8.7616
0.184	0.10071	-11.5814
0.1845	1.3092	-5.53894
0.185	5.74036	-5.63965
0.1855	11.1786	-15.509
0.186	4.73328	-5.13611
0.1865	16.3147	-8.8623
0.187	26.4862	-7.15027
0.1875	38.269	-5.13611
0.188	45.2179	-5.84106
0.1885	51.6632	-13.797
0.189	51.5625	-13.2935
0.1895	33.4351	-15.4083
0.19	35.9528	-15.0055
0.1905	37.1613	-17.7246
0.191	33.6365	-16.4154
0.1915	23.9685	-10.0708
0.192	14.1998	-10.0708
0.1925	2.5177	-17.7246
0.193	-19.9402	-16.5161
0.1935	-19.6381	-20.4437
0.194	-22.4579	-20.0409
0.1945	-34.3414	-17.8253
0.195	-48.8434	-19.1345
0.1955	-70.3949	-16.8182
0.196	-79.9622	-18.0267
0.1965	-85.5011	-15.6097
0.197	-81.9763	-15.4083
0.1975	-77.948	-20.9473
0.198	-75.0275	-17.6239
0.1985	-66.9708	-13.9984
0.199	-49.8505	-12.7899
0.1995	-33.6365	-16.0126
0.2	-19.6381	-19.1345
0.2005	-5.63965	-16.8182
0.201	0.30212	-18.0267
0.2015	3.02124	-12.9913
0.202	17.1204	-13.2935
0.2025	37.7655	-13.4949
0.203	55.7922	-13.6963
0.2035	69.6899	-16.0126
0.204	78.653	-12.3871
0.2045	81.8756	-14.7034
0.205	86.2061	-18.4296
0.2055	87.0117	-25.4791
0.206	81.07	-13.5956
0.2065	72.0062	-12.7899
0.207	67.3737	-7.85522
0.2075	61.5326	-15.6097
0.208	60.1227	-12.1857
0.2085	48.8434	-11.1786
0.209	40.3839	-10.8765
0.2095	27.6947	-13.2935
0.21	21.048	-9.56726
0.2105	21.6522	-11.0779
0.211	20.1416	-3.8269
0.2115	11.38	-7.5531
0.212	3.22266	-10.7758
0.2125	-0.70496	-12.085
0.213	-0.20142	-13.4949
0.2135	-8.8623	-9.86938
0.214	-13.2935	-9.56726
0.2145	-12.2864	-7.15027
0.215	-14.9048	-6.3446
0.2155	-13.092	-10.3729
0.216	-14.3005	-8.7616
0.2165	-9.46655	-9.97009
0.217	-3.92761	-8.35876
0.2175	-12.3871	-6.74744
0.218	-14.6027	-9.26514
0.2185	-26.2848	-5.63965
0.219	-33.1329	-9.66797
0.2195	-25.882	-6.94885
0.22	-26.6876	-8.7616
0.2205	-32.0251	-6.14319
0.221	-30.6152	-8.96301
0.2215	-26.4862	-14.0991
0.222	-21.5515	-8.56018
0.2225	-9.66797	-5.74036
0.223	-0.10071	-6.74744
0.2235	-9.26514	-7.35168
0.224	-10.7758	-3.52478
0.2245	-10.1715	-11.4807
0.225	-16.8182	-10.7758
0.2255	-20.4437	-12.2864
0.226	-19.0338	-9.06372
0.2265	-15.2069	-7.35168
0.227	-17.6239	2.71912
0.2275	-15.6097	-11.1786
0.228	-14.1998	-11.4807
0.2285	-16.3147	-9.36584
0.229	-15.8112	-8.05664
0.2295	-19.8395	-10.0708
0.23	-20.5444	-6.94885
0.2305	-27.9968	-2.71912
0.231	-26.1841	-1.00708
0.2315	-29.5074	-2.21558
0.232	-22.2565	1.71204
0.2325	-30.3131	-7.95593
0.233	-31.9244	-1.61133
0.2335	-35.9528	1.3092
0.234	-40.0818	-2.92053
0.2345	-39.9811	-2.5177
0.235	-41.7938	0.30212
0.2355	-41.5924	-1.00708
0.236	-41.391	-2.92053
0.2365	-44.0094	-2.71912
0.237	-50.2533	1.71204
0.2375	-68.3807	-6.3446
0.238	-76.5381	-4.33044
0.2385	-92.7521	-2.21558
0.239	-106.851	8.15735
0.2395	-105.038	1.51062
0.24	-105.945	0.80566
0.2405	-101.413	1.00708
0.241	-100.809	-0.90637
0.2415	-97.3846	4.22974
0.242	-97.1832	5.94177
0.2425	-90.3351	9.76868
0.243	-73.114	3.42407
0.2435	-50.6561	-3.7262
0.244	-15.509	1.40991
0.2445	22.6593	5.63965
0.245	53.8788	10.6751
0.2455	62.3383	12.2864
0.246	82.5806	5.53894
0.2465	84.9976	7.35168
0.247	85.0983	8.25806
0.2475	80.1636	6.14319
0.248	69.7906	10.6751
0.2485	70.1935	11.4807
0.249	61.9354	16.8182
0.2495	55.2887	17.0196
0.25	50.0519	18.2281
0.2505	53.2745	14.9048
0.251	56.5979	18.0267
0.2515	44.0094	10.6751
0.252	44.0094	7.95593
0.2525	46.8292	7.75452
0.253	36.1542	7.45239
0.2535	29.0039	5.53894
0.254	22.6593	-5.63965
0.2545	18.8324	-4.43115
0.255	7.35168	-7.5531
0.2555	8.66089	-4.43115
0.256	-0.30212	-9.26514
0.2565	-5.74036	-7.65381
0.257	-3.7262	-8.35876
0.2575	-7.95593	-0.30212
0.258	-8.35876	1.3092
0.2585	-10.4736	-9.56726
0.259	-10.5743	-0.20142
0.2595	-11.9842	0.50354
0.26	-16.0126	4.22974
0.2605	-20.2423	-6.54602
0.261	-16.214	3.02124
0.2615	-15.1062	7.15027
0.262	-15.6097	7.95593
0.2625	-18.631	5.84106
0.263	-21.048	7.75452
0.2635	-25.4791	8.7616
0.264	-23.7671	9.16443
0.2645	-24.6735	11.7828
0.265	-23.2635	9.97009
0.2655	-30.3131	12.2864
0.266	-21.9544	21.4508
0.2665	-27.3926	9.97009
0.267	-24.9756	8.45947
0.2675	-25.3784	7.04956
0.268	-30.3131	5.53894
0.2685	-27.9968	-1.91345
0.269	-30.5145	-0.90637
0.2695	-29.6081	-2.31628
0.27	-23.2635	-4.12903
0.2705	-29.306	-3.92761
0.271	-25.4791	-9.16443
0.2715	-26.2848	-7.35168
0.272	-25.9827	-5.63965
0.2725	-27.1912	-2.81982
0.273	-31.5216	-2.31628
0.2735	-26.889	4.43115
0.274	-23.7671	9.56726
0.2745	-17.0196	9.86938
0.275	-24.472	6.14319
0.2755	-17.3218	9.56726
0.276	-17.926	14.3005
0.2765	-15.4083	9.16443
0.277	-18.1274	6.64673
0.2775	-21.2494	10.3729
0.278	-22.9614	5.84106
0.2785	-28.5004	4.12903
0.279	-27.0905	-1.10779
0.2795	-24.6735	-0.90637
0.28	-18.8324	-2.81982
0.2805	-16.3147	-1.2085
0.281	-19.0338	2.5177
0.2815	-33.4351	8.25806
0.282	-38.269	8.96301
0.2825	-36.3556	9.26514
0.283	-40.9882	9.36584
0.2835	-33.5358	8.7616
0.284	-22.76	7.75452
0.2845	-24.8749	6.54602
0.285	-17.7246	6.14319
0.2855	-21.8536	10.3729
0.286	-13.4949	1.2085
0.2865	-6.3446	-3.02124
0.287	-1.61133	0.40283
0.2875	5.13611	2.11487
0.288	9.06372	3.92761
0.2885	8.7616	2.31628
0.289	6.54602	4.33044
0.2895	12.7899	2.71912
0.29	10.0708	3.02124
0.2905	5.13611	0.80566
0.291	4.73328	3.62549
0.2915	0.70496	7.45239
0.292	-5.43823	10.6751
0.2925	-5.43823	13.2935
0.293	-18.2281	9.66797
0.2935	-31.723	6.74744
0.294	-40.7867	5.94177
0.2945	-54.5837	4.12903
0.295	-57.605	3.02124
0.2955	-61.734	5.33752
0.296	-61.8347	9.56726
0.2965	-63.7482	7.15027
0.297	-61.029	10.0708
0.2975	-58.3099	11.38
0.298	-58.7128	6.04248
0.2985	-49.2462	6.54602
0.299	-46.6278	5.74036
0.2995	-43.0023	2.92053
0.3	-38.5712	8.66089
0.3005	-28.8025	2.31628
0.301	-16.214	6.94885
0.3015	-0.20142	6.14319
0.302	16.8182	2.31628
0.3025	13.9984	-0.90637
0.303	13.1928	1.71204
0.3035	18.8324	-4.02832
0.304	20.1416	-3.42407
0.3045	23.465	-3.52478
0.305	23.7671	-9.97009
0.3055	23.465	0.50354
0.306	23.3643	1.51062
0.3065	27.7954	1.40991
0.307	26.6876	1.81274
0.3075	48.2391	-0.30212
0.308	58.9142	-2.5177
0.3085	68.0786	3.8269
0.309	71.8048	-1.51062
0.3095	76.8402	2.11487
0.31	65.863	1.61133
0.3105	68.7836	-2.31628
0.311	77.0416	-0.30212
0.3115	83.8898	7.35168
0.312	93.6585	4.73328
0.3125	89.328	6.54602
0.313	85.5011	5.74036
0.3135	78.3508	6.44531
0.314	66.3666	2.31628
0.3145	52.8717	-1.61133
0.315	42.096	-1.3092
0.3155	38.3698	-4.02832
0.316	28.299	-2.5177
0.3165	24.472	-5.13611
0.317	25.5798	-10.1715
0.3175	19.6381	-0.20142
0.318	17.1204	-4.83398
0.3185	15.4083	-2.5177
0.319	5.43823	-4.53186
0.3195	-10.3729	-2.5177
0.32	-35.9528	1.2085
0.3205	-58.6121	-5.13611
0.321	-79.8615	-1.3092
0.3215	-92.8528	-2.01416
0.322	-97.3846	-0.90637
0.3225	-98.4924	1.2085
0.323	-94.3634	-2.92053
0.3235	-87.7167	-8.7616
0.324	-78.9551	1.61133
0.3245	-69.0857	-0.70496
0.325	-65.9638	2.92053
0.3255	-48.7427	5.33752
0.326	-30.1117	-5.74036
0.3265	-18.4296	-0.30212
0.327	-2.71912	0.30212
0.3275	17.1204	-2.01416
0.328	62.6404	-0.80566
0.3285	96.3776	2.11487
0.329	120.245	-0.80566
0.3295	123.468	-5.53894
0.33	126.187	1.3092
0.3305	124.374	-0.20142
0.331	118.332	-0.40283
0.3315	110.88	-1.61133
0.332	96.4783	2.11487
0.3325	71.7041	1.91345
0.333	52.6703	-1.10779
0.3335	29.4067	0.50354
0.334	26.1841	-6.04248
0.3345	21.4508	-0.50354
0.335	15.2069	-3.7262
0.3355	15.4083	-5.23682
0.336	15.2069	-2.71912
0.3365	19.1345	0.50354
0.337	9.97009	1.10779
0.3375	12.5885	-4.63257
0.338	14.7034	-0.50354
0.3385	13.1928	-9.16443
0.339	16.3147	5.33752
0.3395	19.4367	-2.71912
0.34	15.2069	-5.94177
0.3405	9.26514	-3.42407
0.341	-1.10779	-8.45947
0.3415	-7.85522	-11.8835
0.342	-20.7459	-5.63965
0.3425	-17.4225	-4.43115
0.343	-15.509	-7.15027
0.3435	-14.1998	-8.35876
0.344	-20.4437	-11.6821
0.3445	-20.6451	-3.52478
0.345	-19.0338	-7.5531
0.3455	-16.6168	-7.85522
0.346	-17.926	-9.97009
0.3465	-8.66089	-8.35876
0.347	-9.26514	-9.26514
0.3475	-7.95593	-5.13611
0.348	-13.9984	-6.14319
0.3485	-9.66797	0.70496
0.349	-2.61841	-2.5177
0.3495	-5.53894	1.10779
0.35	-1.81274	-5.13611
0.3505	-1.40991	-1.51062
0.351	-2.5177	-7.85522
0.3515	-5.13611	-7.95593
0.352	-3.02124	-3.52478
0.3525	-11.5814	0.70496
0.353	-8.8623	-5.53894
0.3535	-15.4083	-5.23682
0.354	-18.3289	-2.5177
0.3545	-21.2494	-0.30212
0.355	-18.5303	4.12903
0.3555	-26.6876	2.61841
0.356	-37.9669	-2.5177
0.3565	-34.4421	1.71204
0.357	-44.2108	3.7262
0.3575	-47.3328	2.11487
0.358	-47.4335	3.32336
0.3585	-50.7568	0.10071
0.359	-48.8434	-2.5177
0.3595	-41.7938	-4.53186
0.36	-34.845	-7.35168
0.3605	-25.0763	-5.84106
0.361	-19.2352	-3.8269
0.3615	-22.0551	-3.22266
0.362	-26.3855	-9.16443
0.3625	-20.0409	-9.46655
0.363	-23.1628	-8.15735
0.3635	-43.5059	-12.7899
0.364	-65.863	-9.46655
0.3645	-80.7678	-13.797
0.365	-99.3988	-11.4807
0.3655	-109.47	-11.9842
0.366	-106.952	-10.5743
0.3665	-111.685	-7.35168
0.367	-110.477	-7.15027
0.3675	-94.8669	-8.7616
0.368	-77.7466	-7.95593
0.3685	-46.0236	-2.41699
0.369	0.70496	-13.1928
0.3695	41.6931	-3.42407
0.37	73.0133	-2.92053
0.3705	90.5365	4.93469
0.371	105.038	1.10779
0.3715	106.952	0.50354
0.372	107.254	-3.52478
0.3725	101.413	-3.92761
0.373	112.692	-4.22974
0.3735	120.245	-5.53894
0.374	97.2839	-9.16443
0.3745	84.2926	-7.95593
0.375	69.0857	-3.62549
0.3755	56.0944	-3.7262
0.376	42.9016	-1.40991
0.3765	39.1754	-1.10779
0.377	31.1188	-1.10779
0.3775	24.472	-9.06372
0.378	18.1274	-5.33752
0.3785	11.9842	-2.11487
0.379	13.4949	-1.91345
0.3795	-1.51062	3.22266
0.38	3.22266	2.5177
0.3805	3.12195	2.41699
0.381	-0.70496	-3.12195
0.3815	-6.74744	-1.3092
0.382	-15.509	-2.11487
0.3825	-11.9842	-2.81982
0.383	-12.6892	2.21558
0.3835	-18.631	1.71204
0.384	-24.7742	2.92053
0.3845	-28.9032	4.93469
0.385	-32.9315	7.95593
0.3855	-37.3627	8.25806
0.386	-28.299	7.75452
0.3865	-21.9544	-1.2085
0.387	-18.2281	2.41699
0.3875	-22.4579	9.56726
0.388	-27.2919	10.9772
0.3885	-25.882	-0.60425
0.389	-24.0692	-3.52478
0.3895	-20.1416	-1.91345
0.39	-21.4508	2.92053
0.3905	-19.2352	10.0708
0.391	-10.2722	-1.10779
0.3915	-12.7899	3.8269
0.392	-7.35168	8.56018
0.3925	-10.6751	11.38
0.393	-17.0196	4.93469
0.3935	-17.6239	4.22974
0.394	-26.7883	7.5531
0.3945	-32.9315	5.84106
0.395	-33.3344	10.1715
0.3955	-29.6081	5.0354
0.396	-27.9968	3.7262
0.3965	-23.1628	1.61133
0.397	-21.2494	4.63257
0.3975	-6.14319	4.83398
0.398	-5.74036	1.91345
0.3985	-4.33044	1.00708
0.399	-5.0354	6.94885
0.3995	-3.02124	0.70496
0.4	2.92053	2.11487
0.4005	-0.10071	2.31628
0.401	4.93469	3.7262
0.4015	10.0708	6.14319
0.402	14.3005	-2.11487
0.4025	9.46655	6.84814
0.403	-5.74036	4.63257
0.4035	-10.2722	4.73328
0.404	-16.3147	3.8269
0.4045	-21.3501	1.71204
0.405	-17.926	7.95593
0.4055	-13.8977	-1.10779
0.406	-18.0267	-0.90637
0.4065	-15.0055	5.53894
0.407	-18.0267	5.33752
0.4075	-17.5232	4.33044
0.408	-18.631	8.66089
0.4085	-22.3572	6.44531
0.409	-21.8536	1.71204
0.4095	-27.2919	0.60425
0.41	-24.7742	-0.90637
0.4105	-25.177	1.2085
0.411	-29.9103	2.71912
0.4115	-25.9827	-0.40283
0.412	-14.8041	6.84814
0.4125	-12.3871	1.40991
0.413	-18.0267	-2.21558
0.4135	-18.5303	3.22266
0.414	-21.6522	4.22974
0.4145	-25.6805	8.56018
0.415	-34.5429	-0.30212
0.4155	-36.2549	-0.40283
0.416	-37.0605	2.11487
0.4165	-41.7938	4.33044
0.417	-36.557	3.42407
0.4175	-31.8237	7.75452
0.418	-36.1542	4.93469
0.4185	-32.8308	1.3092
0.419	-34.7443	10.4736
0.4195	-33.9386	9.16443
0.42	-29.306	3.52478
0.4205	-18.631	12.5885
0.421	-11.1786	13.797
0.4215	-8.15735	12.9913
0.422	-12.6892	10.5743
0.4225	-17.926	15.4083
0.423	-14.6027	13.3942
0.4235	-22.9614	18.9331
0.424	-23.8678	16.214
0.4245	-24.6735	16.214
0.425	-23.8678	12.085
0.4255	-30.4138	20.9473
0.426	-20.8466	16.6168
0.4265	-19.2352	10.9772
0.427	-11.1786	12.3871
0.4275	-0.80566	23.0621
0.428	19.8395	20.0409
0.4285	24.6735	20.6451
0.429	20.7459	18.0267
0.4295	14.6027	22.6593
0.43	6.2439	15.2069
0.4305	-6.14319	17.5232
0.431	-20.4437	20.9473
0.4315	-25.0763	13.8977
0.432	-44.4122	18.1274
0.4325	-59.7199	13.797
0.433	-74.4232	18.4296
0.4335	-83.3862	18.5303
0.434	-87.5153	19.6381
0.4345	-95.7733	22.2565
0.435	-95.4712	18.1274
0.4355	-84.8969	11.9842
0.436	-82.782	13.3942
0.4365	-78.2501	23.7671
0.437	-72.2076	13.797
0.4375	-70.5963	20.4437
0.438	-72.0062	22.4579
0.4385	-62.1368	17.2211
0.439	-34.7443	17.6239
0.4395	5.63965	18.0267
0.44	47.3328	19.9402
0.4405	60.5255	12.3871
0.441	53.5767	13.9984
0.4415	39.679	18.8324
0.442	26.7883	17.4225
0.4425	22.8607	19.4367
0.443	27.3926	19.3359
0.4435	32.9315	13.8977
0.444	45.8221	13.9984
0.4445	69.3878	18.4296
0.445	88.7237	21.1487
0.4455	108.865	23.0621
0.446	118.13	28.9032
0.4465	119.339	22.3572
0.447	115.009	21.6522
0.4475	110.678	24.2706
0.448	107.657	27.0905
0.4485	103.83	25.0763
0.449	103.226	22.2565
0.4495	89.7308	23.7671
0.45	80.8685	23.0621
0.4505	69.9921	21.6522
0.451	64.151	23.0621
0.4515	58.0078	20.1416
0.452	52.066	21.2494
0.4525	44.0094	17.1204
0.453	53.6774	21.048
0.4535	48.1384	21.048
0.454	50.0519	19.7388
0.4545	50.6561	22.1558
0.455	42.8009	15.0055
0.4555	39.1754	16.6168
0.456	39.0747	12.4878
0.4565	34.5429	10.1715
0.457	31.723	16.7175
0.4575	23.6664	15.9119
0.458	24.472	13.5956
0.4585	19.1345	11.0779
0.459	15.509	15.1062
0.4595	12.7899	14.1998
0.46	8.66089	23.465
0.4605	5.43823	16.7175
0.461	9.76868	21.9544
0.4615	9.06372	17.4225
0.462	6.14319	18.1274
0.4625	-2.11487	20.5444
0.463	0.30212	16.0126
0.4635	5.13611	17.8253
0.464	-2.92053	21.8536
0.4645	-1.00708	17.4225
0.465	-6.84814	19.5373
0.4655	-1.81274	18.3289
0.466	0.80566	12.4878
0.4665	-5.94177	18.2281
0.467	-2.92053	14.7034
0.4675	-5.23682	15.8112
0.468	-1.71204	16.0126
0.4685	-6.3446	19.5373
0.469	-5.74036	13.797
0.4695	-3.42407	22.8607
0.47	-15.509	20.4437
0.4705	-11.7828	16.6168
0.471	-17.0196	13.2935
0.4715	-17.6239	18.3289
0.472	-14.1998	16.4154
0.4725	-3.32336	14.1998
0.473	-6.2439	16.1133
0.4735	-9.97009	17.4225
0.474	-9.46655	5.74036
0.4745	-17.926	8.05664
0.475	-12.9913	13.2935
0.4755	-18.5303	10.4736
0.476	-19.2352	12.8906
0.4765	-20.9473	7.95593
0.477	-17.4225	1.40991
0.4775	-19.9402	11.38
0.478	-23.0621	5.84106
0.4785	-20.6451	1.71204
0.479	-25.6805	5.84106
0.4795	-27.4933	6.44531
0.48	-13.8977	9.36584
0.4805	-15.0055	10.5743
0.481	-11.8835	0.60425
0.4815	-9.86938	5.74036
0.482	-7.04956	3.12195
0.4825	-13.5956	-0.70496
0.483	-16.4154	0.50354
0.4835	-16.4154	-1.2085
0.484	-14.3005	4.22974
0.4845	-19.0338	7.95593
0.485	-15.4083	3.62549
0.4855	-10.6751	-1.3092
0.486	-14.4012	0.80566
0.4865	-11.8835	-0.60425
0.487	-15.0055	3.7262
0.4875	-15.7104	-0.20142
0.488	-11.5814	0.40283
0.4885	-15.8112	2.31628
0.489	-11.4807	-8.45947
0.4895	-14.3005	-1.00708
0.49	-15.1062	-0.30212
0.4905	-11.0779	-0.30212
0.491	-14.8041	8.25806
0.4915	-25.9827	-0.50354
0.492	-24.1699	4.12903
0.4925	-25.4791	4.43115
0.493	-24.8749	0.70496
0.4935	-32.7301	0
0.494	-34.4421	1.71204
0.4945	-38.4705	-7.45239
0.495	-36.557	-1.81274
0.4955	-35.4492	-1.3092
0.496	-30.011	5.53894
0.4965	-16.4154	-0.50354
0.497	2.11487	-4.12903
0.4975	17.7246	1.91345
0.498	31.1188	-5.63965
0.4985	42.3981	-1.91345
0.499	33.5358	-1.81274
0.4995	38.5712	-2.41699
0.5	34.3414	-1.61133
0.5005	29.2053	-5.53894
0.501	14.3005	-6.3446
0.5015	8.8623	-8.15735
0.502	3.32336	-8.35876
0.5025	-8.45947	-7.45239
0.503	-14.8041	-3.02124
0.5035	-20.8466	-5.43823
0.504	-32.9315	-5.53894
0.5045	-35.7513	-5.13611
0.505	-49.4476	-0.20142
0.5055	-43.4051	-7.5531
0.506	-36.0535	-5.63965
0.5065	-27.9968	-7.04956
0.507	-22.4579	-14.0991
0.5075	-20.9473	-1.91345
0.508	-19.9402	-7.15027
0.5085	-17.4225	-3.22266
0.509	-8.15735	3.42407
0.5095	1.00708	-3.52478
0.51	-5.53894	-0.30212
0.5105	-2.11487	-5.43823
0.511	12.1857	-2.71912
0.5115	29.5074	-0.50354
0.512	39.9811	-6.44531
0.5125	44.6136	-6.3446
0.513	50.8575	-10.7758
0.5135	58.5114	-3.52478
0.514	62.8418	-3.02124
0.5145	64.7553	-5.74036
0.515	75.2289	-1.51062
0.5155	86.3068	-4.22974
0.516	79.2572	-3.02124
0.5165	71.7041	-3.12195
0.517	59.2163	-8.25806
0.5175	45.6207	-7.35168
0.518	37.7655	-5.74036
0.5185	29.2053	-9.16443
0.519	25.6805	-5.13611
0.5195	12.4878	-7.75452
0.52	7.04956	-4.33044
0.5205	1.81274	-3.7262
0.521	3.02124	-7.65381
0.5215	-1.10779	-1.00708
0.522	-4.02832	-9.86938
0.5225	-2.11487	-4.63257
0.523	-2.5177	-10.5743
0.5235	-9.26514	-11.8835
0.524	-11.1786	-10.8765
0.5245	-8.45947	-5.43823
0.525	-9.56726	-6.04248
0.5255	-8.8623	-3.7262
0.526	-8.7616	-6.94885
0.5265	-13.6963	-7.5531
0.527	-6.2439	-10.1715
0.5275	-2.71912	-7.95593
0.528	-10.6751	-8.96301
0.5285	-7.95593	-11.38
0.529	-12.7899	-5.13611
0.5295	-15.0055	-8.15735
0.53	-13.092	-5.94177
0.5305	-17.5232	-10.6751
0.531	-19.2352	-8.25806
0.5315	-19.2352	-10.5743
0.532	-22.5586	-9.46655
0.5325	-24.472	-9.46655
0.533	-27.0905	-4.53186
0.5335	-27.4933	-4.53186
0.534	-24.6735	-12.8906
0.5345	-24.0692	-10.6751
0.535	-21.8536	-11.7828
0.5355	-30.2124	-9.76868
0.536	-29.9103	-8.66089
0.5365	-27.1912	-7.04956
0.537	-30.5145	-12.4878
0.5375	-22.3572	-3.92761
0.538	-30.1117	-6.74744
0.5385	-27.6947	-6.74744
0.539	-36.1542	-9.16443
0.5395	-37.262	-12.8906
0.54	-48.0377	-20.2423
0.5405	-41.7938	-7.45239
0.541	-48.5413	-11.9842
0.5415	-44.4122	-9.16443
0.542	-51.3611	-14.4012
0.5425	-49.8505	-13.1928
0.543	-52.2675	-14.0991
0.5435	-54.0802	-8.66089
0.544	-48.3398	-10.4736
0.5445	-45.8221	-12.5885
0.545	-35.3485	-14.502
0.5455	-33.5358	-10.7758
0.546	-38.6719	-3.02124
0.5465	-37.7655	-6.74744
0.547	-36.557	-6.94885
0.5475	-35.1471	-2.31628
0.548	-32.7301	-12.4878
0.5485	-34.9457	-6.94885
0.549	-33.3344	-18.0267
0.5495	-24.0692	-7.75452
0.55	-18.8324	-4.73328
0.5505	-9.36584	-4.93469
0.551	-1.40991	-2.11487
0.5515	4.43115	-2.92053
0.552	6.54602	-15.4083
0.5525	11.4807	-17.5232
0.553	7.35168	-9.36584
0.5535	10.1715	-9.86938
0.554	12.1857	-9.36584
0.5545	21.5515	-7.85522
0.555	17.5232	-16.8182
0.5555	20.6451	-13.9984
0.556	13.1928	-10.1715
0.5565	15.8112	-11.1786
0.557	12.3871	-11.7828
0.5575	16.5161	-8.96301
0.558	16.1133	-4.43115
0.5585	24.9756	-15.1062
0.559	15.509	-9.36584
0.5595	4.93469	-3.12195
0.56	6.2439	-10.1715
0.5605	9.36584	-7.75452
0.561	2.5177	-13.8977
0.5615	-1.10779	-11.5814
0.562	-5.43823	-10.5743
0.5625	-2.5177	-1.10779
0.563	-4.53186	-4.83398
0.5635	-2.11487	-4.33044
0.564	-0.70496	-4.43115
0.5645	0.70496	-1.40991
0.565	5.94177	-6.3446
0.5655	6.74744	-7.25098
0.566	9.76868	-2.71912
0.5665	17.4225	-2.31628
0.567	29.9103	-0.30212
0.5675	32.6294	-6.74744
0.568	36.1542	-4.83398
0.5685	34.0393	-1.81274
0.569	36.6577	0.20142
0.5695	27.0905	-3.12195
0.57	29.1046	-0.90637
0.5705	26.4862	-5.94177
0.571	24.7742	-3.8269
0.5715	25.0763	1.81274
0.572	30.1117	0.80566
0.5725	25.4791	-4.33044
0.573	19.3359	-2.01416
0.5735	15.8112	-5.74036
0.574	13.6963	-9.76868
0.5745	12.8906	-6.44531
0.575	7.95593	-2.21558
0.5755	7.5531	-1.10779
0.576	2.11487	-7.5531
0.5765	2.31628	-3.32336
0.577	1.61133	-1.91345
0.5775	-12.1857	-1.81274
0.578	-17.4225	-2.31628
0.5785	-16.0126	-2.92053
0.579	-16.6168	-1.71204
0.5795	-14.8041	0.90637
0.58	-17.2211	0.70496
0.5805	-14.7034	3.22266
0.581	-15.9119	-2.01416
0.5815	-19.3359	4.33044
0.582	-9.46655	4.33044
0.5825	-14.1998	-1.81274
0.583	-10.5743	5.53894
0.5835	-11.2793	2.11487
0.584	-14.1998	-1.61133
0.5845	-16.6168	8.8623
0.585	-11.9842	11.5814
0.5855	-14.1998	4.73328
0.586	-14.4012	7.15027
0.5865	-12.3871	5.74036
0.587	-10.5743	4.63257
0.5875	-20.343	9.26514
0.588	-15.2069	7.35168
0.5885	-16.6168	11.4807
0.589	-16.8182	7.45239
0.5895	-8.7616	9.16443
0.59	-13.9984	5.94177
0.5905	-7.35168	11.9842
0.591	-7.04956	13.6963
0.5915	-7.25098	11.1786
0.592	-8.35876	12.7899
0.5925	-3.02124	13.797
0.593	-9.66797	5.43823
0.5935	-8.15735	5.74036
0.594	-7.15027	12.9913
0.5945	-0.90637	2.11487
0.595	-5.0354	14.0991
0.5955	-3.02124	11.4807
0.596	-6.74744	5.53894
0.5965	-9.86938	9.86938
0.597	-7.65381	9.16443
0.5975	-10.1715	16.4154
0.598	-8.56018	10.0708
0.5985	-7.65381	14.6027
0.599	-6.74744	9.76868
0.5995	-7.45239	12.1857
0.6	-10.9772	12.5885
0.6005	-9.97009	5.94177
0.601	-9.97009	14.4012
0.6015	-9.06372	11.2793
0.602	-11.2793	12.1857
0.6025	-12.9913	11.7828
0.603	-16.4154	10.9772
0.6035	-17.1204	6.44531
0.604	-14.502	2.21558
0.6045	-24.2706	13.3942
0.605	-19.5373	13.5956
0.6055	-23.1628	12.1857
0.606	-26.2848	14.0991
0.6065	-27.594	9.66797
0.607	-23.2635	17.926
0.6075	-19.1345	12.9913
0.608	-20.7459	12.5885
0.6085	-17.926	12.7899
0.609	-8.56018	13.092
0.6095	0.70496	3.12195
0.61	-5.74036	12.2864
0.6105	-15.8112	12.2864
0.611	-17.6239	12.3871
0.6115	-22.8607	5.53894
0.612	-34.2407	9.56726
0.6125	-41.1896	11.9842
0.613	-49.0448	11.4807
0.6135	-58.6121	13.8977
0.614	-58.8135	12.3871
0.6145	-71.8048	9.06372
0.615	-76.8402	8.05664
0.6155	-66.4673	4.73328
0.616	-59.7199	-0.30212
0.6165	-48.5413	8.15735
0.617	-29.9103	10.1715
0.6175	-10.9772	5.23682
0.618	1.40991	7.75452
0.6185	16.5161	3.32336
0.619	20.6451	1.91345
0.6195	25.3784	1.3092
0.62	30.4138	2.31628
0.6205	36.3556	7.15027
0.621	44.9158	8.96301
0.6215	53.8788	6.3446
0.622	71.5027	6.54602
0.6225	88.5223	9.86938
0.623	96.1762	11.9842
0.6235	96.6797	8.15735
0.624	98.6938	7.5531
0.6245	90.4358	4.12903
0.625	79.0558	9.06372
0.6255	65.5609	5.23682
0.626	58.3099	4.22974
0.6265	46.0236	4.93469
0.627	34.3414	1.10779
0.6275	29.0039	5.94177
0.628	18.5303	13.1928
0.6285	11.9842	6.94885
0.629	11.4807	6.14319
0.6295	9.76868	4.33044
0.63	5.63965	6.14319
0.6305	5.84106	4.22974
0.631	12.9913	4.02832
0.6315	16.6168	9.86938
0.632	26.889	4.12903
0.6325	34.7443	8.35876
0.633	39.5782	9.16443
0.6335	39.1754	4.22974
0.634	44.8151	12.1857
0.6345	43.3044	1.71204
0.635	41.4917	1.61133
0.6355	42.5995	5.13611
0.636	52.066	2.21558
0.6365	42.1967	-1.40991
0.637	40.5853	4.43115
0.6375	33.6365	5.84106
0.638	30.3131	5.53894
0.6385	27.4933	5.0354
0.639	25.2777	6.94885
0.6395	18.0267	-0.80566
0.64	17.1204	2.21558
0.6405	14.8041	6.94885
0.641	10.8765	4.63257
0.6415	14.6027	5.53894
0.642	7.04956	2.11487
0.6425	10.5743	4.02832
0.643	11.2793	1.91345
0.6435	15.2069	2.01416
0.644	18.4296	0.70496
0.6445	12.1857	2.81982
0.645	10.9772	10.0708
0.6455	8.35876	4.63257
0.646	7.5531	3.42407
0.6465	4.12903	6.64673
0.647	2.31628	0.10071
0.6475	4.22974	0.80566
0.648	0.10071	2.71912
0.6485	4.33044	6.2439
0.649	3.7262	5.53894
0.6495	-5.94177	2.11487
0.65	-0.50354	2.11487
0.6505	-4.12903	-5.94177
0.651	-1.51062	-6.3446
0.6515	-3.12195	0.10071
0.652	-1.10779	-4.12903
0.6525	-0.70496	6.64673
0.653	-6.84814	2.01416
0.6535	-1.3092	2.01416
0.654	-3.22266	1.10779
0.6545	0	-3.02124
0.655	-3.12195	-10.1715
0.6555	-1.51062	-3.32336
0.656	0.10071	0.10071
0.6565	-3.92761	-5.23682
0.657	-5.94177	-1.2085
0.6575	-5.43823	0.50354
0.658	-2.5177	-2.01416
0.6585	-7.85522	1.81274
0.659	-3.52478	1.81274
0.6595	-6.44531	-5.23682
0.66	-3.92761	-7.75452
0.6605	-8.56018	-1.71204
0.661	-2.01416	3.02124
0.6615	-1.91345	1.3092
0.662	2.92053	-2.21558
0.6625	-13.797	-5.13611
0.663	-12.6892	-4.83398
0.6635	-4.73328	1.40991
0.664	-3.8269	1.3092
0.6645	-4.73328	-6.3446
0.665	-0.50354	-3.12195
0.6655	1.61133	-1.91345
0.666	-0.50354	-5.0354
0.6665	-7.95593	-5.74036
0.667	-0.70496	-1.91345
0.6675	5.94177	-5.13611
0.668	7.15027	-3.32336
0.6685	6.14319	-3.12195
0.669	7.85522	-9.16443
0.6695	15.0055	-9.97009
0.67	14.9048	-3.92761
0.6705	14.4012	-5.13611
0.671	15.3076	0.90637
0.6715	6.3446	-0.20142
0.672	22.9614	-5.13611
0.6725	21.5515	-0.30212
0.673	19.7388	-9.46655
0.6735	7.35168	-6.74744
0.674	-6.94885	-4.33044
0.6745	-16.4154	-5.33752
0.675	-23.5657	-10.2722
0.6755	-33.7372	-4.22974
0.676	-37.8662	-5.13611
0.6765	-45.6207	-5.74036
0.677	-58.3099	-7.15027
0.6775	-79.0558	-5.94177
0.678	-85.7025	-5.94177
0.6785	-87.7167	-4.22974
0.679	-79.66	-4.43115
0.6795	-60.5255	-5.84106
0.68	-40.9882	-7.35168
0.6805	-45.0165	-6.2439
0.681	-47.2321	-7.15027
0.6815	-45.9228	-2.71912
0.682	-43.4051	-8.96301
0.6825	-25.3784	-12.4878
0.683	0.90637	-7.15027
0.6835	34.7443	-10.1715
0.684	62.5397	-2.31628
0.6845	76.236	-10.1715
0.685	82.4799	-11.7828
0.6855	81.4728	-12.5885
0.686	80.0629	-6.64673
0.6865	79.8615	-13.1928
0.687	64.9567	-11.1786
0.6875	62.5397	-11.2793
0.688	56.9	-12.5885
0.6885	60.3241	-6.84814
0.689	53.8788	-10.9772
0.6895	51.3611	-6.14319
0.69	45.9228	-11.1786
0.6905	44.6136	-9.46655
0.691	42.8009	-19.4367
0.6915	34.14	-8.66089
0.692	27.9968	-12.5885
0.6925	33.0322	-10.5743
0.693	47.3328	-13.4949
0.6935	51.7639	-15.7104
0.694	47.4335	-15.9119
0.6945	51.9653	-11.9842
0.695	46.5271	-5.94177
0.6955	51.2604	-12.9913
0.696	45.2179	-10.3729
0.6965	45.9228	-9.16443
0.697	36.1542	-12.7899
0.6975	31.5216	-9.36584
0.698	32.2266	-13.2935
0.6985	27.6947	-19.1345
0.699	23.9685	-9.16443
0.6995	16.214	-8.45947
0.7	7.35168	-3.22266
0.7005	1.91345	-7.35168
0.701	5.74036	-8.66089
0.7015	16.6168	-8.96301
0.702	18.4296	-11.2793
0.7025	25.5798	-5.94177
0.703	22.8607	-8.35876
0.7035	21.8536	-8.35876
0.704	17.5232	-14.6027
0.7045	12.8906	-8.56018
0.705	18.1274	-15.3076
0.7055	17.0196	-9.26514
0.706	15.509	-14.4012
0.7065	17.7246	-14.6027
0.707	21.048	-7.25098
0.7075	15.7104	-5.0354
0.708	18.3289	-5.43823
0.7085	15.8112	-8.45947
0.709	15.6097	-12.1857
0.7095	12.5885	-11.38
0.71	1.2085	-10.6751
0.7105	1.91345	-10.7758
0.711	0.10071	-12.085
0.7115	-0.40283	-14.0991
0.712	0.90637	-6.74744
0.7125	-0.30212	-11.0779
0.713	0.50354	-4.02832
0.7135	-8.25806	-10.5743
0.714	-2.81982	-15.2069
0.7145	-4.33044	-11.9842
0.715	-4.93469	-10.3729
0.7155	-9.06372	-9.16443
0.716	-4.33044	-15.2069
0.7165	-7.15027	-12.2864
0.717	-8.25806	-6.2439
0.7175	-14.0991	-16.9189
0.718	-15.6097	-12.3871
0.7185	-14.7034	-14.4012
0.719	-6.94885	-7.35168
0.7195	-9.66797	-14.0991
0.72	-7.95593	-7.5531
0.7205	-15.4083	-20.7459
0.721	-20.5444	-13.1928
0.7215	-16.3147	-13.092
0.722	-9.16443	-9.86938
0.7225	-14.502	-9.56726
0.723	-16.5161	-8.35876
0.7235	-8.7616	-13.092
0.724	-14.4012	-12.085
0.7245	-7.5531	-1.10779
0.725	-13.4949	-10.7758
0.7255	-11.7828	-4.93469
0.726	-8.7616	-7.15027
0.7265	-12.7899	-10.5743
0.727	-4.83398	-4.33044
0.7275	-4.33044	-7.95593
0.728	-0.10071	-7.04956
0.7285	1.40991	-5.0354
0.729	-11.1786	-5.13611
0.7295	-7.15027	-10.9772
0.73	-3.8269	-3.42407
0.7305	0.20142	-2.5177
0.731	2.61841	-3.7262
0.7315	2.61841	-6.94885
0.732	7.65381	-3.32336
0.7325	14.1998	-5.13611
0.733	25.3784	-2.61841
0.7335	34.14	-7.15027
0.734	31.3202	-1.3092
0.7345	25.3784	-1.10779
0.735	19.8395	-2.81982
0.7355	10.5743	-4.93469
0.736	3.8269	-2.21558
0.7365	-0.10071	-6.64673
0.737	-2.41699	-3.02124
0.7375	-4.33044	-5.53894
0.738	-2.71912	-7.04956
0.7385	-10.2722	-3.42407
0.739	-10.5743	-8.05664
0.7395	-6.84814	-10.1715
0.74	-5.74036	-8.35876
0.7405	-7.35168	-3.8269
0.741	-9.56726	-7.35168
0.7415	-9.16443	-1.2085
0.742	-8.8623	-9.36584
0.7425	-8.25806	-4.12903
0.743	-5.63965	-9.16443
0.7435	-7.15027	-7.75452
0.744	-11.5814	-3.52478
0.7445	-9.86938	-16.4154
0.745	-5.23682	-7.65381
0.7455	-3.7262	-5.13611
0.746	-6.94885	-12.7899
0.7465	-10.1715	-13.1928
0.747	-8.35876	-11.5814
0.7475	-12.5885	-8.7616
0.748	-23.1628	-5.13611
0.7485	-33.9386	-9.16443
0.749	-41.1896	-11.5814
0.7495	-50.8575	-9.36584
0.75	-56.5979	-3.62549
0.7505	-61.4319	-1.91345
0.751	-62.7411	-3.7262
0.7515	-63.2446	-9.56726
0.752	-57.7057	-9.36584
0.7525	-61.734	-12.1857
0.753	-54.7852	-15.2069
0.7535	-47.0306	-8.96301
0.754	-38.1683	-17.6239
0.7545	-23.5657	-20.0409
0.755	-8.25806	-9.46655
0.7555	3.22266	-22.9614
0.756	2.31628	-21.4508
0.7565	10.2722	-18.631
0.757	15.4083	-18.7317
0.7575	8.45947	-17.2211
0.758	10.9772	-21.8536
0.7585	11.9842	-22.3572
0.759	16.4154	-21.7529
0.7595	13.6963	-18.0267
0.76	5.84106	-18.631
0.7605	4.83398	-18.631
0.761	2.01416	-19.6381
0.7615	3.32336	-20.343
0.762	7.5531	-21.4508
0.7625	-1.40991	-22.4579
0.763	-2.11487	-18.1274
0.7635	-6.3446	-18.4296
0.764	-2.5177	-15.8112
0.7645	0.90637	-20.5444
0.765	8.35876	-24.6735
0.7655	17.5232	-20.7459
0.766	22.0551	-19.9402
0.7665	31.1188	-12.8906
0.767	31.4209	-9.06372
0.7675	26.889	-18.0267
0.768	30.1117	-23.3643
0.7685	28.0975	-16.8182
0.769	25.177	-16.8182
0.7695	29.9103	-14.6027
0.77	26.4862	-12.3871
0.7705	27.4933	-15.0055
0.771	29.9103	-12.3871
0.7715	18.3289	-6.64673
0.772	15.1062	-11.4807
0.7725	7.04956	-8.8623
0.773	2.31628	-12.3871
0.7735	2.61841	-15.2069
0.774	-7.25098	-7.15027
0.7745	-1.10779	-13.1928
0.775	-6.2439	-12.1857
0.7755	-6.2439	-17.1204
0.776	-1.3092	-11.2793
0.7765	-0.50354	-16.0126
0.777	6.84814	-12.3871
0.7775	10.8765	-10.7758
0.778	10.0708	-9.97009
0.7785	9.76868	-9.56726
0.779	-5.0354	-6.84814
0.7795	-19.4367	-4.02832
0.78	-35.852	-8.35876
0.7805	-38.0676	-10.7758
0.781	-50.8575	-13.2935
0.7815	-57.9071	-11.2793
0.782	-63.1439	-5.23682
0.7825	-65.1581	-6.84814
0.783	-67.5751	-10.2722
0.7835	-75.531	-6.74744
0.784	-65.9638	-11.2793
0.7845	-58.6121	-15.2069
0.785	-48.9441	-10.5743
0.7855	-40.3839	-12.6892
0.786	-34.7443	-11.7828
0.7865	-20.6451	-4.63257
0.787	-9.46655	-6.84814
0.7875	2.92053	-8.8623
0.788	5.74036	-11.2793
0.7885	26.4862	-13.3942
0.789	38.3698	-13.797
0.7895	46.8292	-5.43823
0.79	44.3115	-3.32336
0.7905	52.066	-2.71912
0.791	59.1156	-4.53186
0.7915	50.1526	-4.33044
0.792	51.7639	-5.84106
0.7925	47.5342	-1.61133
0.793	38.1683	-3.12195
0.7935	32.2266	1.3092
0.794	27.9968	-1.3092
0.7945	19.4367	3.62549
0.795	8.66089	-2.92053
0.7955	-2.01416	-2.92053
0.796	-0.40283	-4.22974
0.7965	-3.62549	-0.70496
0.797	-7.15027	-7.04956
0.7975	-20.0409	2.81982
0.798	-28.3997	0.60425
0.7985	-47.0306	-3.02124
0.799	-64.5538	0.90637
0.7995	-77.3438	-1.40991
0.8	-82.9834	4.02832
0.8005	-79.5593	-1.00708
0.801	-88.5223	1.10779
0.8015	-94.6655	-0.90637
0.802	-107.254	-3.42407
0.8025	-104.837	-2.31628
0.803	-103.226	1.3092
0.8035	-88.9252	2.21558
0.804	-76.8402	2.61841
0.8045	-57.605	3.22266
0.805	-50.5554	1.91345
0.8055	-33.9386	2.71912
0.806	-26.889	-1.81274
0.8065	-27.9968	-2.31628
0.807	-17.4225	0.70496
0.8075	-9.36584	1.3092
0.808	1.10779	2.92053
0.8085	15.0055	3.12195
0.809	33.5358	3.22266
0.8095	44.5129	4.73328
0.81	44.8151	0.50354
0.8105	51.5625	-2.11487
0.811	65.4602	5.33752
0.8115	62.6404	-0.50354
0.812	58.4106	1.51062
0.8125	62.1368	0.70496
0.813	70.5963	0
0.8135	66.7694	1.61133
0.814	56.0944	0.50354
0.8145	64.2517	8.96301
0.815	49.2462	2.92053
0.8155	43.808	3.32336
0.816	27.0905	5.53894
0.8165	21.9544	4.93469
0.817	16.3147	7.45239
0.8175	6.14319	1.2085
0.818	2.92053	8.96301
0.8185	3.52478	3.32336
0.819	4.53186	5.63965
0.8195	1.61133	7.75452
0.82	-5.84106	5.33752
0.8205	-10.7758	4.93469
0.821	-11.9842	0.50354
0.8215	-4.43115	-0.60425
0.822	8.8623	-1.10779
0.8225	10.7758	0.20142
0.823	17.4225	6.74744
0.8235	12.8906	1.81274
0.824	10.7758	2.92053
0.8245	17.7246	-1.81274
0.825	22.8607	4.33044
0.8255	26.4862	5.33752
0.826	13.797	3.32336
0.8265	9.46655	1.71204
0.827	2.71912	0.80566
0.8275	0.90637	1.3092
0.828	-6.2439	3.02124
0.8285	-8.96301	8.8623
0.829	-13.5956	0
0.8295	-9.36584	0.70496
0.83	-9.97009	2.81982
0.8305	-15.8112	8.56018
0.831	-20.343	0.70496
0.8315	-15.4083	6.94885
0.832	-19.0338	5.53894
0.8325	-21.3501	-0.20142
0.833	-26.9898	10.3729
0.8335	-27.594	3.22266
0.834	-30.1117	-3.02124
0.8345	-25.4791	3.02124
0.835	-26.3855	-0.50354
0.8355	-27.8961	5.13611
0.836	-27.6947	8.96301
0.8365	-28.9032	0.90637
0.837	-24.0692	2.5177
0.8375	-30.9174	1.40991
0.838	-28.7018	-0.90637
0.8385	-31.9244	-4.12903
0.839	-28.1982	-1.40991
0.8395	-31.6223	0.40283
0.84	-20.5444	-2.11487
0.8405	-25.7812	-1.00708
0.841	-18.5303	-8.15735
0.8415	-22.4579	-7.5531
0.842	-23.465	-0.50354
0.8425	-20.2423	-4.33044
0.843	-33.1329	-1.40991
0.8435	-38.6719	-8.96301
0.844	-50.5554	0.20142
0.8445	-58.3099	0.50354
0.845	-66.9708	-3.42407
0.8455	-71.402	-1.91345
0.846	-71.2006	-0.30212
0.8465	-77.6459	-4.02832
0.847	-77.8473	-3.7262
0.8475	-78.8544	-3.22266
0.848	-81.2714	0.30212
0.8485	-81.9763	-1.10779
0.849	-67.9779	-5.74036
0.8495	-58.6121	2.41699
0.85	-46.4264	0
0.8505	-49.6491	-6.64673
0.851	-28.5004	-1.40991
0.8515	-11.1786	-0.50354
0.852	-1.51062	6.64673
0.8525	10.3729	3.02124
0.853	33.6365	5.0354
0.8535	52.2675	4.02832
0.854	60.022	-0.90637
0.8545	59.317	0.20142
0.855	53.6774	2.11487
0.8555	48.4406	-1.40991
0.856	37.262	-4.02832
0.8565	29.306	-3.22266
0.857	26.4862	-3.42407
0.8575	22.1558	-3.7262
0.858	23.2635	-0.30212
0.8585	17.8253	-5.13611
0.859	11.7828	0.10071
0.8595	11.7828	-4.43115
0.86	1.40991	-10.6751
0.8605	6.2439	-3.52478
0.861	7.04956	-1.40991
0.8615	5.33752	-1.40991
0.862	15.7104	-2.21558
0.8625	15.0055	-7.65381
0.863	10.1715	-6.44531
0.8635	8.35876	4.53186
0.864	3.12195	-0.90637
0.8645	1.2085	-4.22974
0.865	-2.31628	-0.50354
0.8655	-14.1998	-1.51062
0.866	-16.0126	-4.43115
0.8665	-17.2211	1.91345
0.867	-23.6664	0.10071
0.8675	-34.2407	3.7262
0.868	-31.1188	-1.91345
0.8685	-32.428	-4.22974
0.869	-31.6223	-2.41699
0.8695	-25.0763	-5.84106
0.87	-27.1912	-6.3446
0.8705	-19.3359	-5.13611
0.871	-10.7758	-1.91345
0.8715	-7.95593	-3.92761
0.872	-14.9048	-5.13611
0.8725	-8.7616	5.53894
0.873	-4.73328	-1.71204
0.8735	6.2439	-4.12903
0.874	10.5743	2.01416
0.8745	9.66797	4.53186
0.875	-1.91345	-1.40991
0.8755	3.52478	-2.71912
0.876	-2.92053	3.22266
0.8765	-1.00708	-4.53186
0.877	-3.32336	-7.15027
0.8775	-11.5814	-6.44531
0.878	-9.06372	-5.84106
0.8785	-13.3942	-12.8906
0.879	-12.8906	-6.3446
0.8795	-11.8835	-10.3729
0.88	-15.1062	-2.21558
0.8805	-18.4296	-2.5177
0.881	-18.0267	-0.50354
0.8815	-19.5373	-1.2085
0.882	-21.6522	-6.54602
0.8825	-24.8749	-1.91345
0.883	-23.0621	-2.71912
0.8835	-23.1628	-1.61133
0.884	-19.9402	2.92053
0.8845	-23.3643	-4.12903
0.885	-16.1133	-2.21558
0.8855	-18.7317	-2.11487
0.886	-14.3005	-5.53894
0.8865	-15.6097	-0.90637
0.887	-17.6239	1.81274
0.8875	-17.2211	-11.38
0.888	-18.5303	-6.44531
0.8885	-17.0196	-2.5177
0.889	-18.7317	-7.5531
0.8895	-8.45947	-9.76868
0.89	-8.96301	-7.65381
0.8905	-11.5814	-5.13611
0.891	-20.2423	2.71912
0.8915	-25.0763	-6.3446
0.892	-34.14	-6.3446
0.8925	-30.9174	-3.12195
0.893	-31.723	-2.21558
0.8935	-36.557	-1.71204
0.894	-38.7726	-5.94177
0.8945	-40.8875	-9.56726
0.895	-42.7002	-4.53186
0.8955	-43.6066	-2.5177
0.896	-41.1896	-5.84106
0.8965	-24.9756	-1.91345
0.897	-29.4067	-5.43823
0.8975	-27.1912	-7.35168
0.898	-24.0692	-6.3446
0.8985	-23.3643	-6.64673
0.899	-22.8607	-5.43823
0.8995	-17.7246	-9.56726
0.9	-20.4437	-0.80566
0.9005	-26.6876	-9.36584
0.901	-28.299	-4.83398
0.9015	-31.723	2.11487
0.902	-31.5216	-12.085
0.9025	-25.882	-8.56018
0.903	-26.889	-6.14319
0.9035	-20.4437	-5.74036
0.904	-2.81982	-11.0779
0.9045	8.05664	-7.75452
0.905	10.3729	-8.56018
0.9055	23.1628	-12.1857
0.906	15.9119	-8.7616
0.9065	24.2706	-9.97009
0.907	22.2565	-7.04956
0.9075	22.2565	-12.3871
0.908	22.3572	-7.95593
0.9085	10.7758	-5.33752
0.909	12.2864	-8.96301
0.9095	8.7616	-6.44531
0.91	9.86938	-5.13611
0.9105	-1.91345	-5.63965
0.911	1.71204	-2.61841
0.9115	0.50354	-3.32336
0.912	-4.83398	-5.74036
0.9125	-7.25098	-3.32336
0.913	-15.3076	-11.4807
0.9135	-17.0196	-10.7758
0.914	-10.5743	-5.94177
0.9145	-16.4154	-6.94885
0.915	-20.2423	-12.7899
0.9155	-17.8253	-12.5885
0.916	-9.66797	-7.75452
0.9165	-11.0779	-4.63257
0.917	-14.7034	-3.52478
0.9175	-14.9048	-8.7616
0.918	-19.6381	-8.66089
0.9185	-11.2793	-10.4736
0.919	-9.66797	-7.5531
0.9195	-6.94885	-9.16443
0.92	-6.94885	-9.16443
0.9205	-1.61133	-14.3005
0.921	-2.11487	-7.65381
0.9215	7.75452	-5.53894
0.922	10.3729	-17.1204
0.9225	11.6821	-13.8977
0.923	5.94177	-17.4225
0.9235	-0.60425	-5.53894
0.924	1.00708	-7.35168
0.9245	1.61133	-3.52478
0.925	4.22974	-12.7899
0.9255	3.22266	-9.86938
0.926	2.61841	-10.7758
0.9265	6.14319	-9.06372
0.927	5.53894	-10.8765
0.9275	1.81274	-6.04248
0.928	8.25806	-4.53186
0.9285	0.20142	-5.0354
0.929	-6.54602	-4.53186
0.9295	-19.2352	-1.71204
0.93	-15.2069	-4.63257
0.9305	-15.2069	-4.73328
0.931	-15.7104	-9.26514
0.9315	-7.15027	-5.84106
0.932	-10.7758	-1.3092
0.9325	-2.92053	-2.81982
0.933	2.61841	-2.31628
0.9335	15.1062	-11.1786
0.934	21.3501	-1.10779
0.9345	15.0055	-2.5177
0.935	14.6027	-2.71912
0.9355	6.14319	1.61133
0.936	2.01416	-4.12903
0.9365	14.502	-2.5177
0.937	16.214	-1.2085
0.9375	22.6593	-1.40991
0.938	17.1204	0.90637
0.9385	15.4083	-5.74036
0.939	20.6451	-5.33752
0.9395	14.1998	0.20142
0.94	7.04956	-7.35168
0.9405	-1.61133	-4.73328
0.941	-6.3446	-3.12195
0.9415	-11.2793	-3.7262
0.942	-11.5814	-2.92053
0.9425	-13.5956	-7.5531
0.943	-19.3359	-5.43823
0.9435	-19.4367	-8.7616
0.944	-17.3218	-10.7758
0.9445	-20.0409	-5.43823
0.945	-18.9331	-0.50354
0.9455	-20.9473	3.8269
0.946	-24.472	-6.3446
0.9465	-27.1912	0.90637
0.947	-21.8536	-1.2085
0.9475	-26.4862	0.60425
0.948	-18.3289	2.11487
0.9485	-16.8182	-3.12195
0.949	-6.84814	-1.00708
0.9495	-9.36584	-3.8269
0.95	-13.092	0.70496
0.9505	-10.3729	0.30212
0.951	-8.15735	-4.12903
0.9515	-10.4736	1.10779
0.952	-4.53186	-4.33044
0.9525	-6.94885	-2.92053
0.953	1.3092	-1.3092
0.9535	3.22266	-2.21558
0.954	4.12903	0.90637
0.9545	-8.45947	2.21558
0.955	-7.15027	-4.22974
0.9555	-11.7828	-7.15027
0.956	-16.0126	-10.8765
0.9565	-13.9984	-6.84814
0.957	-18.1274	-1.91345
0.9575	-28.1982	-1.51062
0.958	-30.4138	-2.71912
0.9585	-32.1258	-12.1857
0.959	-31.5216	1.10779
0.9595	-28.299	-5.13611
0.96	-20.8466	1.61133
0.9605	-28.3997	-2.31628
0.961	-21.1487	-5.43823
0.9615	-22.76	-5.23682
0.962	-10.9772	-7.75452
0.9625	-8.96301	-0.50354
0.963	1.81274	-8.7616
0.9635	5.33752	-1.91345
0.964	9.97009	-2.5177
0.9645	14.8041	-5.74036
0.965	23.2635	-3.02124
0.9655	23.465	4.12903
0.966	24.0692	4.22974
0.9665	22.3572	12.5885
0.967	22.76	0.90637
0.9675	15.7104	11.4807
0.968	13.6963	6.2439
0.9685	18.2281	2.21558
0.969	12.085	0.80566
0.9695	10.7758	-0.40283
0.97	0.60425	6.94885
0.9705	2.31628	-2.31628
0.971	-4.73328	-3.12195
0.9715	-8.7616	5.74036
0.972	-10.0708	-1.71204
0.9725	-11.5814	1.00708
0.973	-11.2793	-2.31628
0.9735	-22.8607	-0.30212
0.974	-31.8237	0.20142
0.9745	-31.9244	3.42407
0.975	-35.4492	2.31628
0.9755	-49.1455	5.94177
0.976	-54.483	7.15027
0.9765	-62.8418	6.3446
0.977	-68.3807	4.33044
0.9775	-67.8772	2.01416
0.978	-61.3312	-0.70496
0.9785	-61.029	-1.2085
0.979	-61.9354	-2.11487
0.9795	-58.3099	3.32336
0.98	-61.9354	0.70496
0.9805	-54.483	7.35168
0.981	-50.7568	1.2085
0.9815	-50.2533	-3.22266
0.982	-35.2478	1.40991
0.9825	-21.7529	2.41699
0.983	-15.4083	4.93469
0.9835	-18.2281	7.75452
0.984	0.30212	-0.80566
0.9845	-3.42407	3.02124
0.985	2.11487	2.61841
0.9855	16.9189	6.2439
0.986	27.8961	9.66797
0.9865	35.4492	14.1998
0.987	45.8221	10.6751
0.9875	66.1652	11.6821
0.988	72.2076	3.02124
0.9885	65.3595	2.92053
0.989	52.4689	0.80566
0.9895	36.2549	-3.02124
0.99	30.6152	0.10071
0.9905	30.2124	-3.7262
0.991	21.048	-0.90637
0.9915	8.7616	-1.91345
0.992	-4.12903	-0.60425
0.9925	-12.8906	-0.70496
0.993	-24.2706	-3.62549
0.9935	-27.2919	-0.50354
0.994	-26.7883	-3.32336
0.9945	-20.8466	4.83398
0.995	-20.1416	-0.80566
0.9955	-29.4067	-5.63965
0.996	-20.7459	-5.0354
0.9965	-20.9473	-5.53894
0.997	-16.7175	-0.60425
0.9975	-8.96301	0.70496
0.998	5.43823	0.90637
0.9985	21.1487	4.93469
0.999	43.6066	0.70496
[truncated: 119,276 more rows]

## Sheet: min 25,26
Time(s):	R.Glut.Med.(uV):	L.Glut.Med.(uV):
0	-26.889	38.1683
0.0005	-26.0834	44.4122
0.001	-31.6223	50.5554
0.0015	-27.0905	48.4406
0.002	-25.882	51.6632
0.0025	-29.8096	48.2391
0.003	-35.7513	40.4846
0.0035	-38.3698	31.1188
0.004	-36.2549	21.2494
0.0045	-34.14	12.3871
0.005	-33.4351	3.7262
0.0055	-34.9457	-1.91345
0.006	-39.1754	-13.3942
0.0065	-37.262	-25.6805
0.007	-27.2919	-35.4492
0.0075	-10.5743	-43.2037
0.008	-9.06372	-46.225
0.0085	-7.95593	-48.2391
0.009	-6.74744	-59.317
0.0095	-11.4807	-63.446
0.01	-15.9119	-56.7993
0.0105	-16.4154	-51.8646
0.011	-17.4225	-44.3115
0.0115	-15.509	-38.7726
0.012	-10.9772	-31.0181
0.0125	-12.8906	-31.8237
0.013	-11.38	-24.1699
0.0135	-22.2565	-32.2266
0.014	-26.0834	-34.5429
0.0145	-34.3414	-22.6593
0.015	-35.4492	-19.6381
0.0155	-40.2832	-11.1786
0.016	-43.9087	6.74744
0.0165	-45.8221	11.2793
0.017	-40.3839	14.6027
0.0175	-36.9598	23.2635
0.018	-37.6648	19.3359
0.0185	-36.4563	21.2494
0.019	-36.9598	23.2635
0.0195	-40.3839	23.6664
0.02	-44.1101	30.7159
0.0205	-31.723	17.8253
0.021	-17.1204	21.1487
0.0215	5.43823	6.54602
0.022	25.177	2.31628
0.0225	37.1613	-0.80566
0.023	47.6349	-10.8765
0.0235	57.7057	-14.0991
0.024	71.402	-18.631
0.0245	76.8402	-17.6239
0.025	69.4885	-19.6381
0.0255	59.0149	-25.4791
0.026	37.262	-24.9756
0.0265	29.9103	-27.1912
0.027	18.8324	-21.4508
0.0275	3.62549	-17.2211
0.028	-6.04248	-10.1715
0.0285	-5.84106	-5.33752
0.029	-9.46655	1.61133
0.0295	-11.7828	10.3729
0.03	-7.5531	9.97009
0.0305	4.83398	11.9842
0.031	-1.40991	3.92761
0.0315	-1.91345	2.41699
0.032	-10.8765	4.63257
0.0325	-14.4012	-0.50354
0.033	-13.092	6.44531
0.0335	-11.38	8.05664
0.034	-9.66797	10.2722
0.0345	-9.97009	8.56018
0.035	-5.84106	13.797
0.0355	6.2439	20.343
0.036	5.84106	15.7104
0.0365	15.0055	16.1133
0.037	27.0905	19.0338
0.0375	35.6506	17.5232
0.038	37.5641	12.1857
0.0385	29.5074	12.1857
0.039	9.36584	6.94885
0.0395	9.66797	3.62549
0.04	2.92053	4.43115
0.0405	-7.5531	2.21558
0.041	-5.13611	6.94885
0.0415	-12.7899	-0.40283
0.042	-18.3289	4.22974
0.0425	-28.9032	6.04248
0.043	-31.8237	-1.10779
0.0435	-32.9315	-7.65381
0.044	-41.391	-8.25806
0.0445	-46.0236	6.84814
0.045	-53.2745	-0.90637
0.0455	-63.5468	4.73328
0.046	-68.5821	3.52478
0.0465	-65.4602	2.31628
0.047	-62.8418	1.91345
0.0475	-57.1014	-4.73328
0.048	-53.8788	3.7262
0.0485	-47.1313	0.70496
0.049	-36.6577	-2.11487
0.0495	-26.3855	12.2864
0.05	-11.2793	10.6751
0.0505	-4.12903	10.4736
0.051	-1.61133	7.75452
0.0515	1.91345	10.6751
0.052	1.81274	16.9189
0.0525	-1.3092	21.5515
0.053	-12.9913	22.2565
0.0535	-17.2211	22.0551
0.054	-11.38	18.7317
0.0545	-8.7616	18.4296
0.055	-2.01416	14.7034
0.0555	-1.40991	12.9913
0.056	3.42407	16.6168
0.0565	14.6027	12.3871
0.057	13.6963	11.0779
0.0575	16.9189	3.7262
0.058	20.1416	11.5814
0.0585	14.0991	2.21558
0.059	16.7175	1.40991
0.0595	16.8182	-5.43823
0.06	10.4736	3.02124
0.0605	1.51062	4.63257
0.061	0.50354	2.01416
0.0615	-5.13611	2.31628
0.062	-6.2439	1.91345
0.0625	-1.00708	-0.50354
0.063	-8.56018	-1.00708
0.0635	-7.75452	-2.81982
0.064	-4.02832	-1.10779
0.0645	-5.33752	9.06372
0.065	-7.95593	6.14319
0.0655	-8.7616	-0.50354
0.066	-8.15735	6.94885
0.0665	-13.6963	9.97009
0.067	-20.4437	10.9772
0.0675	-20.8466	9.56726
0.068	-20.2423	6.64673
0.0685	-20.343	5.43823
0.069	-21.8536	4.83398
0.0695	-32.8308	7.04956
0.07	-26.7883	5.23682
0.0705	-35.6506	8.25806
0.071	-35.9528	5.13611
0.0715	-41.1896	8.05664
0.072	-42.5995	7.75452
0.0725	-50.4547	4.73328
0.073	-51.7639	0.40283
0.0735	-61.5326	7.45239
0.074	-60.9283	4.22974
0.0745	-55.4901	8.66089
0.075	-69.3878	8.66089
0.0755	-69.0857	2.71912
0.076	-72.2076	13.3942
0.0765	-77.4445	7.85522
0.077	-78.9551	9.86938
0.0775	-78.5523	3.8269
0.078	-75.2289	1.2085
0.0785	-73.4161	5.53894
0.079	-69.5892	4.53186
0.0795	-70.2942	5.53894
0.08	-60.8276	4.93469
0.0805	-59.1156	9.86938
0.081	-56.2958	10.4736
0.0815	-59.0149	3.8269
0.082	-51.4618	4.02832
0.0825	-32.428	3.8269
0.083	-15.0055	6.74744
0.0835	-12.7899	1.3092
0.084	-3.02124	2.5177
0.0845	-3.7262	-2.61841
0.085	-1.3092	-2.21558
0.0855	-9.16443	-1.2085
0.086	-12.1857	7.95593
0.0865	-14.502	10.1715
0.087	-15.7104	6.14319
0.0875	-14.1998	8.25806
0.088	-19.2352	8.45947
0.0885	-20.2423	6.84814
0.089	-19.6381	8.35876
0.0895	-5.94177	5.23682
0.09	2.92053	10.2722
0.0905	11.38	5.33752
0.091	9.66797	3.42407
0.0915	3.92761	10.5743
0.092	-4.12903	7.45239
0.0925	-12.1857	3.52478
0.093	-14.4012	1.00708
0.0935	-13.8977	-2.81982
0.094	-11.1786	3.7262
0.0945	-4.12903	3.7262
0.095	-11.1786	4.22974
0.0955	-16.8182	3.02124
0.096	-20.0409	-0.80566
0.0965	-19.9402	3.22266
0.097	-22.6593	1.40991
0.0975	-24.9756	-1.51062
0.098	-23.2635	-0.80566
0.0985	-24.472	5.33752
0.099	-23.7671	1.81274
0.0995	-18.2281	-7.5531
0.1	-15.4083	4.33044
0.1005	-6.74744	9.06372
0.101	-8.25806	11.4807
0.1015	-5.63965	4.22974
0.102	-14.8041	6.14319
0.1025	-20.0409	4.33044
0.103	-40.0818	4.22974
0.1035	-51.059	7.75452
0.104	-56.9	4.93469
0.1045	-52.771	6.14319
0.105	-54.0802	11.5814
0.1055	-59.9213	4.93469
0.106	-57.0007	0.50354
0.1065	-58.9142	5.63965
0.107	-57.5043	5.63965
0.1075	-53.9795	4.22974
0.108	-43.808	0.60425
0.1085	-36.6577	-1.81274
0.109	-17.2211	1.3092
0.1095	2.21558	0.40283
0.11	19.5373	0
0.1105	31.5216	0.10071
0.111	35.7513	3.32336
0.1115	55.6915	1.3092
0.112	76.236	11.7828
0.1125	98.291	5.53894
0.113	97.1832	7.35168
0.1135	87.5153	4.53186
0.114	64.856	6.54602
0.1145	46.225	-3.52478
0.115	43.6066	0.60425
0.1155	28.3997	-4.22974
0.116	17.2211	2.5177
0.1165	4.83398	1.81274
0.117	-0.60425	3.7262
0.1175	-10.5743	4.93469
0.118	-16.3147	12.6892
0.1185	-25.177	6.04248
0.119	-28.299	4.93469
0.1195	-19.3359	3.52478
0.12	-9.66797	7.35168
0.1205	-1.81274	14.502
0.121	7.5531	12.7899
0.1215	9.26514	10.8765
0.122	5.43823	15.2069
0.1225	7.5531	10.5743
0.123	-5.84106	9.16443
0.1235	-14.0991	7.04956
0.124	-7.75452	3.92761
0.1245	-13.5956	8.56018
0.125	-8.7616	-0.60425
0.1255	2.92053	3.92761
0.126	8.35876	8.25806
0.1265	19.6381	10.3729
0.127	26.889	7.85522
0.1275	35.9528	10.2722
0.128	31.0181	5.53894
0.1285	24.8749	3.7262
0.129	19.9402	2.31628
0.1295	16.5161	-12.1857
0.13	11.5814	-12.2864
0.1305	10.1715	-20.5444
0.131	14.1998	-15.6097
0.1315	14.6027	-19.5373
0.132	13.797	-20.0409
0.1325	23.8678	-17.6239
0.133	21.1487	-18.7317
0.1335	13.5956	-13.4949
0.134	11.9842	-8.45947
0.1345	11.6821	-9.06372
0.135	6.84814	-9.46655
0.1355	5.94177	-5.94177
0.136	3.42407	-7.45239
0.1365	-3.8269	-4.43115
0.137	-5.74036	-3.62549
0.1375	-5.94177	-0.50354
0.138	-9.56726	-0.20142
0.1385	-17.1204	-1.10779
0.139	-12.8906	-0.50354
0.1395	-23.2635	0.90637
0.14	-26.2848	-0.30212
0.1405	-30.1117	-2.71912
0.141	-31.723	2.81982
0.1415	-34.6435	2.71912
0.142	-39.5782	8.7616
0.1425	-40.0818	2.21558
0.143	-47.6349	1.71204
0.1435	-47.8363	-1.61133
0.144	-44.4122	6.3446
0.1445	-42.1967	2.41699
0.145	-40.3839	-1.3092
0.1455	-31.8237	10.5743
0.146	-15.1062	18.7317
0.1465	-6.74744	21.048
0.147	0.70496	30.2124
0.1475	14.1998	40.686
0.148	21.1487	37.4634
0.1485	34.14	36.0535
0.149	35.2478	40.4846
0.1495	34.14	42.3981
0.15	31.3202	41.9952
0.1505	23.465	43.2037
0.151	16.9189	36.9598
0.1515	18.7317	32.428
0.152	14.4012	23.3643
0.1525	15.6097	23.2635
0.153	19.7388	18.0267
0.1535	18.8324	18.2281
0.154	23.5657	11.9842
0.1545	14.1998	9.36584
0.155	7.65381	17.0196
0.1555	2.92053	20.7459
0.156	-20.0409	8.15735
0.1565	-26.889	11.38
0.157	-39.9811	8.25806
0.1575	-47.3328	8.15735
0.158	-51.7639	-5.63965
0.1585	-52.4689	-22.5586
0.159	-60.5255	-27.8961
0.1595	-69.8914	-27.594
0.16	-72.2076	-39.5782
0.1605	-65.9638	-39.1754
0.161	-53.5767	-35.7513
0.1615	-50.9582	-38.0676
0.162	-46.6278	-34.14
0.1625	-41.4917	-38.8733
0.163	-43.808	-44.1101
0.1635	-34.0393	-43.9087
0.164	-16.6168	-39.4775
0.1645	-0.90637	-36.9598
0.165	21.048	-31.723
0.1655	36.7584	-28.7018
0.166	47.1313	-24.2706
0.1665	49.7498	-20.8466
0.167	46.4264	-24.1699
0.1675	44.8151	-26.9898
0.168	46.9299	-29.4067
0.1685	53.2745	-26.5869
0.169	55.8929	-30.5145
0.1695	56.5979	-37.5641
0.17	61.734	-34.7443
0.1705	52.9724	-40.1825
0.171	48.5413	-35.2478
0.1715	34.845	-34.14
0.172	31.6223	-33.7372
0.1725	21.1487	-37.262
0.173	13.9984	-31.1188
0.1735	20.2423	-29.9103
0.174	7.85522	-26.889
0.1745	9.16443	-25.5798
0.175	14.1998	-31.1188
0.1755	8.05664	-17.6239
0.176	11.38	-11.0779
0.1765	1.2085	-19.2352
0.177	3.92761	-10.1715
0.1775	-5.13611	-2.81982
0.178	-8.35876	-5.84106
0.1785	-12.085	-4.73328
0.179	-17.6239	-2.5177
0.1795	-28.299	0.40283
0.18	-31.1188	-6.64673
0.1805	-29.6081	-9.76868
0.181	-31.2195	2.81982
0.1815	-33.4351	-3.7262
0.182	-32.0251	-6.64673
0.1825	-31.1188	-9.16443
0.183	-25.4791	-15.0055
0.1835	-19.1345	-16.8182
0.184	-13.4949	-15.9119
0.1845	-8.35876	-15.7104
0.185	-1.51062	-14.9048
0.1855	5.84106	-4.73328
0.186	4.53186	1.3092
0.1865	4.73328	-5.13611
0.187	13.1928	4.53186
0.1875	14.6027	-2.31628
0.188	13.9984	1.00708
0.1885	10.3729	5.94177
0.189	7.25098	7.04956
0.1895	6.14319	5.63965
0.19	12.4878	2.01416
0.1905	7.35168	-2.21558
0.191	4.93469	-0.80566
0.1915	4.33044	-4.73328
0.192	-0.90637	-4.12903
0.1925	-2.92053	-1.91345
0.193	-11.7828	-1.71204
0.1935	-5.84106	-10.4736
0.194	-5.23682	-8.45947
0.1945	-3.32336	-5.23682
0.195	-3.42407	-4.83398
0.1955	-4.33044	-21.1487
0.196	-7.45239	-16.4154
0.1965	-5.23682	-14.0991
0.197	-12.7899	-17.2211
0.1975	-15.6097	-9.97009
0.198	-13.6963	-8.8623
0.1985	-12.9913	-2.81982
0.199	-16.8182	-7.04956
0.1995	-22.3572	-5.84106
0.2	-21.3501	0.30212
0.2005	-20.2423	7.15027
0.201	-30.8166	4.93469
0.2015	-25.882	5.94177
0.202	-18.631	1.3092
0.2025	-23.0621	1.3092
0.203	-13.2935	-6.3446
0.2035	-12.3871	-3.02124
0.204	-14.8041	-4.43115
0.2045	-9.26514	-9.36584
0.205	-7.45239	-15.0055
0.2055	-13.9984	-12.5885
0.206	-15.0055	-11.1786
0.2065	-11.4807	-21.1487
0.207	-16.0126	-21.8536
0.2075	-23.8678	-19.5373
0.208	-20.9473	-13.9984
0.2085	-24.0692	-10.9772
0.209	-22.0551	-3.52478
0.2095	-22.1558	3.32336
0.21	-11.7828	11.0779
0.2105	-5.13611	13.4949
0.211	-10.4736	17.8253
0.2115	-0.30212	22.8607
0.212	-8.35876	35.3485
0.2125	-9.76868	34.14
0.213	-8.25806	35.6506
0.2135	-9.76868	40.8875
0.214	-12.9913	43.808
0.2145	-17.0196	43.7073
0.215	-11.9842	46.0236
0.2155	-15.0055	35.3485
0.216	-14.502	23.8678
0.2165	-6.2439	19.3359
0.217	6.64673	15.1062
0.2175	13.2935	6.3446
0.218	19.0338	4.12903
0.2185	16.6168	-10.8765
0.219	10.8765	-11.7828
0.2195	1.2085	-19.7388
0.22	-10.1715	-25.3784
0.2205	-12.5885	-25.5798
0.221	-9.56726	-35.9528
0.2215	-15.3076	-36.9598
0.222	-2.11487	-47.3328
0.2225	-2.41699	-43.3044
0.223	0.20142	-45.1172
0.2235	-0.50354	-43.0023
0.224	-5.63965	-39.3768
0.2245	-9.56726	-30.1117
0.225	-17.7246	-28.299
0.2255	-25.2777	-19.6381
0.226	-29.5074	-19.8395
0.2265	-34.7443	-17.0196
0.227	-32.7301	-6.64673
0.2275	-22.8607	-10.9772
0.228	-22.2565	-9.56726
0.2285	-19.8395	-0.40283
0.229	-8.7616	-0.50354
0.2295	-3.8269	3.52478
0.23	4.93469	1.71204
0.2305	15.1062	7.35168
0.231	16.6168	-2.11487
0.2315	10.0708	-2.71912
0.232	11.1786	-3.42407
0.2325	9.46655	12.9913
0.233	6.94885	22.0551
0.2335	8.15735	30.7159
0.234	11.7828	31.9244
0.2345	15.1062	34.14
0.235	19.0338	38.5712
0.2355	26.5869	37.4634
0.236	33.9386	35.4492
0.2365	46.0236	37.9669
0.237	46.7285	32.3273
0.2375	47.5342	33.7372
0.238	38.6719	26.7883
0.2385	41.8945	18.5303
0.239	45.6207	9.16443
0.2395	37.0605	14.0991
0.24	33.8379	3.42407
0.2405	29.7089	-1.3092
0.241	25.177	-1.2085
0.2415	5.53894	-5.74036
0.242	-9.36584	-3.62549
0.2425	-21.1487	2.5177
0.243	-21.048	-9.76868
0.2435	-32.3273	-19.9402
0.244	-35.0464	-20.7459
0.2445	-23.6664	-11.9842
0.245	-17.4225	-11.9842
0.2455	-10.2722	-9.46655
0.246	-10.8765	-2.41699
0.2465	-9.97009	-2.92053
0.247	-2.71912	6.44531
0.2475	-3.02124	0
0.248	19.6381	2.31628
0.2485	39.8804	4.53186
0.249	42.3981	3.52478
0.2495	50.6561	0.40283
0.25	58.8135	0.50354
0.2505	57.7057	7.35168
0.251	49.2462	14.502
0.2515	44.3115	19.8395
0.252	40.8875	22.4579
0.2525	45.52	33.7372
0.253	44.5129	34.0393
0.2535	45.6207	38.269
0.254	50.8575	32.8308
0.2545	50.5554	48.7427
0.255	51.6632	58.3099
0.2555	46.0236	62.9425
0.256	42.9016	71.6034
0.2565	35.9528	72.0062
0.257	32.3273	67.7765
0.2575	34.3414	65.5609
0.258	26.9898	57.9071
0.2585	24.472	51.2604
0.259	21.048	43.0023
0.2595	20.343	36.1542
0.26	18.8324	18.0267
0.2605	8.8623	12.9913
0.261	12.8906	10.3729
0.2615	8.7616	-17.2211
0.262	7.95593	-28.9032
0.2625	10.1715	-41.8945
0.263	3.32336	-53.8788
0.2635	2.31628	-59.1156
0.264	1.10779	-53.8788
0.2645	-0.50354	-55.0873
0.265	-0.90637	-59.1156
0.2655	-2.21558	-65.6616
0.266	-3.12195	-67.9779
0.2665	-5.74036	-71.5027
0.267	-8.25806	-70.3949
0.2675	-6.44531	-61.6333
0.268	-9.86938	-60.4248
0.2685	-6.3446	-49.4476
0.269	-2.5177	-45.0165
0.2695	-5.84106	-33.9386
0.27	-5.74036	-34.845
0.2705	-7.45239	-33.8379
0.271	-6.04248	-29.4067
0.2715	-18.4296	-35.1471
0.272	-20.343	-29.7089
0.2725	-27.7954	-28.8025
0.273	-25.882	-29.9103
0.2735	-15.4083	-21.6522
0.274	-24.1699	-23.9685
0.2745	-24.1699	-24.9756
0.275	-20.6451	-22.4579
0.2755	-18.1274	-28.5004
0.276	-20.4437	-25.0763
0.2765	-16.4154	-20.4437
0.277	-18.5303	-17.6239
0.2775	-11.7828	-22.5586
0.278	1.10779	-19.0338
0.2785	1.10779	-16.214
0.279	1.10779	-14.0991
0.2795	5.23682	-10.1715
0.28	0.90637	-10.2722
0.2805	10.0708	-13.8977
0.281	10.1715	-11.9842
0.2815	3.92761	-18.7317
0.282	16.7175	-13.9984
0.2825	14.7034	-11.1786
0.283	13.092	-8.96301
0.2835	10.3729	-6.74744
0.284	3.62549	-6.74744
0.2845	6.94885	-13.797
0.285	2.5177	-13.9984
0.2855	11.5814	-11.8835
0.286	12.3871	-7.15027
0.2865	16.7175	-15.8112
0.287	22.3572	-11.9842
0.2875	17.1204	-5.94177
0.288	13.1928	-3.92761
0.2885	12.5885	-3.52478
0.289	6.94885	-1.71204
0.2895	10.5743	-0.60425
0.29	7.35168	4.12903
0.2905	8.35876	5.23682
0.291	8.56018	1.40991
0.2915	1.10779	1.10779
0.292	0.20142	0.50354
0.2925	-1.51062	-3.42407
0.293	-5.84106	-0.30212
0.2935	-4.83398	1.61133
0.294	1.51062	-0.70496
0.2945	-0.70496	1.51062
0.295	-1.51062	1.10779
0.2955	5.53894	1.3092
0.296	-0.40283	9.46655
0.2965	-0.10071	-0.80566
0.297	2.61841	2.92053
0.2975	-3.22266	1.3092
0.298	-2.81982	-0.50354
0.2985	3.7262	-1.00708
0.299	0.30212	7.5531
0.2995	7.75452	2.61841
0.3	-3.7262	4.53186
0.3005	-4.93469	2.41699
0.301	-10.7758	4.12903
0.3015	-18.9331	5.13611
0.302	-13.1928	4.12903
0.3025	-15.509	3.92761
0.303	-11.7828	4.22974
0.3035	-20.7459	4.33044
0.304	-22.3572	11.7828
0.3045	-16.6168	12.5885
0.305	-24.6735	8.35876
0.3055	-15.0055	10.9772
0.306	-8.35876	5.84106
0.3065	-1.3092	4.93469
0.307	-6.3446	18.2281
0.3075	-11.8835	17.0196
0.308	-8.56018	16.1133
0.3085	-10.4736	19.4367
0.309	-1.51062	22.76
0.3095	-8.05664	19.4367
0.31	-3.8269	21.5515
0.3105	-12.2864	21.7529
0.311	-16.7175	11.8835
0.3115	-13.3942	12.9913
0.312	-16.0126	8.05664
0.3125	-11.1786	-1.71204
0.313	-12.8906	-2.81982
0.3135	-13.6963	-3.7262
0.314	-7.65381	-4.93469
0.3145	-10.9772	-5.94177
0.315	-7.75452	-4.33044
0.3155	-3.12195	-3.52478
0.316	-1.10779	-5.33752
0.3165	-4.63257	-0.90637
0.317	-9.26514	-1.51062
0.3175	-10.5743	-6.14319
0.318	-9.76868	-8.66089
0.3185	-9.06372	-6.14319
0.319	-20.7459	-11.1786
0.3195	-19.6381	-13.8977
0.32	-20.1416	-13.8977
0.3205	-23.2635	-25.2777
0.321	-22.9614	-23.3643
0.3215	-33.5358	-25.2777
0.322	-36.557	-33.9386
0.3225	-40.0818	-23.6664
0.323	-28.299	-20.4437
0.3235	-25.5798	-22.1558
0.324	-24.0692	-19.6381
0.3245	-14.502	-20.343
0.325	-12.085	-20.1416
0.3255	-9.86938	-15.4083
0.326	-0.30212	-10.3729
0.3265	11.6821	-6.64673
0.327	15.0055	-4.83398
0.3275	24.6735	-3.52478
0.328	29.306	-4.33044
0.3285	20.0409	-0.30212
0.329	10.4736	-2.31628
0.3295	6.94885	-1.91345
0.33	-0.60425	-0.50354
0.3305	-0.60425	1.00708
0.331	1.40991	2.61841
0.3315	8.45947	9.46655
0.332	3.92761	7.04956
0.3325	-1.10779	12.085
0.333	-4.53186	11.38
0.3335	-5.13611	13.1928
0.334	-9.97009	15.4083
0.3345	-9.36584	15.3076
0.335	-7.45239	17.2211
0.3355	-4.53186	12.5885
0.336	-2.71912	10.3729
0.3365	-3.62549	10.0708
0.337	-13.8977	-0.90637
0.3375	-7.75452	-0.80566
0.338	-0.20142	-5.33752
0.3385	7.15027	-1.61133
0.339	14.1998	-3.12195
0.3395	8.15735	-5.74036
0.34	3.7262	-11.9842
0.3405	-0.90637	-9.56726
0.341	-2.71912	-13.797
0.3415	-5.84106	-13.1928
0.342	-10.3729	-24.1699
0.3425	-16.0126	-13.1928
0.343	-14.0991	-17.926
0.3435	-10.7758	-16.214
0.344	-3.52478	-6.54602
0.3445	-3.42407	-6.14319
0.345	-7.45239	2.5177
0.3455	-4.93469	2.92053
0.346	2.11487	1.81274
0.3465	14.1998	-2.11487
0.347	17.0196	-3.8269
0.3475	29.6081	10.9772
0.348	37.9669	8.15735
0.3485	44.6136	6.94885
0.349	54.483	6.14319
0.3495	58.7128	7.5531
0.35	59.8206	19.0338
0.3505	52.066	12.5885
0.351	46.4264	14.1998
0.3515	47.2321	6.3446
0.352	39.7797	9.97009
0.3525	32.2266	7.35168
0.353	35.852	7.15027
0.3535	28.8025	8.05664
0.354	19.6381	12.3871
0.3545	15.0055	12.7899
0.355	13.8977	19.4367
0.3555	8.66089	20.0409
0.356	11.2793	18.2281
0.3565	15.2069	18.2281
0.357	15.6097	13.3942
0.3575	18.1274	17.926
0.358	16.6168	14.8041
0.3585	15.1062	15.6097
0.359	14.1998	15.7104
0.3595	18.1274	6.94885
0.36	16.6168	12.085
0.3605	13.9984	16.214
0.361	27.594	12.3871
0.3615	12.2864	5.94177
0.362	28.1982	-1.91345
0.3625	33.5358	-5.0354
0.363	38.7726	-11.38
0.3635	35.5499	-10.0708
0.364	38.3698	-7.35168
0.3645	45.2179	-7.85522
0.365	39.5782	-11.9842
0.3655	37.1613	-9.36584
0.366	39.3768	-9.76868
0.3665	35.4492	0.50354
0.367	29.2053	3.7262
0.3675	33.1329	6.2439
0.368	27.8961	18.7317
0.3685	33.9386	15.3076
0.369	24.2706	13.5956
0.3695	23.3643	10.8765
0.37	32.9315	20.343
0.3705	28.0975	26.0834
0.371	29.306	28.0975
0.3715	24.6735	35.2478
0.372	25.9827	30.9174
0.3725	23.6664	24.2706
0.373	20.2423	23.8678
0.3735	22.76	24.9756
0.374	23.465	28.1982
0.3745	14.6027	25.5798
0.375	13.6963	23.7671
0.3755	11.6821	30.7159
0.376	10.6751	28.5004
0.3765	10.5743	26.4862
0.377	7.5531	28.7018
0.3775	11.38	24.472
0.378	16.8182	31.2195
0.3785	12.3871	19.4367
0.379	11.9842	23.3643
0.3795	16.6168	12.5885
0.38	11.9842	2.71912
0.3805	13.1928	-3.8269
0.381	13.8977	-10.4736
0.3815	13.8977	-16.7175
0.382	14.8041	-15.2069
0.3825	17.2211	-23.2635
0.383	8.15735	-21.7529
0.3835	16.9189	-28.0975
0.384	17.5232	-31.9244
0.3845	17.8253	-41.1896
0.385	12.4878	-41.7938
0.3855	10.5743	-44.6136
0.386	9.16443	-32.3273
0.3865	9.97009	-31.6223
0.387	11.0779	-30.5145
0.3875	7.35168	-29.306
0.388	13.3942	-22.9614
0.3885	6.44531	-23.2635
0.389	4.73328	-26.4862
0.3895	6.94885	-24.3713
0.39	3.62549	-21.9544
0.3905	4.22974	-23.9685
0.391	11.9842	-24.9756
0.3915	6.2439	-23.6664
0.392	10.6751	-19.5373
0.3925	5.33752	-13.797
0.393	6.84814	-13.6963
0.3935	5.63965	-13.797
0.394	5.74036	-5.63965
0.3945	-0.20142	-4.12903
0.395	-0.90637	2.92053
0.3955	-12.4878	-4.33044
0.396	-12.1857	-7.45239
0.3965	-13.5956	-0.90637
0.397	-6.84814	-0.30212
0.3975	-3.52478	-1.91345
0.398	-2.31628	1.3092
0.3985	-0.10071	-0.90637
0.399	2.5177	0.70496
0.3995	2.41699	-9.56726
0.4	-6.64673	-16.0126
0.4005	-3.7262	-17.2211
0.401	-13.092	-21.4508
0.4015	-2.5177	-20.8466
0.402	-16.0126	-25.2777
0.4025	-7.65381	-27.3926
0.403	-13.5956	-18.0267
0.4035	-15.0055	-20.343
0.404	-17.926	-18.9331
0.4045	-17.0196	-21.7529
0.405	-21.3501	-19.3359
0.4055	-20.0409	-20.0409
0.406	-23.1628	-15.0055
0.4065	-25.0763	-20.2423
0.407	-23.0621	-20.4437
0.4075	-21.2494	-20.343
0.408	-27.8961	-26.1841
0.4085	-22.0551	-17.0196
0.409	-21.6522	-11.7828
0.4095	-14.0991	-12.5885
0.41	-10.3729	-14.3005
0.4105	-2.31628	-10.7758
0.411	0.80566	-2.5177
0.4115	12.6892	11.8835
0.412	20.7459	3.7262
0.4125	16.7175	6.74744
0.413	20.6451	4.93469
0.4135	18.4296	9.36584
0.414	18.3289	5.84106
0.4145	14.7034	4.63257
0.415	7.65381	6.74744
0.4155	-5.74036	0.40283
0.416	-8.45947	-2.61841
0.4165	-11.5814	-0.70496
0.417	-15.7104	-8.45947
0.4175	-16.9189	-6.3446
0.418	-20.343	-18.9331
0.4185	-22.76	-10.4736
0.419	-24.1699	-5.74036
0.4195	-20.9473	-10.1715
0.42	-16.6168	-17.3218
0.4205	-12.8906	-9.97009
0.421	-11.5814	-4.53186
0.4215	-16.0126	-7.85522
0.422	-23.465	0.40283
0.4225	-29.1046	9.66797
0.423	-35.2478	12.9913
0.4235	-34.3414	18.7317
0.424	-36.3556	19.7388
0.4245	-29.8096	16.3147
0.425	-37.1613	27.0905
0.4255	-30.5145	23.3643
0.426	-23.9685	14.6027
0.4265	-22.76	4.12903
0.427	-18.5303	0.50354
0.4275	-18.8324	-7.35168
0.428	-22.5586	-14.0991
0.4285	-13.5956	-15.9119
0.429	-16.6168	-16.7175
0.4295	-13.2935	-32.0251
0.43	-21.2494	-26.0834
0.4305	-24.3713	-34.9457
0.431	-11.6821	-32.5287
0.4315	2.5177	-39.4775
0.432	-6.74744	-44.9158
0.4325	0.10071	-32.2266
0.433	-4.53186	-30.5145
0.4335	-12.6892	-38.269
0.434	-9.56726	-21.8536
0.4345	-16.0126	-28.5004
0.435	-10.4736	-24.7742
0.4355	-10.7758	-25.177
0.436	-8.25806	-25.2777
0.4365	-11.1786	-19.4367
0.437	-14.7034	-17.3218
0.4375	-17.4225	-13.9984
0.438	-13.1928	-21.2494
0.4385	-12.1857	-17.7246
0.439	-12.5885	-20.7459
0.4395	-12.4878	-22.4579
0.44	-19.5373	-13.1928
0.4405	-20.1416	-18.2281
0.441	-23.6664	-9.97009
0.4415	-20.9473	-13.2935
0.442	-22.76	-8.56018
0.4425	-28.7018	-12.3871
0.443	-36.3556	-8.25806
0.4435	-24.0692	-4.33044
0.444	-29.8096	-8.56018
0.4445	-23.3643	-7.85522
0.445	-22.4579	-7.35168
0.4455	-25.2777	-1.91345
0.446	-25.882	-4.43115
0.4465	-31.3202	-1.00708
0.447	-31.2195	5.43823
0.4475	-34.845	-1.91345
0.448	-27.594	-5.23682
0.4485	-23.6664	-1.40991
0.449	-21.4508	0.80566
0.4495	-17.0196	6.54602
0.45	-25.7812	4.53186
0.4505	-30.1117	16.1133
0.451	-24.0692	11.0779
0.4515	-26.2848	14.9048
0.452	-26.0834	15.0055
0.4525	-31.723	12.085
0.453	-34.14	15.8112
0.4535	-35.3485	21.6522
0.454	-41.1896	9.76868
0.4545	-43.808	6.44531
0.455	-40.8875	5.33752
0.4555	-29.1046	7.45239
0.456	-37.9669	-0.90637
0.4565	-32.2266	-7.25098
0.457	-27.2919	-11.5814
0.4575	-22.4579	-22.3572
0.458	-26.6876	-22.8607
0.4585	-24.1699	-22.5586
0.459	-17.6239	-12.3871
0.4595	-18.4296	-5.84106
0.46	-20.4437	-6.04248
0.4605	-23.465	-9.76868
0.461	-25.177	-4.12903
0.4615	-21.7529	-4.83398
0.462	-25.0763	-10.7758
0.4625	-25.2777	-16.6168
0.463	-17.926	-16.6168
0.4635	-21.9544	-13.9984
0.464	-29.306	-7.25098
0.4645	-26.7883	-7.04956
0.465	-27.8961	-1.81274
0.4655	-27.3926	0.40283
0.466	-32.7301	-7.35168
0.4665	-30.5145	-4.83398
0.467	-33.2336	-14.502
0.4675	-33.8379	-18.631
0.468	-30.6152	-16.3147
0.4685	-30.5145	-23.8678
0.469	-29.1046	-24.7742
0.4695	-33.7372	-14.1998
0.47	-24.8749	-15.9119
0.4705	-30.9174	-8.96301
0.471	-34.6435	-14.8041
0.4715	-35.1471	-13.092
0.472	-38.5712	-12.7899
0.4725	-37.7655	-3.92761
0.473	-31.5216	-3.52478
0.4735	-34.9457	-11.8835
0.474	-30.011	-12.8906
0.4745	-32.1258	-15.6097
0.475	-29.2053	-23.0621
0.4755	-35.7513	-25.4791
0.476	-40.8875	-33.3344
0.4765	-37.3627	-51.3611
0.477	-38.3698	-51.059
0.4775	-31.8237	-55.0873
0.478	-39.3768	-52.6703
0.4785	-41.2903	-47.8363
0.479	-44.4122	-43.2037
0.4795	-44.6136	-32.6294
0.48	-47.2321	-29.9103
0.4805	-45.9228	-20.1416
0.481	-45.52	-19.5373
0.4815	-40.9882	-20.2423
0.482	-37.5641	-15.6097
0.4825	-36.8591	-17.2211
0.483	-26.2848	-12.2864
0.4835	-27.0905	-12.6892
0.484	-19.8395	-10.6751
0.4845	-19.0338	-16.8182
0.485	-8.7616	-19.2352
0.4855	0.70496	-15.3076
0.486	9.56726	-31.5216
0.4865	24.1699	-26.1841
0.487	32.2266	-19.3359
0.4875	29.9103	-25.6805
0.488	27.8961	-26.2848
0.4885	21.5515	-24.472
0.489	16.7175	-21.5515
0.4895	9.86938	-13.3942
0.49	8.8623	-15.7104
0.4905	2.5177	-16.6168
0.491	-0.80566	-4.73328
0.4915	-2.41699	-11.1786
0.492	-1.61133	-6.94885
0.4925	-6.64673	-5.53894
0.493	-14.1998	-1.00708
0.4935	-12.9913	1.3092
0.494	-11.5814	4.53186
0.4945	-14.6027	10.8765
0.495	-5.63965	10.9772
0.4955	-12.9913	14.502
0.496	-6.64673	11.0779
0.4965	-6.64673	17.8253
0.497	-12.6892	19.6381
0.4975	-11.9842	19.4367
0.498	-17.8253	8.35876
0.4985	-18.631	6.14319
0.499	-19.0338	5.94177
0.4995	-26.6876	11.0779
0.5	-31.5216	10.0708
0.5005	-30.6152	11.6821
0.501	-38.1683	6.74744
0.5015	-44.7144	-0.30212
0.502	-48.642	-2.92053
0.5025	-52.6703	-10.3729
0.503	-57.1014	-27.4933
0.5035	-60.8276	-25.6805
0.504	-66.1652	-34.4421
0.5045	-73.0133	-29.0039
0.505	-73.6175	-36.557
0.5055	-65.3595	-36.0535
0.506	-52.9724	-34.5429
0.5065	-39.4775	-38.1683
0.507	-23.0621	-42.3981
0.5075	-9.16443	-37.8662
0.508	9.66797	-38.1683
0.5085	18.4296	-43.5059
0.509	32.9315	-35.4492
0.5095	31.5216	-34.6435
0.51	34.0393	-30.4138
0.5105	26.3855	-26.5869
0.511	26.3855	-16.0126
0.5115	23.5657	-5.53894
0.512	36.9598	-10.3729
0.5125	45.1172	-5.13611
0.513	51.059	-8.35876
0.5135	60.5255	-0.60425
0.514	63.3453	0.50354
0.5145	57.5043	4.33044
0.515	54.7852	10.9772
0.5155	45.52	12.9913
0.516	37.6648	19.7388
0.5165	42.4988	19.0338
0.517	40.3839	22.3572
0.5175	39.2761	21.8536
0.518	39.9811	20.9473
0.5185	43.4051	22.2565
0.519	33.8379	29.7089
0.5195	39.3768	19.5373
0.52	34.7443	32.2266
0.5205	26.889	33.1329
0.521	31.9244	32.428
0.5215	27.1912	12.4878
0.522	23.8678	-6.3446
0.5225	22.5586	-8.7616
0.523	15.8112	-16.4154
0.5235	21.6522	-18.8324
0.524	12.3871	-14.0991
0.5245	16.1133	-20.4437
0.525	14.1998	-21.6522
0.5255	10.3729	-28.0975
0.526	13.5956	-36.3556
0.5265	8.66089	-37.0605
0.527	10.5743	-29.7089
0.5275	5.13611	-34.6435
0.528	4.12903	-33.0322
0.5285	4.02832	-29.306
0.529	3.62549	-24.7742
0.5295	1.51062	-32.2266
0.53	-0.30212	-34.0393
0.5305	-2.5177	-27.2919
0.531	-6.2439	-27.7954
0.5315	-16.214	-24.472
0.532	-7.04956	-13.9984
0.5325	-11.38	-8.96301
0.533	-8.56018	-4.53186
0.5335	-14.8041	-4.33044
0.534	-15.8112	2.01416
0.5345	-20.5444	8.45947
0.535	-23.5657	7.35168
0.5355	-23.465	-0.60425
0.536	-23.7671	2.92053
0.5365	-23.6664	-4.22974
0.537	-20.2423	-3.8269
0.5375	-11.6821	-3.52478
0.538	-0.90637	-8.35876
0.5385	1.40991	-16.9189
0.539	14.9048	-14.8041
0.5395	15.6097	-7.15027
0.54	8.56018	-4.22974
0.5405	16.8182	-3.52478
0.541	4.43115	-5.13611
0.5415	4.63257	-1.61133
0.542	7.75452	-6.44531
0.5425	0.90637	-6.74744
0.543	0.50354	-13.5956
0.5435	4.43115	-12.1857
0.544	5.53894	-4.63257
0.5445	14.3005	-12.2864
0.545	-2.61841	-14.9048
0.5455	-0.40283	-17.5232
0.546	-8.15735	-20.0409
0.5465	-18.8324	-23.5657
0.547	-19.9402	-19.1345
0.5475	-25.882	-23.2635
0.548	-22.3572	-17.4225
0.5485	-19.8395	-15.3076
0.549	-23.5657	-19.2352
0.5495	-18.8324	-13.3942
0.55	-20.1416	-17.6239
0.5505	-21.048	-10.5743
0.551	-8.05664	-5.84106
0.5515	10.6751	-8.15735
0.552	24.8749	-8.8623
0.5525	29.7089	-10.7758
0.553	36.0535	-3.22266
0.5535	33.7372	-5.33752
0.554	39.9811	-2.31628
0.5545	37.5641	-6.54602
0.555	32.3273	2.21558
0.5555	28.5004	3.22266
0.556	33.0322	-3.12195
0.5565	25.882	0.80566
0.557	19.7388	10.6751
0.5575	18.2281	5.94177
0.558	13.9984	5.0354
0.5585	14.1998	5.13611
0.559	11.1786	6.74744
0.5595	11.0779	11.0779
0.56	7.75452	14.9048
0.5605	3.62549	16.1133
0.561	0.10071	12.5885
0.5615	-1.51062	12.085
0.562	-5.84106	18.631
0.5625	-12.7899	23.0621
0.563	-6.44531	20.2423
0.5635	-9.26514	7.5531
0.564	-10.7758	2.71912
0.5645	0	0.70496
0.565	1.91345	-2.71912
0.5655	-0.10071	-2.01416
0.566	-5.53894	-8.56018
0.5665	-10.2722	1.81274
0.567	-10.3729	2.31628
0.5675	-10.9772	2.61841
0.568	-10.6751	2.92053
0.5685	-9.06372	4.53186
0.569	-6.94885	7.5531
0.5695	-3.02124	10.2722
0.57	-3.92761	8.66089
0.5705	3.92761	0.90637
0.571	3.7262	5.63965
0.5715	15.7104	6.54602
0.572	6.64673	8.05664
0.5725	0.20142	12.6892
0.573	-3.52478	18.0267
0.5735	-6.94885	9.56726
0.574	-7.15027	11.1786
0.5745	-9.16443	18.1274
0.575	-13.9984	10.0708
0.5755	-6.04248	14.1998
0.576	-14.4012	17.4225
0.5765	-9.16443	14.8041
0.577	-3.52478	17.1204
0.5775	-13.9984	11.6821
0.578	-9.16443	22.8607
0.5785	-9.97009	15.0055
0.579	-11.38	12.5885
0.5795	-11.7828	6.3446
0.58	-3.7262	3.7262
0.5805	-3.52478	2.11487
0.581	-5.0354	1.91345
0.5815	6.94885	2.5177
0.582	-3.22266	-4.22974
0.5825	-3.12195	-2.71912
0.583	-14.4012	-2.71912
0.5835	-16.4154	-9.16443
0.584	-21.8536	-1.91345
0.5845	-23.465	5.84106
0.585	-22.1558	-0.30212
0.5855	-15.9119	12.9913
0.586	-22.0551	12.4878
0.5865	-26.0834	11.7828
0.587	-21.9544	15.9119
0.5875	-23.2635	11.7828
0.588	-23.8678	15.8112
0.5885	-32.7301	12.6892
0.589	-33.0322	16.7175
0.5895	-28.299	15.8112
0.59	-12.6892	17.7246
0.5905	3.7262	21.048
0.591	15.4083	16.6168
0.5915	21.4508	22.8607
0.592	25.4791	18.8324
0.5925	25.6805	13.4949
0.593	23.8678	14.1998
0.5935	16.6168	16.4154
0.594	10.5743	8.45947
0.5945	2.11487	-1.51062
0.595	-6.44531	7.35168
0.5955	-13.9984	9.86938
0.596	-24.472	14.502
0.5965	-21.1487	18.7317
0.597	-29.306	26.2848
0.5975	-29.9103	24.0692
0.598	-29.2053	33.2336
0.5985	-34.7443	46.225
0.599	-35.0464	37.3627
0.5995	-38.3698	47.4335
0.6	-45.1172	38.1683
0.6005	-47.1313	42.7002
0.601	-43.0023	35.3485
0.6015	-41.1896	31.2195
0.602	-36.9598	27.1912
0.6025	-43.7073	23.465
0.603	-44.2108	19.7388
0.6035	-48.4406	14.502
0.604	-55.6915	4.63257
0.6045	-47.0306	-4.73328
0.605	-53.8788	-13.8977
0.6055	-40.8875	-13.092
0.606	-44.3115	-8.35876
0.6065	-32.8308	-20.2423
0.607	-27.594	-17.2211
0.6075	-29.7089	-18.631
0.608	-19.6381	-19.6381
0.6085	-14.8041	-21.2494
0.609	-14.6027	-14.9048
0.6095	-12.3871	-18.9331
0.61	-10.5743	-10.5743
0.6105	-13.5956	-4.33044
0.611	-15.6097	5.43823
0.6115	-10.2722	4.83398
0.612	-0.70496	7.85522
0.6125	4.73328	18.4296
0.613	8.25806	18.5303
0.6135	15.2069	21.048
0.614	24.5727	20.6451
0.6145	42.2974	25.0763
0.615	51.7639	28.5004
0.6155	48.7427	34.0393
0.616	46.0236	37.9669
0.6165	39.7797	34.0393
0.617	42.096	36.9598
0.6175	44.2108	38.0676
0.618	50.0519	35.7513
0.6185	48.1384	32.5287
0.619	37.3627	31.2195
0.6195	32.3273	22.2565
0.62	30.7159	14.8041
0.6205	26.2848	10.0708
0.621	20.343	-3.52478
0.6215	6.84814	-8.96301
0.622	4.43115	-7.35168
0.6225	0.10071	-2.31628
0.623	1.3092	-1.91345
0.6235	-11.1786	-9.46655
0.624	-7.04956	-15.4083
0.6245	-7.35168	-17.2211
0.625	-17.0196	-12.6892
0.6255	-9.66797	-11.1786
0.626	-13.797	-11.4807
0.6265	-18.0267	-22.8607
0.627	-10.8765	-20.343
0.6275	-11.8835	-17.3218
0.628	-15.2069	-13.3942
0.6285	-12.7899	-15.2069
0.629	-9.97009	-10.1715
0.6295	-13.4949	-4.73328
0.63	-13.3942	-0.70496
0.6305	-16.7175	2.81982
0.631	-12.5885	7.75452
0.6315	-13.6963	8.56018
0.632	-19.9402	8.05664
0.6325	-18.4296	11.38
0.633	-15.4083	9.97009
0.6335	-19.0338	11.4807
0.634	-20.4437	13.5956
0.6345	-17.4225	17.2211
0.635	-21.6522	22.3572
0.6355	-27.594	21.2494
0.636	-23.0621	13.3942
0.6365	-21.5515	15.7104
0.637	-25.9827	14.502
0.6375	-24.0692	23.1628
0.638	-15.2069	26.1841
0.6385	-16.4154	24.472
0.639	-11.9842	20.343
0.6395	-10.3729	16.4154
0.64	-5.13611	17.7246
0.6405	-6.94885	11.8835
0.641	-5.94177	12.1857
0.6415	-4.63257	4.43115
0.642	-6.94885	0
0.6425	-6.3446	1.2085
0.643	-6.3446	7.5531
0.6435	-3.52478	8.15735
0.644	1.81274	7.25098
0.6445	8.8623	8.8623
0.645	9.16443	1.71204
0.6455	-1.2085	1.51062
0.646	-0.60425	0.70496
0.6465	-1.51062	3.92761
0.647	-6.2439	6.14319
0.6475	5.43823	3.42407
0.648	3.42407	12.3871
0.6485	3.42407	10.7758
0.649	-1.71204	7.04956
0.6495	-1.3092	10.1715
0.65	3.92761	7.75452
0.6505	-1.51062	13.092
0.651	-6.74744	16.214
0.6515	-3.92761	22.0551
0.652	-6.44531	19.8395
0.6525	-9.36584	22.8607
0.653	-4.33044	24.0692
0.6535	-9.56726	24.3713
0.654	-18.5303	24.7742
0.6545	-20.4437	20.2423
0.655	-23.5657	18.631
0.6555	-27.9968	17.2211
0.656	-30.6152	15.9119
0.6565	-36.4563	18.2281
0.657	-39.3768	11.7828
0.6575	-41.6931	10.3729
0.658	-46.6278	23.5657
0.6585	-52.6703	27.8961
0.659	-55.8929	24.0692
0.6595	-60.5255	22.76
0.66	-63.446	23.2635
0.6605	-68.985	24.5727
0.661	-66.2659	24.5727
0.6615	-64.4531	19.5373
0.662	-58.5114	21.8536
0.6625	-52.2675	20.1416
0.663	-42.5995	16.5161
0.6635	-37.3627	14.1998
0.664	-23.9685	16.9189
0.6645	-22.76	19.2352
0.665	-13.5956	17.926
0.6655	-6.2439	15.1062
0.666	-2.92053	16.7175
0.6665	8.66089	16.8182
0.667	23.3643	11.0779
0.6675	32.2266	17.0196
0.668	34.14	18.4296
0.6685	48.5413	21.3501
0.669	47.8363	19.6381
0.6695	48.8434	22.2565
0.67	45.2179	21.5515
0.6705	41.9952	18.2281
0.671	38.6719	24.6735
0.6715	40.2832	19.5373
0.672	40.2832	19.3359
0.6725	35.0464	18.2281
0.673	22.6593	18.0267
0.6735	17.8253	21.6522
0.674	17.3218	18.4296
0.6745	15.9119	30.3131
0.675	6.04248	31.4209
0.6755	5.74036	29.5074
0.676	3.92761	33.1329
0.6765	0.30212	32.2266
0.677	3.7262	44.0094
0.6775	7.15027	42.9016
0.678	14.9048	37.262
0.6785	12.5885	36.8591
0.679	8.96301	37.3627
0.6795	7.75452	35.5499
0.68	10.1715	33.9386
0.6805	3.92761	33.3344
0.681	-2.41699	33.0322
0.6815	1.3092	31.2195
0.682	-0.70496	20.4437
0.6825	-6.74744	35.7513
0.683	-8.45947	37.6648
0.6835	-8.25806	40.0818
0.684	-12.5885	40.9882
0.6845	-10.9772	30.7159
0.685	-13.5956	28.1982
0.6855	-16.1133	27.0905
0.686	-7.75452	19.4367
0.6865	-4.12903	15.8112
0.687	-14.8041	12.6892
0.6875	-17.4225	21.048
0.688	-12.1857	19.0338
0.6885	-11.1786	12.2864
0.689	-8.7616	9.36584
0.6895	-1.91345	0.20142
0.69	-1.10779	1.71204
0.6905	3.42407	-4.02832
0.691	-7.5531	-4.33044
0.6915	-13.3942	-6.2439
0.692	-9.97009	-5.33752
0.6925	-8.8623	0.10071
0.693	-11.7828	-7.85522
0.6935	-13.9984	-0.60425
0.694	-17.7246	-9.26514
0.6945	-16.0126	-5.23682
0.695	-22.2565	-10.2722
0.6955	-19.9402	-5.13611
0.696	-22.4579	-6.94885
0.6965	-25.882	-8.96301
0.697	-24.472	-4.12903
0.6975	-30.5145	-4.83398
0.698	-26.889	1.71204
0.6985	-32.5287	2.92053
0.699	-41.2903	8.56018
0.6995	-41.1896	12.9913
0.7	-48.7427	12.5885
0.7005	-52.1668	10.4736
0.701	-55.9937	22.2565
0.7015	-55.9937	23.9685
0.702	-62.3383	28.299
0.7025	-68.985	27.8961
0.703	-71.0999	32.9315
0.7035	-70.8984	33.2336
0.704	-76.1352	30.4138
0.7045	-70.9992	32.9315
0.705	-61.2305	38.3698
0.7055	-55.7922	43.2037
0.706	-42.1967	34.6435
0.7065	-35.5499	38.269
0.707	-24.1699	26.4862
0.7075	-25.7812	19.8395
0.708	-31.4209	13.4949
0.7085	-26.4862	7.45239
0.709	-4.53186	3.8269
0.7095	15.6097	3.12195
0.71	24.6735	5.53894
0.7105	39.5782	14.1998
0.711	46.8292	17.1204
0.7115	46.1243	18.4296
0.712	42.2974	21.8536
0.7125	31.723	28.5004
0.713	33.3344	20.343
0.7135	23.3643	26.9898
0.714	23.465	23.3643
0.7145	30.4138	27.4933
0.715	42.3981	21.5515
0.7155	48.5413	19.0338
0.716	51.7639	14.1998
0.7165	44.3115	3.32336
0.717	64.3524	-3.02124
0.7175	61.734	0.10071
0.718	64.9567	2.21558
0.7185	62.9425	-2.21558
0.719	55.4901	-3.32336
0.7195	47.4335	-4.93469
0.72	38.4705	-7.95593
0.7205	33.4351	-12.4878
0.721	29.0039	-5.74036
0.7215	23.6664	-2.71912
0.722	20.4437	2.5177
0.7225	9.76868	3.92761
0.723	8.66089	5.13611
0.7235	0.10071	7.85522
0.724	4.53186	10.6751
0.7245	5.0354	19.6381
0.725	-3.12195	22.9614
0.7255	-7.15027	26.5869
0.726	0.80566	21.1487
0.7265	0.30212	30.5145
0.727	-5.13611	40.2832
0.7275	3.02124	45.8221
0.728	0.80566	50.4547
0.7285	-1.81274	50.6561
0.729	-1.00708	58.3099
0.7295	-13.1928	57.9071
0.73	-10.8765	65.5609
0.7305	-11.9842	57.0007
0.731	-12.7899	48.642
0.7315	-7.15027	47.4335
0.732	-7.15027	45.6207
0.7325	-12.5885	34.5429
0.733	-10.5743	27.4933
0.7335	-12.6892	19.8395
0.734	-19.4367	14.502
0.7345	-19.0338	8.15735
0.735	-20.4437	3.12195
0.7355	-23.465	-10.1715
0.736	-19.9402	-14.8041
0.7365	-20.8466	-20.1416
0.737	-20.2423	-26.4862
0.7375	-18.9331	-36.9598
0.738	-14.9048	-49.3469
0.7385	-6.54602	-47.3328
0.739	-8.56018	-46.5271
0.7395	-9.56726	-38.1683
0.74	-10.4736	-23.8678
0.7405	-7.35168	-9.16443
0.741	-8.25806	-0.50354
0.7415	-5.53894	7.04956
0.742	-1.3092	10.7758
0.7425	-8.96301	11.38
0.743	-5.33752	18.3289
0.7435	-15.2069	16.4154
0.744	-17.1204	17.926
0.7445	-21.8536	18.0267
0.745	-11.9842	21.6522
0.7455	-16.214	16.8182
0.746	-15.6097	10.3729
0.7465	-18.631	14.3005
0.747	-23.465	3.32336
0.7475	-15.0055	5.53894
0.748	-21.7529	-12.5885
0.7485	-23.465	-10.3729
0.749	-16.4154	-13.092
0.7495	-15.9119	-11.8835
0.75	-17.2211	-6.94885
0.7505	-13.2935	-3.52478
0.751	-12.5885	-1.40991
0.7515	-15.4083	-2.92053
0.752	-15.1062	-1.81274
0.7525	-12.6892	-1.51062
0.753	-10.8765	-2.71912
0.7535	-12.7899	-10.9772
0.754	-14.7034	-15.8112
0.7545	-20.5444	-18.3289
0.755	-21.7529	-17.4225
0.7555	-21.2494	-12.4878
0.756	-25.882	1.2085
0.7565	-20.0409	-13.6963
0.757	-20.7459	-9.97009
0.7575	-22.4579	-11.1786
0.758	-24.6735	-11.9842
0.7585	-25.6805	-5.53894
0.759	-22.1558	-6.3446
0.7595	-22.8607	-5.33752
0.76	-26.0834	-4.33044
0.7605	-25.5798	-0.80566
0.761	-26.9898	-3.92761
0.7615	-24.1699	0.50354
0.762	-25.0763	6.54602
0.7625	-20.2423	1.51062
0.763	-13.1928	-2.11487
0.7635	-18.4296	-2.92053
0.764	-17.6239	-2.01416
0.7645	-16.3147	-3.22266
0.765	-11.0779	-11.9842
0.7655	3.92761	-15.2069
0.766	3.92761	-22.3572
0.7665	1.10779	-21.5515
0.767	4.33044	-18.8324
0.7675	5.23682	-7.04956
0.768	2.31628	-4.73328
0.7685	4.22974	-2.61841
0.769	8.56018	3.7262
0.7695	5.53894	2.5177
0.77	1.91345	10.3729
0.7705	5.53894	14.0991
0.771	4.12903	20.8466
0.7715	-0.90637	22.4579
0.772	0.80566	20.2423
0.7725	0.30212	25.3784
0.773	-3.42407	28.5004
0.7735	-7.85522	27.2919
0.774	-1.40991	21.6522
0.7745	-6.3446	31.6223
0.775	-10.9772	28.7018
0.7755	-11.7828	22.0551
0.776	-8.05664	27.0905
0.7765	-6.14319	23.0621
0.777	-5.43823	21.4508
0.7775	-11.1786	27.0905
0.778	-11.4807	27.1912
0.7785	-10.4736	24.0692
0.779	-11.0779	24.8749
0.7795	-7.5531	26.2848
0.78	-10.5743	29.9103
0.7805	-7.5531	30.9174
0.781	-14.9048	22.9614
0.7815	-8.66089	22.2565
0.782	-15.509	23.5657
0.7825	-14.3005	18.9331
0.783	-16.0126	17.2211
0.7835	-16.9189	18.4296
0.784	-15.2069	20.2423
0.7845	-26.5869	20.1416
0.785	-23.8678	20.1416
0.7855	-24.3713	10.1715
0.786	-25.2777	5.0354
0.7865	-30.8166	1.40991
0.787	-36.0535	4.12903
0.7875	-25.6805	13.797
0.788	-26.3855	19.4367
0.7885	-30.7159	20.2423
0.789	-32.1258	22.76
0.7895	-30.3131	23.3643
0.79	-32.1258	17.4225
0.7905	-26.4862	13.9984
0.791	-29.8096	24.5727
0.7915	-20.5444	26.2848
0.792	-15.7104	32.9315
0.7925	-6.54602	30.6152
0.793	-9.16443	25.177
0.7935	-5.23682	23.5657
0.794	0.70496	23.3643
0.7945	1.00708	23.8678
0.795	9.76868	20.343
0.7955	16.7175	16.214
0.796	16.7175	23.8678
0.7965	4.63257	30.011
0.797	-0.40283	26.7883
0.7975	-10.1715	29.2053
0.798	-12.3871	35.9528
0.7985	-16.6168	38.974
0.799	-14.8041	36.1542
0.7995	-9.56726	43.5059
0.8	-5.63965	44.2108
0.8005	-6.04248	48.4406
0.801	-3.8269	40.686
0.8015	13.3942	41.9952
0.802	17.4225	43.6066
0.8025	26.3855	36.7584
0.803	29.306	26.4862
0.8035	26.2848	27.4933
0.804	24.2706	31.9244
0.8045	11.6821	28.1982
0.805	10.9772	28.1982
0.8055	12.8906	23.8678
0.806	5.23682	21.048
0.8065	5.94177	18.5303
0.807	-2.31628	19.1345
0.8075	0	13.797
0.808	4.02832	9.36584
0.8085	6.44531	7.95593
0.809	2.31628	-1.10779
0.8095	4.73328	-3.12195
0.81	3.42407	-4.43115
0.8105	11.0779	-2.61841
0.811	7.35168	-4.22974
0.8115	2.61841	-0.30212
0.812	0.20142	4.22974
0.8125	-0.30212	3.62549
0.813	-10.7758	6.14319
0.8135	-13.797	10.1715
0.814	-16.7175	14.7034
0.8145	-16.4154	7.45239
0.815	-18.8324	4.22974
0.8155	-16.0126	11.8835
0.816	-8.25806	9.46655
0.8165	-8.7616	7.85522
0.817	-6.04248	9.16443
0.8175	-10.3729	5.74036
0.818	-9.66797	11.7828
0.8185	-20.0409	7.35168
0.819	-18.2281	11.1786
0.8195	-20.0409	10.7758
0.82	-24.472	3.42407
0.8205	-16.3147	3.02124
0.821	-18.3289	6.54602
0.8215	-20.2423	13.4949
0.822	-18.5303	7.15027
0.8225	-14.7034	5.0354
0.823	-1.10779	5.74036
0.8235	2.11487	-2.71912
0.824	13.1928	0.90637
0.8245	18.3289	0.10071
0.825	21.6522	3.12195
0.8255	25.2777	8.7616
0.826	26.7883	6.2439
0.8265	32.7301	13.797
0.827	18.1274	6.14319
0.8275	10.6751	11.7828
0.828	7.25098	14.3005
0.8285	1.71204	14.8041
0.829	-6.44531	21.2494
0.8295	-12.3871	20.2423
0.83	-16.0126	24.3713
0.8305	-19.6381	19.0338
0.831	-16.7175	23.3643
0.8315	-24.3713	26.1841
0.832	-23.465	27.4933
0.8325	-27.9968	26.889
0.833	-29.9103	27.6947
0.8335	-40.1825	26.7883
0.834	-38.8733	22.6593
0.8345	-45.8221	20.4437
0.835	-45.4193	19.0338
0.8355	-47.3328	20.6451
0.836	-53.8788	26.1841
0.8365	-67.2729	25.177
0.837	-71.6034	21.3501
0.8375	-66.3666	17.6239
0.838	-66.6687	6.3446
0.8385	-71.6034	-0.70496
0.839	-76.4374	-6.74744
0.8395	-73.3154	-5.23682
0.84	-74.0204	-12.7899
0.8405	-66.4673	-19.0338
0.841	-60.6262	-9.86938
0.8415	-45.4193	-10.9772
0.842	-31.5216	-22.2565
0.8425	-7.25098	-23.2635
0.843	14.4012	-22.4579
0.8435	31.5216	-30.5145
0.844	48.5413	-27.1912
0.8445	45.9228	-29.9103
0.845	54.483	-31.2195
0.8455	53.8788	-30.8166
0.846	38.974	-24.7742
0.8465	32.9315	-19.8395
0.847	12.4878	-16.8182
0.8475	0.80566	-13.5956
0.848	-15.8112	-12.1857
0.8485	-25.882	-13.3942
0.849	-42.1967	-10.1715
0.8495	-39.7797	-15.0055
0.85	-38.1683	-21.4508
0.8505	-31.6223	-20.5444
0.851	-18.7317	-20.8466
0.8515	-1.51062	-24.2706
0.852	23.2635	-30.011
0.8525	28.3997	-40.5853
0.853	34.2407	-45.8221
0.8535	36.8591	-56.3965
0.854	34.845	-62.1368
0.8545	34.7443	-62.439
0.855	34.7443	-52.9724
0.8555	31.1188	-48.3398
0.856	35.852	-40.3839
0.8565	24.0692	-34.14
0.857	16.5161	-30.9174
0.8575	6.64673	-27.1912
0.858	-2.31628	-21.2494
0.8585	-4.73328	-25.6805
0.859	-13.5956	-19.6381
0.8595	-13.4949	-23.465
0.86	-16.4154	-13.1928
0.8605	-14.4012	-14.6027
0.861	-24.472	-14.8041
0.8615	-20.2423	-12.1857
0.862	-19.6381	-11.8835
0.8625	-24.6735	-2.5177
0.863	-12.3871	-5.84106
0.8635	-21.2494	-2.71912
0.864	-16.6168	-4.53186
0.8645	-10.3729	5.84106
0.865	-2.41699	2.31628
0.8655	-8.35876	2.11487
0.866	-7.25098	-0.30212
0.8665	0.50354	6.64673
0.867	-1.51062	7.35168
0.8675	-2.81982	1.10779
0.868	-4.02832	2.31628
0.8685	-7.5531	0.60425
0.869	-6.64673	-0.30212
0.8695	-16.9189	-0.50354
0.87	-17.7246	2.31628
0.8705	-12.4878	2.11487
0.871	-14.9048	-3.8269
0.8715	-4.43115	-5.63965
0.872	-3.7262	-7.04956
0.8725	-8.25806	-9.46655
0.873	-7.95593	-8.35876
0.8735	-6.74744	-3.62549
0.874	-12.3871	-3.52478
0.8745	-18.1274	-5.23682
0.875	-23.465	-2.71912
0.8755	-21.5515	-2.71912
0.876	-24.9756	-1.10779
0.8765	-25.0763	5.13611
0.877	-16.4154	-2.5177
0.8775	-17.5232	-5.94177
0.878	-19.6381	2.71912
0.8785	-13.2935	2.31628
0.879	-9.97009	3.42407
0.8795	-6.54602	4.22974
0.88	-10.7758	7.75452
0.8805	-9.36584	10.7758
0.881	-4.12903	6.2439
0.8815	-3.22266	17.2211
0.882	-2.92053	7.25098
0.8825	-4.83398	-2.61841
0.883	-1.91345	-3.7262
0.8835	9.06372	-10.9772
0.884	5.74036	-17.2211
0.8845	5.0354	-23.3643
0.885	7.25098	-35.3485
0.8855	4.22974	-46.3257
0.886	-4.73328	-49.7498
0.8865	-5.84106	-43.4051
0.887	-6.14319	-46.0236
0.8875	-8.7616	-40.3839
0.888	-10.2722	-34.7443
0.8885	-15.6097	-29.306
0.889	-7.95593	-29.6081
0.8895	-8.15735	-20.2423
0.89	-2.31628	-10.6751
0.8905	-2.11487	-11.9842
0.891	2.01416	-9.97009
0.8915	-0.10071	-5.33752
0.892	-0.30212	-1.2085
0.8925	-4.12903	-3.02124
0.893	-6.74744	-1.2085
0.8935	-8.35876	0.40283
0.894	-11.7828	0.20142
0.8945	-15.7104	3.02124
0.895	-11.1786	-1.10779
0.8955	-16.7175	-4.33044
0.896	-19.0338	-13.6963
0.8965	-15.1062	-20.4437
0.897	-17.2211	-24.3713
0.8975	-12.7899	-33.4351
0.898	-15.1062	-36.9598
0.8985	-11.8835	-36.557
0.899	-20.2423	-36.1542
0.8995	-19.9402	-31.2195
0.9	-18.8324	-31.8237
0.9005	-11.9842	-34.5429
0.901	-12.9913	-37.3627
0.9015	-14.9048	-21.3501
0.902	-14.9048	-12.4878
0.9025	-12.6892	-11.0779
0.903	-9.97009	-5.53894
0.9035	-14.8041	-4.22974
0.904	-11.5814	-10.0708
0.9045	-5.84106	-10.3729
0.905	-0.10071	-9.97009
0.9055	-0.10071	-10.3729
0.906	5.94177	-9.56726
0.9065	-4.33044	-3.52478
0.907	-7.95593	-1.10779
0.9075	-15.6097	-5.23682
0.908	-21.2494	4.43115
0.9085	-24.9756	-7.5531
0.909	-23.2635	-11.0779
0.9095	-26.1841	-17.8253
0.91	-28.8025	-11.38
0.9105	-27.594	-11.4807
0.911	-24.2706	-13.797
0.9115	-20.1416	-11.7828
0.912	-13.5956	-18.4296
0.9125	-16.6168	-16.4154
0.913	-14.4012	-11.38
0.9135	-6.44531	-11.5814
0.914	-6.2439	-11.5814
0.9145	-16.5161	-6.74744
0.915	-28.0975	-11.4807
0.9155	-41.6931	-7.95593
0.916	-51.9653	-9.36584
0.9165	-54.7852	-11.1786
0.917	-57.9071	-16.1133
0.9175	-47.4335	-11.1786
0.918	-51.4618	-1.91345
0.9185	-55.8929	-8.05664
0.919	-62.439	-13.092
0.9195	-54.3823	-8.96301
0.92	-53.5767	-16.8182
0.9205	-40.0818	-19.5373
0.921	-34.3414	-12.7899
0.9215	-27.2919	-11.7828
0.922	-24.5727	-13.3942
0.9225	-18.2281	-11.5814
0.923	-4.02832	-5.33752
0.9235	17.2211	0.80566
0.924	38.1683	-1.40991
0.9245	60.1227	1.10779
0.925	84.2926	5.0354
0.9255	95.6726	5.53894
0.926	102.219	2.11487
0.9265	105.139	8.35876
0.927	99.7009	2.81982
0.9275	102.319	8.35876
0.928	92.9535	5.43823
0.9285	73.6175	3.92761
0.929	65.7623	2.5177
0.9295	63.6475	-6.04248
0.93	54.3823	-9.76868
0.9305	44.2108	-13.5956
0.931	44.6136	-23.1628
0.9315	48.0377	-20.0409
0.932	47.0306	-19.3359
0.9325	42.3981	-16.5161
0.933	41.8945	-19.0338
0.9335	43.3044	-20.2423
0.934	30.8166	-11.1786
0.9345	23.3643	-6.44531
0.935	20.0409	-6.94885
0.9355	13.2935	-1.40991
0.936	14.9048	0
0.9365	1.00708	1.40991
0.937	3.62549	1.10779
0.9375	5.33752	-8.66089
0.938	8.35876	-8.7616
0.9385	0.90637	-6.3446
0.939	-5.94177	-13.6963
0.9395	-9.97009	-10.3729
0.94	-13.092	-13.5956
0.9405	-19.1345	-14.4012
0.941	-20.8466	-9.16443
0.9415	-22.0551	-2.21558
0.942	-28.0975	-9.16443
0.9425	-13.5956	-1.91345
0.943	-19.6381	6.54602
0.9435	-7.75452	11.5814
0.944	-12.3871	9.16443
0.9445	-4.33044	10.9772
0.945	-9.56726	18.5303
0.9455	-14.502	21.048
0.946	-20.0409	16.3147
0.9465	-19.7388	20.9473
0.947	-8.96301	19.8395
0.9475	-3.22266	6.04248
0.948	0.70496	11.38
0.9485	9.36584	7.35168
0.949	15.6097	-4.93469
0.9495	15.9119	-5.94177
0.95	9.06372	-6.54602
0.9505	7.75452	-1.2085
0.951	9.66797	3.8269
0.9515	5.13611	1.61133
0.952	4.43115	0.80566
0.9525	1.81274	-5.53894
0.953	3.32336	-7.04956
0.9535	5.53894	-9.06372
0.954	8.25806	-17.6239
0.9545	2.31628	-21.5515
0.955	-1.51062	-12.085
0.9555	0.80566	-14.8041
0.956	4.12903	-6.64673
0.9565	2.11487	-9.36584
0.957	7.15027	-24.9756
0.9575	3.92761	-25.7812
0.958	5.63965	-32.5287
0.9585	1.61133	-34.0393
0.959	-0.90637	-30.7159
0.9595	1.91345	-31.1188
0.96	-5.84106	-22.0551
0.9605	-7.85522	-26.2848
0.961	-6.64673	-20.0409
0.9615	-9.16443	-26.9898
0.962	-6.74744	-29.306
0.9625	-6.54602	-24.8749
0.963	-7.04956	-26.0834
0.9635	-8.8623	-21.7529
0.964	-10.3729	-23.1628
0.9645	-9.66797	-20.2423
0.965	-6.54602	-13.092
0.9655	-6.54602	-13.3942
0.966	-5.94177	-12.4878
0.9665	-11.38	-13.2935
0.967	-16.1133	-14.4012
0.9675	-8.15735	-16.4154
0.968	-8.66089	-16.4154
0.9685	-12.9913	-20.2423
0.969	-11.9842	-26.2848
0.9695	-6.2439	-24.0692
0.97	-7.35168	-28.7018
0.9705	-9.97009	-23.9685
0.971	-10.4736	-23.0621
0.9715	-6.44531	-22.6593
0.972	-6.54602	-23.6664
0.9725	-7.35168	-24.0692
0.973	-15.509	-25.3784
0.9735	-15.6097	-27.3926
0.974	-15.2069	-29.306
0.9745	-23.2635	-25.2777
0.975	-26.1841	-19.2352
0.9755	-24.472	-26.889
0.976	-24.8749	-38.3698
0.9765	-23.465	-31.5216
0.977	-26.1841	-28.5004
0.9775	-24.1699	-27.0905
0.978	-20.5444	-24.472
0.9785	-21.048	-25.2777
0.979	-20.2423	-26.2848
0.9795	-15.7104	-16.4154
0.98	-9.97009	-19.4367
0.9805	-9.26514	-11.38
0.981	1.91345	-9.06372
0.9815	8.56018	-1.10779
0.982	7.5531	2.92053
0.9825	5.74036	5.13611
0.983	10.3729	8.96301
0.9835	11.8835	7.45239
0.984	7.75452	15.8112
0.9845	0.40283	12.9913
0.985	8.05664	14.6027
0.9855	7.35168	9.46655
0.986	6.74744	19.4367
0.9865	-1.91345	16.1133
0.987	5.53894	20.8466
0.9875	1.71204	13.797
0.988	-5.43823	16.1133
0.9885	-12.2864	7.25098
0.989	-17.8253	0.20142
0.9895	-25.2777	-4.33044
0.99	-18.4296	-14.8041
0.9905	-19.9402	-15.3076
0.991	-16.1133	-13.8977
0.9915	0.70496	-16.8182
0.992	0.70496	-20.6451
0.9925	-0.40283	-21.6522
0.993	-4.83398	-22.4579
0.9935	-13.092	-18.1274
0.994	-10.1715	-7.25098
0.9945	-3.92761	-10.7758
0.995	4.12903	-12.9913
0.9955	-0.20142	-8.15735
0.996	-0.30212	-3.42407
0.9965	14.502	-3.22266
0.997	18.4296	-1.10779
0.9975	14.3005	-5.84106
0.998	5.53894	-11.5814
0.9985	6.14319	-14.0991
0.999	-3.22266	-16.9189
[truncated: 239,659+ more rows]

## Sheet: min30
Time(s):	R.Glut.Med.(uV):	L.Glut.Med.(uV):
0	31.723	65.863
0.0005	29.306	64.151
0.001	29.9103	61.9354
0.0015	29.306	67.7765
0.002	27.3926	54.3823
0.0025	18.631	53.7781
0.003	10.9772	50.6561
0.0035	3.52478	47.2321
0.004	0.10071	53.8788
0.0045	-5.13611	51.1597
0.005	-11.1786	48.2391
0.0055	-16.8182	47.2321
0.006	-26.3855	42.2974
0.0065	-16.7175	41.2903
0.007	-24.0692	40.8875
0.0075	-18.4296	39.9811
0.008	-26.1841	42.3981
0.0085	-28.299	44.0094
0.009	-22.76	39.3768
0.0095	-23.1628	34.3414
0.01	-22.0551	34.7443
0.0105	-13.2935	37.4634
0.011	-23.465	39.7797
0.0115	-16.3147	37.3627
0.012	-14.4012	33.3344
0.0125	-13.1928	40.5853
0.013	-18.8324	41.7938
0.0135	-29.5074	40.2832
0.014	-28.8025	42.096
0.0145	-31.1188	38.8733
0.015	-31.8237	42.3981
0.0155	-37.7655	32.8308
0.016	-44.8151	31.0181
0.0165	-43.3044	25.6805
0.017	-50.5554	33.3344
0.0175	-52.066	28.7018
0.018	-48.3398	32.7301
0.0185	-44.2108	34.845
0.019	-45.9228	37.7655
0.0195	-41.6931	35.4492
0.02	-42.8009	38.1683
0.0205	-46.0236	39.9811
0.021	-43.7073	44.9158
0.0215	-44.6136	45.6207
0.022	-34.14	40.3839
0.0225	-44.2108	47.8363
0.023	-54.7852	39.1754
0.0235	-67.2729	37.262
0.024	-67.6758	33.1329
0.0245	-70.2942	39.1754
0.025	-64.9567	39.4775
0.0255	-55.2887	39.2761
0.026	-41.8945	27.8961
0.0265	-27.6947	30.1117
0.027	-14.7034	31.5216
0.0275	0.60425	30.8166
0.028	5.43823	32.1258
0.0285	3.52478	31.9244
0.029	6.54602	33.5358
0.0295	4.33044	35.5499
0.03	12.3871	34.7443
0.0305	6.44531	25.177
0.031	-0.10071	23.8678
0.0315	-5.33752	22.9614
0.032	2.71912	21.5515
0.0325	5.74036	26.0834
0.033	4.93469	23.0621
0.0335	4.22974	28.5004
0.034	6.54602	33.3344
0.0345	13.2935	39.9811
0.035	8.45947	32.8308
0.0355	16.6168	28.6011
0.036	24.472	28.3997
0.0365	24.2706	21.3501
0.037	30.5145	15.0055
0.0375	25.4791	17.8253
0.038	7.35168	18.8324
0.0385	-3.12195	15.509
0.039	-21.3501	22.9614
0.0395	-36.1542	20.5444
0.04	-53.7781	30.3131
0.0405	-71.8048	26.9898
0.041	-90.1337	29.5074
0.0415	-105.945	29.5074
0.042	-121.555	30.2124
0.0425	-132.431	35.852
0.043	-129.511	39.5782
0.0435	-133.539	38.8733
0.044	-122.058	34.14
0.0445	-101.111	33.6365
0.045	-79.4586	32.6294
0.0455	-52.3682	31.0181
0.046	-42.4988	24.7742
0.0465	-33.1329	18.4296
0.047	-22.8607	29.5074
0.0475	-24.0692	28.7018
0.048	-18.4296	37.5641
0.0485	-16.3147	48.1384
0.049	-14.9048	56.1951
0.0495	-9.16443	58.4106
0.05	-7.5531	60.1227
0.0505	-5.13611	53.2745
0.051	-12.7899	47.6349
0.0515	-8.7616	43.2037
0.052	-17.6239	40.1825
0.0525	-29.306	47.0306
0.053	-31.3202	39.9811
0.0535	-43.0023	41.9952
0.054	-46.5271	29.9103
0.0545	-47.6349	29.306
0.055	-47.8363	23.5657
0.0555	-47.1313	29.6081
0.056	-58.1085	25.9827
0.0565	-60.022	16.8182
0.057	-68.7836	15.6097
0.0575	-71.6034	18.3289
0.058	-72.4091	9.97009
0.0585	-76.0345	10.9772
0.059	-80.0629	8.15735
0.0595	-79.66	-4.43115
0.06	-84.7961	0.70496
0.0605	-92.8528	-5.13611
0.061	-92.9535	-2.71912
0.0615	-84.2926	-5.74036
0.062	-79.2572	-5.94177
0.0625	-73.4161	-9.56726
0.063	-66.7694	-8.56018
0.0635	-60.6262	-9.97009
0.064	-55.9937	-17.0196
0.0645	-56.5979	-18.3289
0.065	-60.3241	-16.6168
0.0655	-53.8788	-15.3076
0.066	-59.317	-16.6168
0.0665	-61.5326	-12.9913
0.067	-55.7922	-10.5743
0.0675	-57.9071	-11.1786
0.068	-63.9496	-17.1204
0.0685	-67.0715	-15.4083
0.069	-71.2006	-10.7758
0.0695	-62.2375	-19.5373
0.07	-63.1439	-20.6451
0.0705	-54.9866	-30.2124
0.071	-59.1156	-22.1558
0.0715	-68.0786	-21.8536
0.072	-68.0786	-15.7104
0.0725	-64.7553	-16.4154
0.073	-75.0275	-23.465
0.0735	-82.1777	-23.2635
0.074	-89.9322	-25.9827
0.0745	-89.1266	-23.5657
0.075	-90.2344	-22.0551
0.0755	-97.7875	-18.2281
0.076	-95.7733	-25.9827
0.0765	-100.305	-26.5869
0.077	-110.678	-19.9402
0.0775	-125.684	-23.7671
0.078	-124.777	-21.048
0.0785	-129.712	-19.8395
0.079	-126.791	-19.0338
0.0795	-125.281	-18.1274
0.08	-110.577	-24.7742
0.0805	-92.3492	-22.2565
0.081	-79.2572	-20.5444
0.0815	-73.6175	-17.8253
0.082	-78.2501	-12.4878
0.0825	-67.4744	-21.2494
0.083	-68.5821	-15.1062
0.0835	-65.1581	-8.35876
0.084	-57.3029	-10.9772
0.0845	-53.4759	-13.797
0.085	-54.483	-16.8182
0.0855	-50.7568	-12.085
0.086	-40.5853	-16.5161
0.0865	-16.6168	-19.5373
0.087	-4.63257	-26.9898
0.0875	5.53894	-20.343
0.088	7.15027	-22.8607
0.0885	2.5177	-25.0763
0.089	5.0354	-27.0905
0.0895	8.96301	-21.4508
0.09	4.53186	-20.5444
0.0905	-1.51062	-21.4508
0.091	-1.2085	-13.797
0.0915	-2.5177	-17.4225
0.092	-7.04956	-16.6168
0.0925	-15.0055	-14.8041
0.093	-24.3713	-12.8906
0.0935	-53.2745	-10.7758
0.094	-60.1227	-12.1857
0.0945	-61.1298	-9.46655
0.095	-60.1227	-17.0196
0.0955	-58.1085	-13.5956
0.096	-44.3115	-16.4154
0.0965	-37.8662	-10.2722
0.097	-25.177	-4.63257
0.0975	-18.0267	-10.3729
0.098	-11.9842	-9.97009
0.0985	15.7104	-2.71912
0.099	41.1896	-3.32336
0.0995	62.1368	-5.74036
0.1	86.2061	-9.36584
0.1005	112.189	-13.4949
0.101	130.014	-4.73328
0.1015	149.149	-12.4878
0.102	165.363	-12.2864
0.1025	173.52	-18.4296
0.103	185.605	-18.4296
0.1035	179.663	-15.9119
0.104	177.75	-16.8182
0.1045	166.47	-13.2935
0.105	157.608	-8.35876
0.1055	150.156	-9.06372
0.106	140.891	-10.1715
0.1065	138.977	-10.2722
0.107	118.634	-7.85522
0.1075	125.281	-16.4154
0.108	124.777	-9.97009
0.1085	118.03	-13.5956
0.109	115.713	-15.2069
0.1095	118.533	-15.0055
0.11	112.793	-19.4367
0.1105	112.592	-17.8253
0.111	110.577	-22.1558
0.1115	112.088	-23.5657
0.112	111.182	-26.9898
0.1125	103.83	-25.4791
0.113	104.031	-27.6947
0.1135	99.3988	-22.2565
0.114	101.312	-27.4933
0.1145	101.01	-24.0692
0.115	102.017	-26.0834
0.1155	101.916	-24.7742
0.116	99.9023	-24.472
0.1165	97.1832	-21.048
0.117	101.715	-19.1345
0.1175	98.8953	-15.1062
0.118	104.535	-9.26514
0.1185	103.629	-6.54602
0.119	104.132	-10.0708
0.1195	92.9535	-11.2793
0.12	92.3492	-12.5885
0.1205	87.2131	-9.56726
0.121	77.243	-13.1928
0.1215	71.2006	-13.9984
0.122	64.9567	-9.97009
0.1225	60.5255	-6.2439
0.123	64.7553	-3.8269
0.1235	57.0007	3.92761
0.124	50.9582	11.6821
0.1245	49.0448	14.4012
0.125	50.354	12.6892
0.1255	51.6632	7.95593
0.126	52.9724	0.70496
0.1265	49.8505	-0.30212
0.127	58.7128	0.10071
0.1275	58.7128	-0.70496
0.128	71.6034	-3.7262
0.1285	79.4586	-6.2439
0.129	83.6883	-10.9772
0.1295	96.9818	-10.4736
0.13	109.167	-7.5531
0.1305	117.728	-14.4012
0.131	123.972	-12.6892
0.1315	116.821	-18.631
0.132	111.081	-16.8182
0.1325	103.427	-10.7758
0.133	90.9393	-13.2935
0.1335	92.9535	-13.8977
0.134	79.2572	-12.1857
0.1345	76.4374	-14.3005
0.135	79.2572	-15.9119
0.1355	78.653	-18.9331
0.136	76.7395	-16.214
0.1365	78.3508	-21.5515
0.137	72.4091	-22.4579
0.1375	64.5538	-21.2494
0.138	61.9354	-23.6664
0.1385	55.8929	-19.9402
0.139	48.8434	-20.4437
0.1395	48.7427	-18.9331
0.14	56.2958	-14.3005
0.1405	42.8009	-16.0126
0.141	38.7726	-20.343
0.1415	37.9669	-22.9614
0.142	48.4406	-29.0039
0.1425	49.4476	-32.5287
0.143	47.937	-31.1188
0.1435	58.4106	-25.9827
0.144	67.0715	-28.9032
0.1445	87.616	-30.3131
0.145	100.003	-26.0834
0.1455	116.116	-19.6381
0.146	125.079	-13.797
0.1465	138.373	-5.53894
0.147	139.279	-6.14319
0.1475	127.295	-4.53186
0.148	114.706	1.81274
0.1485	103.83	4.02832
0.149	91.1407	7.25098
0.1495	85.5011	0.40283
0.15	63.7482	10.3729
0.1505	52.4689	1.51062
0.151	42.8009	0.80566
0.1515	41.1896	-2.81982
0.152	47.0306	-3.22266
0.1525	35.1471	-5.53894
0.153	48.7427	-4.73328
0.1535	56.9	-8.66089
0.154	60.1227	-5.43823
0.1545	71.6034	-10.8765
0.155	70.8984	-10.8765
0.1555	64.856	-8.96301
0.156	72.9126	-3.12195
0.1565	79.66	-6.74744
0.157	78.3508	-3.92761
0.1575	79.7607	-1.81274
0.158	83.1848	-9.97009
0.1585	79.66	-9.16443
0.159	70.1935	-3.02124
0.1595	77.0416	-11.1786
0.16	70.4956	-11.38
0.1605	71.402	-13.5956
0.161	66.3666	-15.6097
0.1615	65.7623	-16.9189
0.162	52.066	-16.3147
0.1625	48.4406	-24.0692
0.163	43.4051	-20.6451
0.1635	34.0393	-19.5373
0.164	36.8591	-25.2777
0.1645	36.1542	-30.1117
0.165	31.6223	-21.2494
0.1655	32.2266	-28.3997
0.166	22.8607	-34.3414
0.1665	26.4862	-27.7954
0.167	18.2281	-24.8749
0.1675	20.1416	-29.6081
0.168	23.465	-34.9457
0.1685	25.7812	-31.9244
0.169	26.5869	-28.9032
0.1695	16.214	-28.6011
0.17	15.3076	-25.5798
0.1705	11.4807	-21.1487
0.171	13.3942	-21.2494
0.1715	8.66089	-24.472
0.172	5.53894	-22.2565
0.1725	1.51062	-32.7301
0.173	0.50354	-25.2777
0.1735	0.50354	-22.4579
0.174	0.50354	-25.7812
0.1745	11.5814	-23.465
0.175	12.085	-18.8324
0.1755	28.0975	-21.2494
0.176	33.6365	-24.2706
0.1765	30.9174	-22.8607
0.177	26.2848	-23.465
0.1775	16.5161	-26.2848
0.178	12.3871	-28.6011
0.1785	-0.30212	-26.7883
0.179	-6.2439	-33.3344
0.1795	-18.9331	-30.2124
0.18	-26.9898	-30.2124
0.1805	-36.557	-30.9174
0.181	-38.7726	-31.1188
0.1815	-50.1526	-27.9968
0.182	-53.1738	-20.7459
0.1825	-47.3328	-30.2124
0.183	-23.2635	-24.8749
0.1835	9.66797	-26.6876
0.184	28.9032	-35.6506
0.1845	33.3344	-38.6719
0.185	38.269	-33.9386
0.1855	31.9244	-27.1912
0.186	32.3273	-32.1258
0.1865	28.8025	-27.7954
0.187	26.4862	-31.5216
0.1875	45.2179	-30.7159
0.188	55.5908	-26.2848
0.1885	69.2871	-24.9756
0.189	76.8402	-26.3855
0.1895	76.6388	-23.2635
0.19	64.151	-23.7671
0.1905	55.6915	-30.3131
0.191	44.6136	-29.7089
0.1915	32.8308	-25.0763
0.192	24.3713	-26.6876
0.1925	26.1841	-28.0975
0.193	17.6239	-29.9103
0.1935	18.8324	-31.0181
0.194	13.2935	-28.5004
0.1945	12.1857	-26.889
0.195	16.3147	-23.3643
0.1955	25.6805	-29.9103
0.196	28.0975	-29.9103
0.1965	22.9614	-26.0834
0.197	22.2565	-26.0834
0.1975	19.3359	-31.2195
0.198	14.8041	-29.8096
0.1985	20.1416	-36.3556
0.199	16.214	-25.0763
0.1995	8.15735	-30.5145
0.2	6.14319	-32.428
0.2005	-1.61133	-31.9244
0.201	3.7262	-28.1982
0.2015	-2.31628	-29.7089
0.202	-7.85522	-25.882
0.2025	-9.66797	-28.3997
0.203	-1.51062	-31.5216
0.2035	-8.35876	-30.9174
0.204	-8.56018	-34.4421
0.2045	-16.6168	-33.2336
0.205	-12.7899	-36.3556
0.2055	-10.2722	-31.2195
0.206	-26.3855	-30.4138
0.2065	-17.4225	-27.2919
0.207	-23.0621	-32.428
0.2075	-18.631	-27.8961
0.208	-26.4862	-26.1841
0.2085	-32.3273	-20.9473
0.209	-26.4862	-21.8536
0.2095	-31.5216	-28.8025
0.21	-31.0181	-27.594
0.2105	-36.9598	-30.5145
0.211	-36.3556	-29.6081
0.2115	-34.14	-34.9457
0.212	-29.5074	-27.594
0.2125	-34.3414	-31.3202
0.213	-33.1329	-34.14
0.2135	-30.1117	-35.1471
0.214	-35.2478	-34.14
0.2145	-33.6365	-30.7159
0.215	-36.4563	-37.9669
0.2155	-26.0834	-39.5782
0.216	-29.8096	-41.0889
0.2165	-30.1117	-52.6703
0.217	-23.7671	-58.3099
0.2175	-15.7104	-69.4885
0.218	-11.6821	-70.1935
0.2185	-11.4807	-73.6175
0.219	-7.35168	-77.6459
0.2195	-3.62549	-74.7253
0.22	-3.22266	-72.0062
0.2205	2.11487	-70.7977
0.221	-0.80566	-70.5963
0.2215	1.00708	-71.8048
0.222	2.81982	-69.1864
0.2225	4.22974	-56.1951
0.223	5.74036	-57.605
0.2235	5.53894	-45.0165
0.224	-1.00708	-43.7073
0.2245	7.85522	-42.5995
0.225	2.61841	-44.7144
0.2255	-4.33044	-38.269
0.226	-9.56726	-31.3202
0.2265	-15.8112	-31.9244
0.227	-9.97009	-31.1188
0.2275	-2.5177	-23.6664
0.228	6.94885	-28.299
0.2285	8.15735	-30.6152
0.229	18.2281	-27.8961
0.2295	16.4154	-33.2336
0.23	12.8906	-31.723
0.2305	14.1998	-31.0181
0.231	18.7317	-33.3344
0.2315	18.631	-26.6876
0.232	20.0409	-29.5074
0.2325	12.5885	-21.2494
0.233	7.85522	-18.9331
0.2335	6.54602	-21.1487
0.234	7.75452	-23.6664
0.2345	7.95593	-13.3942
0.235	-2.71912	-13.5956
0.2355	-3.12195	-13.8977
0.236	-5.33752	-7.5531
0.2365	-4.63257	-9.66797
0.237	-18.8324	-4.33044
0.2375	-31.5216	-6.54602
0.238	-39.5782	-8.15735
0.2385	-42.096	-11.0779
0.239	-34.14	-3.52478
0.2395	-38.269	-5.13611
0.24	-43.5059	-4.12903
0.2405	-47.1313	-7.65381
0.241	-52.771	-5.53894
0.2415	-66.7694	-0.50354
0.242	-70.3949	-3.22266
0.2425	-82.3791	-2.71912
0.243	-90.1337	-3.92761
0.2435	-86.6089	0.50354
0.244	-87.9181	-2.31628
0.2445	-79.5593	7.15027
0.245	-72.4091	4.63257
0.2455	-60.5255	5.53894
0.246	-39.3768	1.51062
0.2465	-10.0708	5.43823
0.247	3.42407	7.75452
0.2475	7.04956	10.1715
0.248	9.36584	6.94885
0.2485	13.3942	11.5814
0.249	22.0551	16.8182
0.2495	29.0039	12.4878
0.25	22.5586	10.1715
0.2505	10.4736	10.1715
0.251	-2.5177	18.3289
0.2515	-9.16443	22.4579
0.252	-14.8041	27.4933
0.2525	-17.926	23.6664
0.253	-21.1487	19.8395
0.2535	-12.7899	20.6451
0.254	-8.96301	26.6876
0.2545	3.8269	25.2777
0.255	15.3076	26.0834
0.2555	18.9331	14.4012
0.256	23.0621	27.1912
0.2565	23.2635	22.8607
0.257	18.1274	23.8678
0.2575	25.3784	30.011
0.258	21.6522	28.0975
0.2585	28.7018	26.0834
0.259	20.0409	31.8237
0.2595	15.3076	26.4862
0.26	-10.2722	31.3202
0.2605	-18.4296	28.7018
0.261	-21.2494	30.8166
0.2615	-24.1699	30.1117
0.262	-26.4862	26.6876
0.2625	-26.6876	22.3572
0.263	-35.3485	21.8536
0.2635	-35.1471	29.7089
0.264	-29.306	34.4421
0.2645	-31.0181	25.7812
0.265	-24.3713	24.0692
0.2655	-18.1274	26.4862
0.266	-7.5531	24.7742
0.2665	14.3005	20.6451
0.267	26.0834	24.0692
0.2675	20.0409	16.8182
0.268	19.4367	19.0338
0.2685	12.9913	20.8466
0.269	17.6239	20.4437
0.2695	19.4367	20.1416
0.27	24.3713	18.8324
0.2705	22.0551	23.8678
0.271	13.3942	23.465
0.2715	11.5814	18.3289
0.272	0.50354	17.926
0.2725	-2.92053	18.8324
0.273	0.40283	22.6593
0.2735	5.74036	23.5657
0.274	6.94885	21.4508
0.2745	-0.30212	18.8324
0.275	1.91345	15.0055
0.2755	-0.40283	20.5444
0.276	-5.33752	13.4949
0.2765	1.91345	19.7388
0.277	-3.12195	22.8607
0.2775	-1.61133	18.4296
0.278	-4.12903	17.8253
0.2785	-8.96301	12.8906
0.279	-18.7317	17.6239
0.2795	-18.4296	19.4367
0.28	-21.2494	20.8466
0.2805	-20.8466	18.1274
0.281	-14.0991	12.9913
0.2815	-21.8536	16.1133
0.282	-25.0763	15.6097
0.2825	-21.048	13.8977
0.283	-22.3572	13.6963
0.2835	-26.1841	12.7899
0.284	-27.8961	13.2935
0.2845	-36.9598	9.97009
0.285	-36.557	6.04248
0.2855	-37.9669	10.1715
0.286	-42.1967	11.8835
0.2865	-48.0377	9.46655
0.287	-42.8009	7.75452
0.2875	-36.7584	10.3729
0.288	-32.5287	6.14319
0.2885	-26.1841	2.81982
0.289	-23.465	1.81274
0.2895	-19.6381	1.00708
0.29	-16.4154	0.90637
0.2905	-13.797	9.26514
0.291	-7.35168	8.05664
0.2915	-1.2085	7.5531
0.292	1.00708	5.43823
0.2925	-3.42407	9.76868
0.293	-9.97009	3.7262
0.2935	-6.84814	0.50354
0.294	-13.797	5.0354
0.2945	-21.2494	2.31628
0.295	-12.6892	3.92761
0.2955	-19.1345	-7.35168
0.296	-23.6664	-2.21558
0.2965	-23.9685	-4.63257
0.297	-22.5586	5.94177
0.2975	-21.048	-1.91345
0.298	-17.8253	-3.42407
0.2985	-22.2565	10.1715
0.299	-16.4154	1.91345
0.2995	-17.0196	-5.53894
0.3	-21.3501	0.70496
0.3005	-19.8395	-7.75452
0.301	-14.6027	-2.92053
0.3015	-16.4154	-7.15027
0.302	-17.5232	-3.12195
0.3025	-24.9756	-2.21558
0.303	-41.5924	-10.1715
0.3035	-40.9882	-7.5531
0.304	-47.5342	-12.3871
0.3045	-54.0802	-5.33752
0.305	-48.0377	-5.53894
0.3055	-50.9582	-5.13611
0.306	-50.2533	-9.97009
0.3065	-50.1526	-9.26514
0.307	-52.6703	-11.1786
0.3075	-51.3611	-2.01416
0.308	-40.2832	-9.46655
0.3085	-38.7726	-3.32336
0.309	-36.1542	-6.94885
0.3095	-14.4012	-12.5885
0.31	2.11487	-10.6751
0.3105	32.2266	-11.8835
0.311	39.2761	-6.04248
0.3115	47.4335	-3.92761
0.312	48.4406	-11.5814
0.3125	43.3044	-5.94177
0.313	44.8151	-6.2439
0.3135	44.5129	-5.74036
0.314	43.0023	-8.25806
0.3145	36.1542	-9.16443
0.315	31.5216	-10.7758
0.3155	26.4862	-4.12903
0.316	30.3131	-4.02832
0.3165	24.5727	-6.2439
0.317	21.6522	-8.8623
0.3175	19.9402	-6.74744
0.318	13.8977	-10.7758
0.3185	10.1715	2.01416
0.319	10.5743	-0.70496
0.3195	0.80566	1.81274
0.32	1.51062	0.30212
0.3205	-5.23682	-1.51062
0.321	-11.7828	-1.91345
0.3215	-22.8607	-0.30212
0.322	-24.0692	1.2085
0.3225	-27.3926	1.40991
0.323	-34.5429	7.5531
0.3235	-26.0834	3.8269
0.324	-31.5216	-5.0354
0.3245	-27.594	-6.84814
0.325	-34.845	-8.7616
0.3255	-33.1329	-5.33752
0.326	-39.5782	-8.35876
0.3265	-47.6349	-0.50354
0.327	-44.5129	-5.13611
0.3275	-47.8363	-4.33044
0.328	-48.5413	-0.70496
0.3285	-50.354	2.11487
0.329	-45.6207	-1.91345
0.3295	-48.642	-0.30212
0.33	-51.9653	-0.90637
0.3305	-55.9937	1.61133
0.331	-61.9354	1.3092
0.3315	-59.8206	-2.92053
0.332	-58.7128	6.04248
0.3325	-56.6986	10.2722
0.333	-62.2375	8.7616
0.3335	-65.1581	8.96301
0.334	-68.1793	6.64673
0.3345	-70.0928	6.2439
0.335	-75.2289	7.75452
0.3355	-74.4232	8.7616
0.336	-70.4956	6.04248
0.3365	-69.4885	5.94177
0.337	-68.985	4.12903
0.3375	-72.8119	7.35168
0.338	-75.2289	3.8269
0.3385	-76.0345	7.25098
0.339	-77.4445	12.6892
0.3395	-79.4586	10.2722
0.34	-72.2076	7.65381
0.3405	-73.7183	6.04248
0.341	-61.1298	3.32336
0.3415	-42.5995	2.31628
0.342	-41.0889	8.25806
0.3425	-45.6207	1.51062
0.343	-40.3839	3.02124
0.3435	-39.1754	10.8765
0.344	-31.723	10.9772
0.3445	-31.5216	10.3729
0.345	-21.6522	9.16443
0.3455	-25.5798	9.46655
0.346	-21.7529	11.0779
0.3465	-18.4296	2.31628
0.347	-12.9913	4.22974
0.3475	0.10071	5.84106
0.348	1.3092	-0.20142
0.3485	-6.74744	-1.91345
0.349	-0.30212	-2.01416
0.3495	-1.40991	-4.93469
0.35	-7.15027	0.90637
0.3505	-20.4437	1.3092
0.351	-20.0409	5.53894
0.3515	-25.5798	4.22974
0.352	-32.7301	7.95593
0.3525	-35.0464	8.15735
0.353	-33.6365	8.56018
0.3535	-24.472	5.33752
0.354	-29.306	6.94885
0.3545	-33.7372	7.75452
0.355	-42.8009	6.54602
0.3555	-34.5429	8.15735
0.356	-31.723	6.44531
0.3565	-21.7529	7.85522
0.357	-26.2848	10.3729
0.3575	-34.5429	5.53894
0.358	-31.723	9.36584
0.3585	-42.5995	9.36584
0.359	-45.4193	3.02124
0.3595	-50.6561	2.71912
0.36	-48.3398	0.70496
0.3605	-44.4122	-0.50354
0.361	-47.2321	-4.33044
0.3615	-33.9386	3.92761
0.362	-17.4225	-5.43823
0.3625	-18.1274	0.40283
0.363	-10.3729	0.30212
0.3635	-7.45239	4.53186
0.364	-11.7828	4.02832
0.3645	-9.56726	0.60425
0.365	-8.96301	5.94177
0.3655	-5.94177	5.33752
0.366	-11.0779	5.33752
0.3665	-22.9614	3.32336
0.367	-26.1841	6.94885
0.3675	-29.9103	2.41699
0.368	-36.0535	5.74036
0.3685	-47.6349	-2.92053
0.369	-71.402	-1.00708
0.3695	-90.1337	0.70496
0.37	-100.204	2.11487
0.3705	-105.945	-1.10779
0.371	-114.807	0.20142
0.3715	-107.657	0.60425
0.372	-118.433	-2.41699
0.3725	-115.311	-2.31628
0.373	-108.966	0.90637
0.3735	-99.2981	2.92053
0.374	-92.5507	2.21558
0.3745	-73.2147	5.33752
0.375	-53.8788	7.75452
0.3755	-41.391	3.32336
0.376	-25.2777	5.63965
0.3765	-5.0354	3.62549
0.377	24.3713	2.31628
0.3775	46.6278	2.5177
0.378	60.2234	-2.21558
0.3785	55.188	-3.92761
0.379	44.5129	-4.63257
0.3795	34.5429	-14.502
0.38	23.3643	-18.1274
0.3805	8.66089	-22.3572
0.381	6.94885	-22.4579
0.3815	5.84106	-15.6097
0.382	8.96301	-15.1062
0.3825	6.14319	-22.76
0.383	5.53894	-24.1699
0.3835	11.6821	-23.1628
0.384	8.7616	-17.0196
0.3845	7.25098	-13.4949
0.385	13.5956	-8.15735
0.3855	21.4508	-6.3446
0.386	23.8678	-3.62549
0.3865	23.5657	-7.45239
0.387	17.8253	-7.45239
0.3875	21.048	-11.38
0.388	22.9614	-12.7899
0.3885	18.0267	-9.76868
0.389	18.4296	-10.4736
0.3895	19.8395	-7.15027
0.39	19.5373	-6.14319
0.3905	18.9331	-7.35168
0.391	25.882	-11.8835
0.3915	24.5727	-9.56726
0.392	25.2777	-9.36584
0.3925	21.3501	-5.33752
0.393	27.1912	-9.16443
0.3935	22.6593	-3.42407
0.394	25.3784	-2.71912
0.3945	18.3289	-7.5531
0.395	29.306	-6.2439
0.3955	23.5657	-3.92761
0.396	27.6947	-4.93469
0.3965	25.5798	-5.74036
0.397	22.0551	-2.41699
0.3975	17.6239	-3.12195
0.398	16.214	3.12195
0.3985	21.6522	-5.13611
0.399	21.048	0.30212
0.3995	14.0991	-2.31628
0.4	13.797	-1.51062
0.4005	16.0126	-1.10779
0.401	23.1628	-2.41699
0.4015	21.9544	-8.15735
0.402	25.4791	0
0.4025	20.0409	3.62549
0.403	16.6168	-2.61841
0.4035	18.4296	-4.93469
0.404	15.4083	-5.33752
0.4045	15.509	-9.76868
0.405	12.9913	-7.85522
0.4055	2.92053	-19.3359
0.406	9.06372	-7.5531
0.4065	11.5814	-9.26514
0.407	12.7899	-4.02832
0.4075	24.8749	-6.64673
0.408	28.299	-11.9842
0.4085	28.9032	-9.46655
0.409	24.3713	-3.22266
0.4095	25.4791	-4.43115
0.41	28.3997	-7.75452
0.4105	21.9544	-6.74744
0.411	14.1998	-8.56018
0.4115	16.6168	-5.74036
0.412	11.1786	-14.0991
0.4125	10.9772	-8.56018
0.413	3.02124	-6.74744
0.4135	5.84106	-9.97009
0.414	6.64673	-2.31628
0.4145	-2.31628	-3.22266
0.415	2.61841	-2.92053
0.4155	-10.2722	-4.53186
0.416	-6.74744	-4.02832
0.4165	-0.50354	-3.12195
0.417	-0.40283	-7.85522
0.4175	2.71912	-3.42407
0.418	13.3942	-5.63965
0.4185	16.6168	-5.74036
0.419	23.2635	-4.63257
0.4195	23.0621	-1.40991
0.42	17.5232	-1.71204
0.4205	8.45947	-3.8269
0.421	6.54602	-1.71204
0.4215	-10.7758	-9.56726
0.422	-18.4296	-8.56018
0.4225	-34.0393	-6.54602
0.423	-41.5924	-1.40991
0.4235	-50.2533	-4.93469
0.424	-60.5255	-6.44531
0.4245	-64.0503	-5.74036
0.425	-66.9708	-3.12195
0.4255	-74.1211	-4.53186
0.426	-65.0574	1.10779
0.4265	-49.5483	-2.41699
0.427	-41.0889	0.40283
0.4275	-25.4791	-1.40991
0.428	-15.509	-2.5177
0.4285	-13.1928	-5.0354
0.429	-23.2635	-2.71912
0.4295	-23.1628	-8.66089
0.43	-9.46655	-5.43823
0.4305	17.6239	1.81274
0.431	37.8662	7.45239
0.4315	49.9512	4.83398
0.432	69.5892	5.33752
0.4325	84.494	5.53894
0.433	79.8615	4.43115
0.4335	69.6899	0.90637
0.434	68.0786	2.31628
0.4345	75.4303	-3.12195
0.435	71.402	0.80566
0.4355	74.6246	2.11487
0.436	75.8331	11.5814
0.4365	72.4091	6.94885
0.437	69.9921	1.71204
0.4375	64.0503	1.91345
0.438	44.8151	9.97009
0.4385	36.557	6.94885
0.439	17.6239	6.94885
0.4395	6.74744	10.4736
0.44	-0.30212	9.36584
0.4405	-0.50354	8.25806
0.441	-7.75452	5.23682
0.4415	-11.0779	2.81982
0.442	-6.3446	5.63965
0.4425	-13.797	2.71912
0.443	-6.94885	-3.52478
0.4435	-6.54602	9.36584
0.444	-5.74036	5.43823
0.4445	0.50354	-2.71912
0.445	19.0338	-3.62549
0.4455	25.3784	2.21558
0.446	33.4351	2.11487
0.4465	46.0236	-1.2085
0.447	51.8646	-1.10779
0.4475	56.1951	-4.33044
0.448	57.1014	0.20142
0.4485	51.059	-1.51062
0.449	47.8363	-0.90637
0.4495	39.5782	2.11487
0.45	35.3485	-1.51062
0.4505	31.2195	0.90637
0.451	38.1683	0.70496
0.4515	37.7655	2.61841
0.452	39.2761	5.23682
0.4525	40.0818	2.71912
0.453	39.7797	4.02832
0.4535	33.1329	14.1998
0.454	24.8749	-0.70496
0.4545	15.8112	3.92761
0.455	9.86938	4.12903
0.4555	9.16443	-0.20142
0.456	8.05664	8.35876
0.4565	17.5232	0
0.457	18.2281	0.90637
0.4575	17.3218	6.14319
0.458	25.4791	3.52478
0.4585	17.8253	1.2085
0.459	19.1345	-6.64673
0.4595	5.33752	-3.22266
0.46	1.3092	2.31628
0.4605	-4.83398	-3.12195
0.461	-4.73328	1.3092
0.4615	-14.502	2.11487
0.462	-10.5743	2.01416
0.4625	-15.4083	-4.33044
0.463	-21.048	-2.92053
0.4635	-23.465	0.90637
0.464	-27.1912	0.50354
0.4645	-24.3713	2.71912
0.465	-24.9756	0.50354
0.4655	-23.7671	-0.70496
0.466	-17.1204	-6.94885
0.4665	-19.1345	-7.35168
0.467	-14.1998	-6.2439
0.4675	-15.6097	-7.25098
0.468	-14.4012	-9.56726
0.4685	-16.0126	-3.12195
0.469	-18.4296	-9.66797
0.4695	-22.8607	-7.75452
0.47	-19.9402	2.21558
0.4705	-26.6876	-1.10779
0.471	-22.2565	-4.33044
0.4715	-23.2635	-7.15027
0.472	-23.3643	-4.33044
0.4725	-28.8025	-7.95593
0.473	-28.299	-6.74744
0.4735	-31.3202	-13.9984
0.474	-28.9032	-11.7828
0.4745	-35.0464	-13.9984
0.475	-34.845	-7.15027
0.4755	-38.5712	-10.6751
0.476	-45.8221	-8.7616
0.4765	-48.2391	-6.3446
0.477	-52.771	-6.54602
0.4775	-53.7781	-9.97009
0.478	-54.7852	-3.92761
0.4785	-48.3398	-5.13611
0.479	-37.9669	-5.0354
0.4795	-35.2478	-7.85522
0.48	-28.5004	-9.56726
0.4805	-26.6876	-9.76868
0.481	-18.7317	-9.06372
0.4815	3.62549	-7.5531
0.482	10.3729	-1.51062
0.4825	27.1912	-6.14319
0.483	24.2706	-9.46655
0.4835	18.7317	-10.8765
0.484	11.6821	-9.97009
0.4845	-9.46655	-12.3871
0.485	-23.1628	-14.3005
0.4855	-36.557	-7.95593
0.486	-53.0731	-10.7758
0.4865	-59.9213	-14.4012
0.487	-66.1652	-8.7616
0.4875	-76.8402	-9.16443
0.488	-75.8331	-11.2793
0.4885	-71.8048	-9.66797
0.489	-70.1935	-12.3871
0.4895	-67.5751	-8.66089
0.49	-41.7938	-8.35876
0.4905	-16.1133	-9.46655
0.491	0.70496	-13.797
0.4915	15.4083	-12.1857
0.492	20.1416	-6.14319
0.4925	28.0975	-11.1786
0.493	35.2478	-11.2793
0.4935	34.7443	-7.85522
0.494	35.4492	-10.8765
0.4945	29.1046	-4.22974
0.495	19.7388	-7.5531
0.4955	9.46655	-2.81982
0.496	11.7828	-10.5743
0.4965	9.97009	-9.16443
0.497	16.5161	-9.16443
0.4975	26.2848	-9.97009
0.498	29.7089	-6.64673
0.4985	34.7443	-8.96301
0.499	23.0621	-10.4736
0.4995	14.4012	-7.04956
0.5	12.3871	-6.74744
0.5005	17.0196	-7.45239
0.501	15.2069	-1.81274
0.5015	11.0779	-7.35168
0.502	-11.5814	-6.84814
0.5025	-32.428	-4.12903
0.503	-32.1258	-4.93469
0.5035	-26.889	-4.43115
0.504	-26.1841	-9.76868
0.5045	-17.5232	-3.7262
0.505	-14.8041	-6.04248
0.5055	-4.93469	-6.3446
0.506	-3.12195	-3.12195
0.5065	-0.10071	-4.93469
0.507	4.93469	-7.75452
0.5075	9.46655	-7.04956
0.508	20.0409	-5.43823
0.5085	18.2281	-7.15027
0.509	31.6223	-6.2439
0.5095	40.8875	-5.74036
0.51	42.8009	2.61841
0.5105	41.9952	-5.53894
0.511	30.9174	2.5177
0.5115	19.1345	-3.92761
0.512	9.36584	-4.73328
0.5125	10.7758	-8.15735
0.513	6.04248	-7.15027
0.5135	4.12903	-5.43823
0.514	6.64673	-10.1715
0.5145	25.2777	-8.66089
0.515	33.6365	-11.9842
0.5155	36.0535	-10.7758
0.516	38.0676	-5.53894
0.5165	39.5782	-6.2439
0.517	50.2533	-0.90637
0.5175	37.262	-2.71912
0.518	30.8166	3.62549
0.5185	20.1416	-0.30212
0.519	12.2864	-3.92761
0.5195	4.02832	0
0.52	6.14319	-1.2085
0.5205	-1.10779	2.92053
0.521	-7.95593	4.12903
0.5215	-10.7758	5.13611
0.522	-20.4437	1.00708
0.5225	-11.0779	-3.22266
0.523	-3.7262	-1.00708
0.5235	2.21558	0.40283
0.524	-5.33752	0.10071
0.5245	-0.60425	0.10071
0.525	1.2085	3.52478
0.5255	2.21558	-4.53186
0.526	5.0354	-1.2085
0.5265	2.61841	-6.94885
0.527	2.71912	-6.2439
0.5275	1.00708	-5.53894
0.528	-0.40283	-4.63257
0.5285	2.71912	-5.94177
0.529	2.31628	-7.85522
0.5295	3.42407	-8.7616
0.53	5.84106	-1.00708
0.5305	4.43115	-2.61841
0.531	6.14319	-6.3446
0.5315	-3.02124	0.80566
0.532	-1.3092	-3.12195
0.5325	0.70496	-10.2722
0.533	5.53894	-4.33044
0.5335	-0.10071	-1.00708
0.534	-2.92053	-3.52478
0.5345	-0.10071	4.22974
0.535	-0.10071	-0.90637
0.5355	-2.21558	2.71912
0.536	-1.91345	-3.52478
0.5365	-5.53894	5.33752
0.537	1.81274	0.40283
0.5375	-2.92053	-3.92761
0.538	-3.32336	0.10071
0.5385	-2.31628	1.71204
0.539	-13.5956	0
0.5395	-11.5814	3.62549
0.54	-10.7758	1.51062
0.5405	-12.9913	3.7262
0.541	-9.16443	5.0354
0.5415	-11.38	-4.53186
0.542	-14.1998	-7.35168
0.5425	-13.5956	3.02124
0.543	-8.25806	-3.12195
0.5435	-7.75452	1.40991
0.544	-10.1715	1.61133
0.5445	-14.6027	7.65381
0.545	-19.7388	2.71912
0.5455	-24.3713	-0.80566
0.546	-21.8536	3.92761
0.5465	-9.56726	-5.23682
0.547	-7.95593	-1.51062
0.5475	-7.95593	-2.5177
0.548	-8.7616	-5.74036
0.5485	-9.06372	-4.12903
0.549	-12.3871	-8.66089
0.5495	-19.2352	-7.04956
0.55	-29.9103	-9.66797
0.5505	-35.2478	-11.0779
0.551	-40.0818	-13.3942
0.5515	-44.0094	-7.75452
0.552	-39.7797	-5.53894
0.5525	-45.1172	-4.63257
0.553	-40.9882	-9.16443
0.5535	-41.391	-1.61133
0.554	-44.0094	-6.14319
0.5545	-33.7372	-5.53894
0.555	-20.2423	-7.15027
0.5555	1.81274	-4.33044
0.556	13.5956	-4.83398
0.5565	20.0409	-7.25098
0.557	30.2124	-5.43823
0.5575	30.9174	-1.3092
0.558	29.4067	-2.01416
0.5585	36.8591	0.30212
0.559	32.6294	1.2085
0.5595	25.9827	-0.60425
0.56	16.4154	-8.7616
0.5605	7.5531	-0.80566
0.561	8.8623	-9.56726
0.5615	-3.52478	-0.70496
0.562	-15.8112	-4.12903
0.5625	-25.0763	-3.52478
0.563	-32.9315	-7.85522
0.5635	-35.0464	-5.23682
0.564	-37.8662	-4.73328
0.5645	-40.7867	-7.45239
0.565	-41.391	-2.81982
0.5655	-45.9228	5.74036
0.566	-50.2533	5.94177
0.5665	-46.8292	1.91345
0.567	-47.5342	-2.41699
0.5675	-43.808	-11.1786
0.568	-42.8009	-2.11487
0.5685	-41.391	-6.74744
0.569	-37.6648	-6.84814
0.5695	-39.5782	-7.5531
0.57	-42.096	-3.92761
0.5705	-36.557	0.10071
0.571	-34.5429	-4.43115
0.5715	-27.594	0.70496
0.572	-15.1062	-1.71204
0.5725	-12.3871	0.90637
0.573	-12.085	3.42407
0.5735	-2.31628	-2.21558
0.574	6.64673	-2.92053
0.5745	13.4949	-8.66089
0.575	23.8678	-1.40991
0.5755	31.9244	-4.22974
0.576	38.974	-6.2439
0.5765	47.8363	2.11487
0.577	59.7199	4.53186
0.5775	60.2234	4.22974
0.578	53.1738	1.51062
0.5785	47.0306	3.62549
0.579	44.4122	-1.51062
0.5795	50.2533	-0.30212
0.58	52.8717	0
0.5805	55.2887	-2.21558
0.581	54.0802	0.40283
0.5815	51.6632	-1.51062
0.582	52.6703	-1.2085
0.5825	49.8505	-4.12903
0.583	46.1243	-0.60425
0.5835	37.8662	-7.5531
0.584	24.0692	-2.5177
0.5845	17.2211	4.02832
0.585	11.8835	1.00708
0.5855	10.9772	-1.51062
0.586	4.93469	-2.41699
0.5865	5.74036	-1.3092
0.587	2.5177	-0.40283
0.5875	3.52478	0.80566
0.588	2.41699	-0.70496
0.5885	-0.30212	3.32336
0.589	0.80566	-1.71204
0.5895	-5.33752	3.42407
0.59	-8.96301	3.22266
0.5905	-16.3147	8.15735
0.591	-15.0055	10.5743
0.5915	-9.46655	4.83398
0.592	-7.25098	2.61841
0.5925	-3.02124	7.5531
0.593	0.90637	6.94885
0.5935	-0.30212	8.56018
0.594	3.7262	4.22974
0.5945	0.10071	7.15027
0.595	0.30212	0.80566
0.5955	1.10779	0.30212
0.596	-5.53894	-9.36584
0.5965	-14.1998	2.92053
0.597	-10.2722	5.53894
0.5975	-13.5956	11.4807
0.598	-7.5531	10.9772
0.5985	-13.797	14.9048
0.599	-17.7246	14.0991
0.5995	-20.0409	11.7828
0.6	-28.0975	8.56018
0.6005	-31.8237	11.2793
0.601	-31.9244	12.9913
0.6015	-28.9032	8.96301
0.602	-36.557	13.2935
0.6025	-36.557	11.4807
0.603	-41.5924	5.84106
0.6035	-45.6207	14.8041
0.604	-35.3485	12.3871
0.6045	-41.1896	14.9048
0.605	-45.4193	7.15027
0.6055	-45.0165	5.84106
0.606	-47.2321	3.42407
0.6065	-35.3485	6.64673
0.607	-33.5358	-0.70496
0.6075	-29.8096	0.50354
0.608	-29.7089	-5.94177
0.6085	-30.9174	2.61841
0.609	-32.5287	8.8623
0.6095	-31.9244	-2.61841
0.61	-36.6577	-1.61133
0.6105	-30.011	-4.63257
0.611	-26.0834	-5.13611
0.6115	-25.9827	-0.50354
0.612	-15.7104	-0.70496
0.6125	-8.25806	-2.71912
0.613	5.53894	5.43823
0.6135	21.8536	-1.91345
0.614	38.1683	1.81274
0.6145	38.3698	-2.71912
0.615	32.0251	4.33044
0.6155	25.9827	6.44531
0.616	17.926	1.40991
0.6165	8.56018	10.9772
0.617	3.8269	3.02124
0.6175	4.12903	3.7262
0.618	7.5531	-1.51062
0.6185	9.56726	3.42407
0.619	4.22974	-3.52478
0.6195	1.3092	-1.61133
0.62	2.01416	-2.71912
0.6205	-6.44531	1.2085
0.621	-17.0196	-1.40991
0.6215	-31.723	2.71912
0.622	-52.066	2.92053
0.6225	-68.7836	1.10779
0.623	-72.0062	-2.21558
0.6235	-65.7623	0.90637
0.624	-69.0857	-3.52478
0.6245	-79.5593	-5.53894
0.625	-86.1054	-6.94885
0.6255	-74.826	1.81274
0.626	-68.5821	0.80566
0.6265	-52.4689	-0.90637
0.627	-25.6805	-4.33044
0.6275	-9.36584	-2.71912
0.628	10.9772	-2.01416
0.6285	38.7726	-3.7262
0.629	50.9582	-2.81982
0.6295	55.5908	-6.44531
0.63	46.0236	-4.53186
0.6305	48.2391	-2.41699
0.631	43.7073	0.10071
0.6315	44.6136	-5.13611
0.632	49.3469	0.40283
0.6325	46.7285	0.90637
0.633	38.5712	1.51062
0.6335	38.6719	0.90637
0.634	38.8733	0.50354
0.6345	30.9174	-8.15735
0.635	25.7812	-0.30212
0.6355	21.4508	1.10779
0.636	16.4154	-1.81274
0.6365	17.8253	-9.06372
0.637	13.5956	-2.5177
0.6375	14.9048	-10.7758
0.638	17.1204	-6.74744
0.6385	6.74744	-6.84814
0.639	6.84814	-9.16443
0.6395	7.04956	-6.14319
0.64	-0.50354	-6.94885
0.6405	-4.12903	-2.81982
0.641	-16.4154	-0.30212
0.6415	-29.306	-2.71912
0.642	-36.3556	-1.10779
0.6425	-50.5554	-3.92761
0.643	-62.2375	-4.22974
0.6435	-72.2076	-15.7104
0.644	-70.0928	-8.15735
0.6445	-76.8402	-10.1715
0.645	-79.3579	-10.5743
0.6455	-71.6034	-5.94177
0.646	-63.7482	-7.15027
0.6465	-53.9795	-6.3446
0.647	-40.4846	-8.66089
0.6475	-31.9244	-1.40991
0.648	-23.0621	-4.33044
0.6485	-6.74744	-8.8623
0.649	1.3092	-4.83398
0.6495	24.6735	-9.56726
0.65	42.5995	-8.25806
0.6505	47.6349	-8.45947
0.651	48.642	-6.3446
0.6515	50.2533	-7.35168
0.652	54.0802	-6.04248
0.6525	46.225	-5.94177
0.653	43.808	-5.43823
0.6535	39.2761	-8.96301
0.654	27.9968	-4.63257
0.6545	16.214	-3.52478
0.655	10.3729	-8.45947
0.6555	10.2722	-5.13611
0.656	15.6097	-3.8269
0.6565	12.5885	4.73328
0.657	11.4807	-1.61133
0.6575	1.40991	-4.33044
0.658	-10.8765	-3.92761
0.6585	-15.4083	-0.90637
0.659	-14.8041	7.35168
0.6595	-22.2565	-3.52478
0.66	-20.0409	-2.31628
0.6605	-25.4791	-1.91345
0.661	-22.3572	-6.44531
0.6615	-28.0975	-8.25806
0.662	-29.6081	-7.95593
0.6625	-22.76	-4.53186
0.663	-18.0267	-1.40991
0.6635	-17.0196	-5.53894
0.664	-20.2423	-6.2439
0.6645	-17.5232	-6.3446
0.665	-21.1487	-1.00708
0.6655	-24.472	-10.8765
0.666	-22.6593	-5.63965
0.6665	-31.5216	-4.33044
0.667	-18.1274	-6.54602
0.6675	-14.8041	-4.83398
0.668	-17.6239	-13.1928
0.6685	-22.5586	-11.2793
0.669	-33.1329	-12.085
0.6695	-46.6278	-9.56726
0.67	-48.1384	-18.3289
0.6705	-65.4602	-14.9048
0.671	-66.7694	-13.1928
0.6715	-64.7553	-7.35168
0.672	-65.0574	-18.0267
0.6725	-69.0857	-6.94885
0.673	-72.1069	0.50354
0.6735	-69.1864	-8.45947
0.674	-51.059	-8.56018
0.6745	-39.3768	-15.2069
0.675	-18.7317	-13.5956
0.6755	-5.13611	-7.35168
0.676	19.0338	-6.3446
0.6765	45.3186	-12.6892
0.677	68.1793	-17.2211
0.6775	95.9747	-3.12195
0.678	126.288	-6.44531
0.6785	149.149	-6.84814
0.679	139.078	-2.81982
0.6795	128.604	-1.10779
0.68	119.742	-4.02832
0.6805	103.629	-2.11487
0.681	90.3351	-1.51062
0.6815	84.5947	-5.0354
0.682	68.5821	5.94177
0.6825	51.3611	-1.3092
0.683	31.3202	-3.52478
0.6835	28.299	-2.31628
0.684	18.4296	-8.7616
0.6845	10.1715	2.31628
0.685	2.01416	3.7262
0.6855	0.50354	5.94177
0.686	0.50354	5.0354
0.6865	-3.92761	6.14319
0.687	-8.15735	-2.92053
0.6875	-11.8835	-4.83398
0.688	-15.6097	-5.74036
0.6885	-15.2069	-15.2069
0.689	-18.8324	-5.23682
0.6895	-21.8536	-14.4012
0.69	-35.2478	-5.0354
0.6905	-41.0889	-1.71204
0.691	-36.7584	-4.93469
0.6915	-21.6522	-7.95593
0.692	-10.7758	-3.8269
0.6925	4.22974	-4.43115
0.693	16.3147	-2.11487
0.6935	11.4807	-4.22974
0.694	11.4807	-2.21558
0.6945	10.8765	4.33044
0.695	8.35876	3.22266
0.6955	6.2439	-2.11487
0.696	0.90637	3.92761
0.6965	-1.91345	4.53186
0.697	-8.35876	10.1715
0.6975	-13.797	7.15027
0.698	-23.7671	-0.70496
0.6985	-26.2848	1.61133
0.699	-23.7671	2.92053
0.6995	-25.177	4.12903
0.7	-24.6735	-3.32336
0.7005	-29.1046	-5.74036
0.701	-27.3926	5.33752
0.7015	-26.0834	6.54602
0.702	-28.299	8.96301
0.7025	-29.8096	4.12903
0.703	-37.7655	0.70496
0.7035	-30.2124	-4.63257
0.704	-32.3273	0.50354
0.7045	-38.6719	0.90637
0.705	-35.1471	2.71912
0.7055	-32.428	5.33752
0.706	-34.2407	4.02832
0.7065	-42.8009	8.15735
0.707	-41.6931	12.2864
0.7075	-41.1896	7.04956
0.708	-39.8804	6.84814
0.7085	-36.4563	0.80566
0.709	-37.1613	5.13611
0.7095	-33.3344	7.5531
0.71	-28.7018	7.85522
0.7105	-26.6876	5.53894
0.711	-22.8607	11.38
0.7115	-22.0551	8.25806
0.712	-29.6081	11.8835
0.7125	-29.8096	7.25098
0.713	-29.9103	16.3147
0.7135	-34.6435	13.8977
0.714	-31.8237	13.092
0.7145	-31.723	10.7758
0.715	-34.9457	7.25098
0.7155	-39.1754	13.5956
0.716	-33.7372	5.23682
0.7165	-32.9315	10.5743
0.717	-39.1754	11.5814
0.7175	-44.7144	12.7899
0.718	-40.9882	6.14319
0.7185	-44.6136	1.91345
0.719	-44.2108	15.3076
0.7195	-51.8646	15.1062
0.72	-59.8206	7.45239
0.7205	-57.5043	8.96301
0.721	-68.5821	6.3446
0.7215	-63.5468	5.43823
0.722	-66.1652	9.16443
0.7225	-72.8119	8.56018
0.723	-74.9268	10.6751
0.7235	-65.0574	10.7758
0.724	-49.8505	6.44531
0.7245	-40.8875	3.22266
0.725	-29.6081	8.45947
0.7255	-17.926	3.52478
0.726	-6.14319	16.1133
0.7265	11.4807	8.15735
0.727	16.6168	11.1786
0.7275	23.2635	10.0708
0.728	20.0409	9.46655
0.7285	9.46655	7.25098
0.729	-0.50354	8.15735
0.7295	-1.2085	5.13611
0.73	-9.36584	7.75452
0.7305	-12.1857	9.56726
0.731	-12.6892	12.7899
0.7315	-17.0196	9.76868
0.732	-18.4296	9.56726
0.7325	-12.1857	7.65381
0.733	0.70496	12.2864
0.7335	4.63257	10.5743
0.734	-0.50354	8.35876
0.7345	2.41699	10.0708
0.735	-1.40991	12.6892
0.7355	-7.15027	8.96301
0.736	-11.6821	12.3871
0.7365	-12.3871	7.04956
0.737	-15.509	8.35876
0.7375	-14.6027	2.92053
0.738	-17.0196	5.53894
0.7385	-14.3005	6.44531
0.739	-18.8324	4.53186
0.7395	-18.8324	1.71204
0.74	-25.7812	13.3942
0.7405	-26.5869	10.6751
0.741	-15.8112	9.16443
0.7415	-18.2281	7.5531
0.742	-17.5232	5.94177
0.7425	-26.1841	6.94885
0.743	-26.4862	6.14319
0.7435	-29.6081	4.33044
0.744	-38.974	1.91345
0.7445	-42.5995	6.14319
0.745	-49.7498	10.3729
0.7455	-52.3682	-0.90637
0.746	-54.9866	4.43115
0.7465	-61.029	3.42407
0.747	-61.1298	3.42407
0.7475	-57.8064	2.11487
0.748	-53.9795	5.94177
0.7485	-48.9441	-0.80566
0.749	-34.4421	-0.70496
0.7495	-19.8395	-0.40283
0.75	-9.56726	-1.3092
0.7505	0.80566	-3.92761
0.751	13.6963	3.7262
0.7515	32.2266	-8.05664
0.752	34.7443	-3.7262
0.7525	33.3344	-7.15027
0.753	43.9087	-1.91345
0.7535	56.6986	0.50354
0.754	52.3682	-4.73328
0.7545	47.1313	-1.3092
0.755	39.3768	-6.2439
0.7555	31.4209	1.00708
0.756	30.3131	1.10779
0.7565	31.723	-0.30212
0.757	34.3414	-2.21558
0.7575	53.5767	-2.21558
0.758	68.4814	-2.21558
0.7585	90.6372	-2.21558
0.759	82.6813	-2.21558
0.7595	70.3949	-2.21558
0.76	57.2022	-2.21558
0.7605	44.1101	-2.21558
0.761	36.7584	-2.21558
0.7615	33.2336	-2.21558
0.762	32.6294	-2.21558
0.7625	33.4351	-2.21558
0.763	20.2423	-2.21558
0.7635	7.85522	-2.21558
0.764	7.75452	-2.21558
0.7645	2.92053	-3.7262
0.765	2.31628	-11.7828
0.7655	6.74744	-11.6821
0.766	2.5177	-3.7262
0.7665	-0.50354	-6.64673
0.767	-3.8269	-3.22266
0.7675	-4.43115	-10.6751
0.768	-7.45239	-8.45947
0.7685	-8.15735	-8.15735
0.769	-9.46655	-6.74744
0.7695	-9.86938	-8.35876
0.77	-5.33752	-8.15735
0.7705	-10.2722	-8.15735
0.771	-7.15027	-9.66797
0.7715	-3.62549	-3.52478
0.772	-6.64673	0.20142
0.7725	10.2722	-1.51062
0.773	2.31628	-8.56018
0.7735	-5.84106	-1.91345
0.774	-13.1928	-1.2085
0.7745	-11.4807	-4.83398
0.775	-4.63257	-1.71204
0.7755	-7.95593	-2.11487
0.776	5.33752	0.90637
0.7765	16.6168	-2.71912
0.777	16.214	-3.42407
0.7775	21.2494	-8.35876
0.778	17.8253	-4.63257
0.7785	21.1487	-6.64673
0.779	17.5232	-5.0354
0.7795	16.1133	-2.92053
0.78	8.7616	-4.33044
0.7805	10.1715	-3.42407
0.781	11.9842	-5.63965
0.7815	13.9984	-7.95593
0.782	9.16443	-7.95593
0.7825	15.4083	-15.8112
0.783	17.7246	-9.16443
0.7835	14.1998	-7.04956
0.784	11.9842	-11.2793
0.7845	0.50354	-10.0708
0.785	-18.0267	-13.6963
0.7855	-33.4351	-2.5177
0.786	-54.5837	-10.1715
0.7865	-67.4744	-5.13611
0.787	-71.2006	-8.7616
0.7875	-75.7324	-10.8765
0.788	-84.5947	-9.16443
0.7885	-91.745	-13.1928
0.789	-100.809	-7.75452
0.7895	-98.5931	-12.5885
0.79	-84.6954	-6.84814
0.7905	-60.2234	-2.41699
0.791	-35.2478	-11.2793
0.7915	-26.889	-9.06372
0.792	-15.8112	-1.61133
0.7925	1.2085	-8.35876
0.793	21.048	-5.43823
0.7935	31.1188	-2.71912
0.794	29.7089	-4.43115
0.7945	29.6081	-5.53894
0.795	32.0251	3.02124
0.7955	36.0535	-4.63257
0.796	46.5271	-9.76868
0.7965	44.2108	-11.38
0.797	41.391	-8.7616
0.7975	36.2549	-6.14319
0.798	20.343	-4.63257
0.7985	17.4225	-11.4807
0.799	12.9913	-8.8623
0.7995	13.3942	-8.45947
0.8	17.1204	-10.6751
0.8005	23.465	-6.3446
0.801	27.8961	-9.86938
0.8015	21.1487	-6.3446
0.802	9.36584	-9.97009
0.8025	-9.97009	-10.5743
0.803	-9.46655	-10.2722
0.8035	-16.214	-12.3871
0.804	-30.9174	-9.56726
0.8045	-38.5712	-15.9119
0.805	-41.1896	-6.04248
0.8055	-42.8009	-6.3446
0.806	-50.2533	-0.90637
0.8065	-50.0519	-8.25806
0.807	-50.1526	-8.66089
0.8075	-42.096	-10.8765
0.808	-41.1896	-3.12195
0.8085	-23.0621	-11.4807
0.809	-11.5814	-8.45947
0.8095	-3.12195	-2.5177
0.81	4.12903	-8.15735
0.8105	15.0055	-4.63257
0.811	17.5232	-8.7616
0.8115	22.0551	-4.93469
0.812	30.011	-9.06372
0.8125	32.3273	-5.53894
0.813	29.9103	-8.56018
0.8135	27.7954	-9.86938
0.814	19.0338	-11.5814
0.8145	14.4012	-5.94177
0.815	8.45947	-6.3446
0.8155	-0.30212	-7.65381
0.816	-0.50354	-9.26514
0.8165	-11.5814	-4.12903
0.817	-19.3359	-7.75452
0.8175	-26.5869	-13.3942
0.818	-32.0251	-7.04956
0.8185	-28.9032	-4.93469
0.819	-29.306	-4.53186
0.8195	-31.1188	-7.45239
0.82	-32.6294	-6.94885
0.8205	-39.2761	-0.30212
0.821	-39.1754	0.90637
0.8215	-36.8591	-3.22266
0.822	-26.0834	-7.15027
0.8225	-12.6892	-0.40283
0.823	1.2085	-2.01416
0.8235	9.46655	-9.97009
0.824	19.0338	-3.92761
0.8245	17.5232	-5.84106
0.825	19.9402	-4.33044
0.8255	21.8536	-8.96301
0.826	23.2635	-8.25806
0.8265	25.0763	-3.12195
0.827	19.5373	-9.86938
0.8275	10.9772	-8.56018
0.828	12.9913	-7.85522
0.8285	12.7899	-7.95593
0.829	1.2085	-8.05664
0.8295	-5.74036	-1.51062
0.83	-12.4878	-9.46655
0.8305	-25.7812	-18.8324
0.831	-31.5216	-8.35876
0.8315	-43.2037	-5.13611
0.832	-49.7498	-10.4736
0.8325	-60.9283	-6.74744
0.833	-76.0345	-8.35876
0.8335	-82.9834	-3.52478
0.834	-89.9322	-5.53894
0.8345	-92.7521	-2.5177
0.835	-90.9393	-6.2439
0.8355	-88.0188	-3.02124
0.836	-78.2501	6.14319
0.8365	-56.6986	-1.51062
0.837	-34.14	-0.70496
0.8375	-22.3572	-5.43823
0.838	4.53186	0
0.8385	29.306	6.94885
0.839	58.9142	2.61841
0.8395	85.199	-2.11487
0.84	82.4799	-7.04956
0.8405	71.6034	-10.3729
0.841	52.771	-6.94885
0.8415	45.4193	-8.96301
0.842	35.6506	-0.40283
0.8425	33.3344	-9.86938
0.843	34.3414	-3.22266
0.8435	24.7742	-1.10779
0.844	27.8961	1.10779
0.8445	24.472	-6.2439
0.845	13.5956	-0.80566
0.8455	-3.8269	7.45239
0.846	-18.7317	-4.53186
0.8465	-25.177	-0.50354
0.847	-37.6648	-4.12903
0.8475	-49.2462	-4.02832
0.848	-61.5326	-6.44531
0.8485	-71.5027	-7.45239
0.849	-77.6459	-5.53894
0.8495	-69.2871	-6.2439
0.85	-64.856	-10.2722
0.8505	-47.3328	-5.13611
0.851	-36.3556	-1.81274
0.8515	-23.7671	-4.73328
0.852	-4.33044	-8.56018
0.8525	29.5074	-1.2085
0.853	63.3453	-2.71912
0.8535	82.9834	0.70496
0.854	85.4004	0.10071
0.8545	97.5861	1.71204
0.855	90.3351	-3.52478
0.8555	81.7749	1.2085
0.856	82.4799	-0.50354
0.8565	70.9992	-0.70496
0.857	63.0432	-1.61133
0.8575	47.4335	2.92053
0.858	36.557	-0.30212
0.8585	19.9402	-0.90637
0.859	9.46655	1.2085
0.8595	11.8835	2.61841
0.86	14.6027	-0.30212
0.8605	16.4154	-3.12195
0.861	13.4949	0.10071
0.8615	20.343	5.74036
0.862	33.5358	3.02124
0.8625	32.9315	1.10779
0.863	35.852	5.63965
0.8635	37.3627	4.33044
0.864	33.6365	-4.02832
0.8645	33.1329	1.10779
0.865	37.7655	5.84106
0.8655	35.0464	3.22266
0.866	32.6294	8.7616
0.8665	22.6593	11.7828
0.867	23.465	11.7828
0.8675	20.0409	6.54602
0.868	32.9315	8.7616
0.8685	24.6735	14.1998
0.869	25.4791	4.12903
0.8695	29.7089	5.13611
0.87	22.4579	7.85522
0.8705	18.9331	6.04248
0.871	12.085	2.01416
0.8715	15.3076	7.15027
0.872	7.45239	8.56018
0.8725	7.85522	9.16443
0.873	0.90637	4.93469
0.8735	-2.71912	6.54602
0.874	0.60425	-0.90637
0.8745	-2.31628	-1.40991
0.875	-14.1998	0.40283
0.8755	-13.8977	4.12903
0.876	-12.1857	5.43823
0.8765	-17.0196	-1.2085
0.877	-20.7459	4.93469
0.8775	-21.2494	5.53894
0.878	-26.889	4.33044
0.8785	-23.465	1.91345
0.879	-27.6947	4.63257
0.8795	-24.6735	2.61841
0.88	-26.889	-1.51062
0.8805	-22.8607	2.61841
0.881	-26.2848	7.04956
0.8815	-32.1258	5.53894
0.882	-42.1967	6.84814
0.8825	-41.7938	7.04956
0.883	-45.3186	7.75452
0.8835	-55.4901	2.92053
0.884	-67.9779	4.43115
0.8845	-82.782	3.52478
0.885	-90.9393	2.61841
0.8855	-110.678	-2.5177
0.886	-126.791	3.32336
0.8865	-131.424	2.31628
0.887	-129.007	3.22266
0.8875	-120.749	9.36584
0.888	-113.699	2.31628
0.8885	-104.535	0
0.889	-94.162	7.5531
0.8895	-72.9126	2.5177
0.89	-61.1298	6.2439
0.8905	-61.4319	5.0354
0.891	-69.5892	6.94885
0.8915	-68.8843	3.02124
0.892	-64.7553	3.8269
0.8925	-51.9653	-0.90637
0.893	-46.7285	0.10071
0.8935	-31.723	-7.15027
0.894	-14.9048	-3.7262
0.8945	2.71912	-0.90637
0.895	18.8324	3.52478
0.8955	41.8945	5.43823
0.896	72.0062	-4.12903
0.8965	116.418	-1.61133
0.897	148.141	1.10779
0.8975	168.082	3.7262
0.898	183.792	0.70496
0.8985	201.718	3.52478
0.899	183.188	2.92053
0.8995	155.292	4.73328
0.9	125.885	0.40283
0.9005	105.341	3.8269
0.901	84.6954	8.8623
0.9015	74.4232	-2.21558
0.902	63.5468	0.30212
0.9025	57.3029	-0.20142
0.903	48.1384	6.14319
0.9035	45.7214	4.43115
0.904	37.1613	6.14319
0.9045	14.6027	6.14319
0.905	3.12195	3.52478
0.9055	4.93469	8.96301
0.906	4.33044	6.94885
0.9065	-7.5531	1.3092
0.907	-11.0779	2.41699
0.9075	-16.9189	0.50354
0.908	-20.8466	-0.40283
0.9085	-13.797	1.81274
0.909	-12.4878	4.93469
0.9095	-15.3076	-4.12903
0.91	-18.4296	-5.53894
0.9105	-16.1133	-2.92053
0.911	0.10071	-8.35876
0.9115	10.5743	1.3092
0.912	20.4437	-5.13611
0.9125	29.9103	0.90637
0.913	40.2832	-6.3446
0.9135	52.2675	0
0.914	62.3383	0.10071
0.9145	67.1722	5.33752
0.915	54.1809	11.9842
0.9155	35.1471	6.64673
0.916	26.4862	4.83398
0.9165	9.56726	2.41699
0.917	-2.11487	0.50354
0.9175	-10.7758	-1.10779
0.918	-15.4083	8.15735
0.9185	-24.472	3.7262
0.919	-34.9457	-0.30212
0.9195	-40.7867	-1.40991
0.92	-50.9582	-0.70496
0.9205	-57.605	-2.92053
0.921	-57.7057	1.40991
0.9215	-58.3099	2.5177
0.922	-47.5342	3.62549
0.9225	-43.0023	0.30212
0.923	-43.3044	-0.80566
0.9235	-45.7214	4.53186
0.924	-41.4917	3.8269
0.9245	-36.3556	6.3446
0.925	-33.3344	3.62549
0.9255	-26.4862	-6.14319
0.926	-23.7671	6.94885
0.9265	-25.5798	9.76868
0.927	-26.889	10.6751
0.9275	-23.465	1.10779
0.928	-36.9598	-0.90637
0.9285	-37.6648	-0.20142
0.929	-53.2745	-8.15735
0.9295	-68.3807	1.61133
0.93	-86.5082	-1.51062
0.9305	-92.9535	-3.52478
0.931	-91.6443	-9.36584
0.9315	-95.7733	-7.95593
0.932	-95.7733	-4.02832
0.9325	-98.996	3.32336
0.933	-95.874	-3.92761
0.9335	-83.7891	2.21558
0.934	-80.2643	-2.01416
0.9345	-69.7906	-1.71204
0.935	-40.5853	1.2085
0.9355	-17.1204	4.33044
0.936	4.93469	4.43115
0.9365	22.76	-1.2085
0.937	47.6349	-1.40991
0.9375	62.1368	0
0.938	52.6703	-0.90637
0.9385	38.0676	-5.84106
0.939	29.1046	-3.52478
0.9395	12.1857	-5.53894
0.94	-9.26514	-4.83398
0.9405	-24.5727	-2.71912
0.941	-42.5995	-0.70496
0.9415	-58.7128	5.53894
0.942	-69.0857	2.5177
0.9425	-69.9921	0.10071
0.943	-58.8135	2.11487
0.9435	-48.8434	0.80566
0.944	-16.0126	-2.21558
0.9445	11.9842	2.92053
0.945	43.808	2.61841
0.9455	83.8898	-2.71912
0.946	108.664	-3.12195
0.9465	108.563	-5.43823
0.947	103.024	-7.65381
0.9475	75.1282	-7.35168
0.948	66.0644	-6.74744
0.9485	53.3752	-6.74744
0.949	37.7655	-4.22974
0.9495	28.0975	-4.93469
0.95	27.8961	-3.02124
0.9505	25.882	-2.71912
0.951	18.8324	3.62549
0.9515	8.56018	6.74744
0.952	13.1928	1.71204
0.9525	7.45239	8.35876
0.953	6.54602	1.71204
0.9535	0.60425	4.93469
0.954	2.71912	2.01416
0.9545	-2.31628	2.92053
0.955	0.50354	3.7262
0.9555	-5.74036	2.81982
0.956	-11.4807	5.74036
0.9565	-19.6381	1.3092
0.957	-20.7459	-4.53186
0.9575	-25.5798	-2.21558
0.958	-37.262	-2.5177
0.9585	-35.7513	-1.81274
0.959	-31.5216	-3.42407
0.9595	-28.0975	-3.12195
0.96	-25.0763	-8.05664
0.9605	-27.9968	-15.8112
0.961	-32.3273	-20.7459
0.9615	-32.9315	-18.5303
0.962	-41.1896	-13.9984
0.9625	-55.4901	-11.2793
0.963	-69.9921	-6.84814
0.9635	-78.0487	-9.97009
0.964	-77.5452	-5.43823
0.9645	-72.3084	-1.10779
0.965	-74.9268	-7.04956
0.9655	-76.236	2.92053
0.966	-81.8756	4.02832
0.9665	-80.365	-4.33044
0.967	-88.8245	-7.65381
0.9675	-82.8827	-0.60425
0.968	-72.7112	-1.61133
0.9685	-56.6986	-2.11487
0.969	-32.5287	-8.66089
0.9695	6.74744	0.10071
0.97	40.8875	3.02124
0.9705	50.8575	0.40283
0.971	62.3383	0.60425
0.9715	58.6121	2.5177
0.972	60.2234	0.80566
0.9725	41.8945	2.11487
0.973	43.4051	2.71912
0.9735	37.4634	4.12903
0.974	30.3131	1.10779
0.9745	20.2423	4.22974
0.975	12.4878	-1.91345
0.9755	10.3729	-0.70496
0.976	10.3729	8.25806
0.9765	12.5885	4.73328
0.977	11.38	4.43115
0.9775	14.502	6.2439
0.978	12.5885	6.84814
0.9785	8.45947	7.5531
0.979	3.92761	7.65381
0.9795	-0.70496	10.7758
0.98	-1.51062	3.7262
0.9805	-3.52478	4.02832
0.981	-3.52478	-1.51062
0.9815	-0.50354	-3.42407
0.982	1.40991	4.63257
0.9825	-0.10071	8.7616
0.983	3.42407	1.91345
0.9835	-2.5177	1.00708
0.984	-7.85522	-2.92053
0.9845	-9.36584	-3.12195
0.985	-25.4791	-2.01416
0.9855	-37.3627	1.81274
0.986	-46.6278	5.53894
0.9865	-55.4901	-3.12195
0.987	-51.2604	1.10779
0.9875	-55.8929	4.22974
0.988	-48.2391	-3.42407
0.9885	-44.6136	4.22974
0.989	-40.7867	-0.20142
0.9895	-30.6152	1.3092
0.99	-21.9544	2.01416
0.9905	-16.7175	7.15027
0.991	-19.4367	7.85522
0.9915	-25.2777	8.66089
0.992	-26.9898	2.71912
0.9925	-17.6239	4.12903
0.993	-23.6664	7.04956
0.9935	-17.6239	6.44531
0.994	-17.6239	2.31628
0.9945	-19.3359	2.41699
0.995	-15.4083	-1.2085
0.9955	-26.6876	-2.21558
0.996	-36.7584	-7.45239
0.9965	-49.2462	-1.91345
0.997	-48.5413	-3.52478
0.9975	-50.1526	1.61133
0.998	-58.5114	3.7262
0.9985	-59.1156	-4.93469
0.999	-56.4972	2.81982
[truncated: 119,445 more rows]

## Sheet: min40,41
Time(s):	R.Glut.Med.(uV):	L.Glut.Med.(uV):
0	-33.9386	21.6522
0.0005	-25.0763	29.2053
0.001	-32.428	31.5216
0.0015	-30.3131	27.4933
0.002	-33.7372	33.3344
0.0025	-26.9898	39.9811
0.003	-23.7671	36.4563
0.0035	-15.0055	32.2266
0.004	-15.0055	32.7301
0.0045	-8.7616	37.9669
0.005	-4.22974	34.0393
0.0055	-1.91345	22.2565
0.006	4.22974	16.6168
0.0065	4.83398	19.8395
0.007	7.35168	15.4083
0.0075	1.2085	14.8041
0.008	5.0354	18.9331
0.0085	3.92761	28.1982
0.009	4.63257	22.1558
0.0095	8.56018	31.9244
0.01	6.14319	24.6735
0.0105	5.74036	25.4791
0.011	8.96301	33.3344
0.0115	8.96301	31.5216
0.012	12.6892	34.845
0.0125	7.5531	38.4705
0.013	-0.10071	48.8434
0.0135	-7.95593	49.0448
0.014	-13.4949	65.5609
0.0145	-25.3784	59.317
0.015	-33.1329	66.4673
0.0155	-39.5782	65.7623
0.016	-48.0377	60.3241
0.0165	-50.8575	47.8363
0.017	-49.5483	49.4476
0.0175	-53.2745	50.0519
0.018	-50.1526	49.6491
0.0185	-50.6561	38.5712
0.019	-46.6278	26.4862
0.0195	-50.5554	22.5586
0.02	-44.4122	20.343
0.0205	-35.3485	20.2423
0.021	-24.7742	17.6239
0.0215	-15.8112	21.5515
0.022	-17.0196	19.6381
0.0225	-16.214	22.0551
0.023	-10.1715	23.7671
0.0235	-11.7828	21.048
0.024	1.40991	19.5373
0.0245	4.53186	19.2352
0.025	4.12903	14.0991
0.0255	11.9842	17.8253
0.026	21.9544	15.0055
0.0265	21.5515	18.5303
0.027	26.1841	22.6593
0.0275	29.4067	29.306
0.028	26.7883	38.1683
0.0285	18.7317	30.7159
0.029	13.9984	32.8308
0.0295	1.00708	38.1683
0.03	-6.54602	33.9386
0.0305	-11.0779	44.5129
0.031	-18.4296	43.4051
0.0315	-22.0551	51.2604
0.032	-26.2848	51.2604
0.0325	-29.9103	56.6986
0.033	-26.2848	51.9653
0.0335	-29.9103	47.4335
0.034	-31.2195	49.7498
0.0345	-26.5869	48.8434
0.035	-20.4437	50.8575
0.0355	-12.7899	50.0519
0.036	-3.12195	48.9441
0.0365	-2.92053	49.0448
0.037	0.80566	52.066
0.0375	-6.2439	45.8221
0.038	4.63257	41.9952
0.0385	7.5531	30.1117
0.039	8.15735	15.6097
0.0395	1.71204	4.02832
0.04	2.31628	2.21558
0.0405	-4.12903	-0.80566
0.041	-3.12195	3.12195
0.0415	-24.0692	2.21558
0.042	-26.3855	-5.0354
0.0425	-27.9968	-5.53894
0.043	-29.4067	-5.13611
0.0435	-31.1188	5.53894
0.044	-32.8308	16.4154
0.0445	-28.299	25.7812
0.045	-22.3572	24.3713
0.0455	-20.343	25.4791
0.046	-7.95593	24.9756
0.0465	3.32336	26.889
0.047	17.7246	29.5074
0.0475	19.0338	27.4933
0.048	30.3131	24.472
0.0485	30.8166	16.214
0.049	36.4563	19.0338
0.0495	30.3131	17.6239
0.05	33.1329	5.23682
0.0505	29.306	5.74036
0.051	20.2423	2.5177
0.0515	22.76	2.01416
0.052	13.4949	9.56726
0.0525	13.1928	8.96301
0.053	13.5956	13.1928
0.0535	6.64673	17.926
0.054	12.7899	19.0338
0.0545	6.84814	15.2069
0.055	12.9913	15.0055
0.0555	2.31628	8.56018
0.056	2.81982	15.4083
0.0565	4.02832	21.4508
0.057	10.1715	31.1188
0.0575	6.04248	41.5924
0.058	8.25806	48.0377
0.0585	0.50354	44.8151
0.059	4.93469	39.7797
0.0595	0.60425	36.7584
0.06	-2.21558	27.8961
0.0605	-9.36584	22.3572
0.061	-17.3218	13.3942
0.0615	-21.7529	12.085
0.062	-25.882	3.32336
0.0625	-31.3202	-2.71912
0.063	-44.0094	-4.83398
0.0635	-53.1738	-12.2864
0.064	-49.6491	-18.4296
0.0645	-54.7852	-25.9827
0.065	-62.7411	-36.3556
0.0655	-69.1864	-36.2549
0.066	-68.7836	-34.5429
0.0665	-68.5821	-30.5145
0.067	-76.5381	-23.0621
0.0675	-69.8914	-21.4508
0.068	-72.4091	-26.1841
0.0685	-66.1652	-22.0551
0.069	-52.4689	-20.6451
0.0695	-34.3414	-20.4437
0.07	-15.2069	-20.0409
0.0705	-9.97009	-12.1857
0.071	4.12903	-8.56018
0.0715	5.74036	1.71204
0.072	6.84814	3.62549
0.0725	6.14319	16.9189
0.073	10.5743	20.2423
0.0735	5.0354	27.0905
0.074	5.33752	26.4862
0.0745	-2.41699	26.1841
0.075	-5.74036	33.1329
0.0755	1.10779	29.5074
0.076	-2.61841	38.0676
0.0765	10.9772	25.4791
0.077	32.5287	23.8678
0.0775	43.2037	16.6168
0.078	43.808	5.74036
0.0785	45.8221	-3.7262
0.079	47.2321	-8.96301
0.0795	39.9811	-9.97009
0.08	27.6947	-13.9984
0.0805	29.1046	-9.97009
0.081	22.5586	-5.53894
0.0815	17.0196	-3.22266
0.082	26.0834	-14.3005
0.0825	27.1912	-9.16443
0.083	30.4138	-5.63965
0.0835	20.0409	0.20142
0.084	15.7104	-2.31628
0.0845	15.4083	-4.93469
0.085	9.36584	2.92053
0.0855	7.75452	2.5177
0.086	2.92053	0.30212
0.0865	-6.3446	9.06372
0.087	-9.36584	10.2722
0.0875	-10.7758	9.26514
0.088	-15.2069	15.0055
0.0885	-12.4878	16.1133
0.089	-9.06372	6.3446
0.0895	1.91345	11.2793
0.09	5.94177	13.5956
0.0905	5.33752	15.4083
0.091	6.14319	12.3871
0.0915	-1.61133	12.5885
0.092	-7.5531	9.26514
0.0925	-7.5531	12.1857
0.093	-12.6892	17.1204
0.0935	-18.5303	12.3871
0.094	-24.9756	17.8253
0.0945	-24.5727	20.8466
0.095	-28.299	22.0551
0.0955	-34.2407	18.8324
0.096	-31.8237	18.4296
0.0965	-30.7159	13.6963
0.097	-29.5074	15.1062
0.0975	-25.5798	2.81982
0.098	-22.5586	4.93469
0.0985	-22.6593	4.22974
0.099	-21.5515	2.01416
0.0995	-22.1558	-5.84106
0.1	-11.7828	-6.3446
0.1005	-7.85522	-7.75452
0.101	-4.33044	-13.4949
0.1015	4.43115	-11.6821
0.102	9.76868	-17.926
0.1025	16.9189	-16.214
0.103	19.6381	-18.631
0.1035	23.9685	-18.5303
0.104	36.4563	-25.4791
0.1045	34.5429	-26.2848
0.105	36.7584	-26.1841
0.1055	18.3289	-24.3713
0.106	18.4296	-22.9614
0.1065	5.84106	-12.7899
0.107	0.70496	-8.96301
0.1075	-9.06372	0
0.108	-18.4296	7.75452
0.1085	-25.5798	19.7388
0.109	-26.3855	33.6365
0.1095	-28.299	34.7443
0.11	-38.4705	34.7443
0.1105	-36.2549	30.1117
0.111	-24.0692	28.7018
0.1115	-20.6451	25.2777
0.112	-16.8182	23.6664
0.1125	-20.343	18.4296
0.113	-32.3273	13.3942
0.1135	-29.4067	10.3729
0.114	-22.2565	11.38
0.1145	-25.6805	11.8835
0.115	-17.3218	7.75452
0.1155	-13.3942	-7.15027
0.116	-18.1274	-17.8253
0.1165	-35.0464	-21.7529
0.117	-45.7214	-28.1982
0.1175	-49.2462	-27.1912
0.118	-46.6278	-26.1841
0.1185	-39.9811	-23.8678
0.119	-33.3344	-26.889
0.1195	-29.1046	-28.0975
0.12	-32.428	-34.9457
0.1205	-41.391	-32.3273
0.121	-37.262	-43.4051
0.1215	-22.8607	-40.1825
0.122	2.31628	-40.7867
0.1225	25.9827	-31.2195
0.123	42.5995	-20.6451
0.1235	46.5271	-13.797
0.124	47.4335	-12.1857
0.1245	59.9213	-7.85522
0.125	64.151	-9.16443
0.1255	69.7906	-3.52478
0.126	71.5027	-8.56018
0.1265	65.5609	0.50354
0.127	60.9283	3.22266
0.1275	58.8135	-1.00708
0.128	51.7639	7.45239
0.1285	48.5413	-4.53186
0.129	44.2108	3.32336
0.1295	28.9032	9.56726
0.13	27.0905	6.04248
0.1305	23.8678	16.5161
0.131	17.2211	16.8182
0.1315	13.797	19.1345
0.132	5.33752	17.6239
0.1325	-7.5531	24.472
0.133	-14.9048	16.5161
0.1335	-17.3218	19.6381
0.134	-2.41699	20.8466
0.1345	12.9913	22.6593
0.135	22.2565	14.7034
0.1355	38.7726	6.2439
0.136	36.0535	10.7758
0.1365	34.845	10.0708
0.137	26.2848	17.1204
0.1375	14.502	22.5586
0.138	9.36584	22.8607
0.1385	-6.3446	25.4791
0.139	-19.6381	22.8607
0.1395	-37.6648	23.465
0.14	-48.7427	12.3871
0.1405	-53.9795	13.092
0.141	-66.9708	2.41699
0.1415	-77.243	-4.63257
0.142	-75.531	-9.97009
0.1425	-79.66	-17.8253
0.143	-69.0857	-8.56018
0.1435	-57.1014	-17.6239
0.144	-44.9158	-10.7758
0.1445	-33.8379	-8.35876
0.145	-13.3942	-15.8112
0.1455	2.5177	-13.3942
0.146	26.2848	-15.0055
0.1465	35.0464	-21.6522
0.147	59.0149	-27.1912
0.1475	69.5892	-23.2635
0.148	77.7466	-20.2423
0.1485	66.6687	-15.0055
0.149	57.3029	-23.3643
0.1495	54.483	-18.1274
0.15	44.4122	-16.8182
0.1505	36.2549	-15.2069
0.151	24.6735	-5.74036
0.1515	28.9032	-3.52478
0.152	18.8324	3.12195
0.1525	16.8182	6.54602
0.153	17.7246	12.6892
0.1535	-2.61841	23.6664
0.154	-2.92053	32.2266
0.1545	-9.56726	49.1455
0.155	-16.4154	57.0007
0.1555	-8.05664	64.9567
0.156	-14.4012	69.7906
0.1565	-7.5531	70.697
0.157	-13.8977	73.114
0.1575	-20.4437	72.7112
0.158	-27.594	61.9354
0.1585	-31.723	65.1581
0.159	-35.2478	63.5468
0.1595	-45.6207	49.1455
0.16	-56.0944	40.9882
0.1605	-57.3029	27.6947
0.161	-56.7993	12.8906
0.1615	-58.2092	-3.12195
0.162	-53.2745	-23.5657
0.1625	-43.808	-34.14
0.163	-48.7427	-41.6931
0.1635	-41.2903	-38.6719
0.164	-39.7797	-34.845
0.1645	-36.0535	-26.889
0.165	-24.3713	-16.8182
0.1655	-6.64673	-16.7175
0.166	-9.06372	-24.1699
0.1665	0.10071	-18.2281
0.167	7.15027	-14.4012
0.1675	7.35168	-9.97009
0.168	8.15735	-7.75452
0.1685	5.63965	-4.02832
0.169	12.9913	-8.8623
0.1695	13.3942	-2.81982
0.17	13.8977	-1.3092
0.1705	5.84106	1.3092
0.171	4.12903	11.7828
0.1715	2.81982	17.0196
0.172	-1.2085	18.3289
0.1725	-3.22266	25.5798
0.173	-11.4807	20.4437
0.1735	-13.797	22.8607
0.174	-20.6451	30.7159
0.1745	-31.4209	29.306
0.175	-34.845	25.2777
0.1755	-35.1471	21.048
0.176	-31.4209	10.9772
0.1765	-26.0834	6.44531
0.177	-25.882	8.15735
0.1775	-26.9898	7.5531
0.178	-31.8237	-3.02124
0.1785	-30.2124	-1.40991
0.179	-27.594	2.92053
0.1795	-27.2919	6.2439
0.18	-27.0905	8.56018
0.1805	-21.5515	8.7616
0.181	-17.6239	12.6892
0.1815	-10.6751	6.54602
0.182	-7.95593	4.12903
0.1825	-13.092	11.8835
0.183	-7.25098	9.86938
0.1835	-4.53186	10.9772
0.184	-4.12903	10.2722
0.1845	-5.74036	13.092
0.185	-8.15735	9.36584
0.1855	-11.7828	13.4949
0.186	-22.5586	12.8906
0.1865	-27.1912	19.6381
0.187	-29.0039	27.594
0.1875	-28.1982	30.011
0.188	-34.9457	34.3414
0.1885	-36.557	33.3344
0.189	-47.0306	26.3855
0.1895	-54.7852	26.2848
0.19	-50.7568	27.8961
0.1905	-49.2462	16.9189
0.191	-50.354	24.8749
0.1915	-48.642	27.0905
0.192	-37.6648	22.2565
0.1925	-32.1258	30.2124
0.193	-13.1928	28.7018
0.1935	0.90637	20.8466
0.194	22.2565	16.8182
0.1945	38.0676	5.74036
0.195	37.9669	8.15735
0.1955	30.7159	13.1928
0.196	23.6664	15.6097
0.1965	19.8395	5.0354
0.197	22.0551	-1.91345
0.1975	27.7954	-0.70496
0.198	27.0905	-8.35876
0.1985	31.3202	-6.74744
0.199	27.2919	-12.8906
0.1995	28.6011	-10.3729
0.2	30.3131	-11.1786
0.2005	32.428	-16.0126
0.201	30.4138	-18.9331
0.2015	21.5515	-8.05664
0.202	29.1046	-10.1715
0.2025	21.4508	-15.0055
0.203	23.2635	-0.60425
0.2035	21.6522	2.11487
0.204	30.2124	0.90637
0.2045	27.6947	7.95593
0.205	33.5358	6.84814
0.2055	32.8308	11.8835
0.206	36.7584	19.8395
0.2065	38.269	22.5586
0.207	37.1613	17.8253
0.2075	35.2478	14.3005
0.208	31.4209	17.1204
0.2085	26.0834	13.9984
0.209	18.2281	8.15735
0.2095	15.8112	9.06372
0.21	9.86938	2.41699
0.2105	7.04956	0.90637
0.211	8.45947	-1.91345
0.2115	-1.51062	-11.9842
0.212	-4.33044	-14.4012
0.2125	-5.74036	-17.0196
0.213	-12.3871	-26.0834
0.2135	-14.9048	-22.2565
0.214	-17.1204	-26.0834
0.2145	-13.5956	-27.9968
0.215	-13.4949	-35.9528
0.2155	-8.05664	-43.808
0.216	-7.5531	-46.4264
0.2165	-6.2439	-55.4901
0.217	-1.10779	-66.6687
0.2175	-9.97009	-58.7128
0.218	-7.15027	-56.9
0.2185	-8.25806	-56.3965
0.219	-5.74036	-55.2887
0.2195	-10.5743	-46.3257
0.22	-9.06372	-51.6632
0.2205	-9.66797	-55.8929
0.221	-8.56018	-57.1014
0.2215	-7.95593	-54.0802
0.222	-15.6097	-47.6349
0.2225	-21.5515	-43.3044
0.223	-15.3076	-41.0889
0.2235	-17.3218	-28.0975
0.224	-23.7671	-20.6451
0.2245	-31.3202	-9.16443
0.225	-39.7797	-9.86938
0.2255	-40.1825	-8.35876
0.226	-54.0802	-13.2935
0.2265	-59.6191	-10.3729
0.227	-63.7482	-16.6168
0.2275	-68.7836	-18.7317
0.228	-84.6954	-23.2635
0.2285	-97.9889	-16.3147
0.229	-101.413	-21.2494
0.2295	-107.556	-25.2777
0.23	-107.657	-25.0763
0.2305	-108.865	-35.9528
0.231	-104.837	-38.7726
0.2315	-101.01	-34.9457
0.232	-84.6954	-37.4634
0.2325	-68.5821	-36.557
0.233	-47.6349	-29.1046
0.2335	-10.3729	-30.9174
0.234	22.3572	-31.5216
0.2345	64.151	-38.0676
0.235	76.6388	-32.8308
0.2355	82.2784	-29.0039
0.236	89.0259	-30.2124
0.2365	89.2273	-27.7954
0.237	77.5452	-23.5657
0.2375	73.2147	-22.5586
0.238	58.7128	-18.7317
0.2385	49.5483	-17.6239
0.239	47.6349	-12.3871
0.2395	45.52	-13.9984
0.24	49.0448	-18.4296
0.2405	37.9669	-17.926
0.241	35.7513	-16.214
0.2415	25.7812	-14.7034
0.242	19.4367	-17.7246
0.2425	14.6027	-13.1928
0.243	9.36584	-17.6239
0.2435	1.3092	-15.6097
0.244	-8.35876	-15.2069
0.2445	-1.91345	-14.502
0.245	-16.0126	-20.343
0.2455	-10.1715	-18.3289
0.246	-17.0196	-12.3871
0.2465	-15.509	-13.3942
0.247	-12.5885	-9.97009
0.2475	-5.94177	-12.4878
0.248	-5.74036	-17.1204
0.2485	11.9842	-24.0692
0.249	27.2919	-26.2848
0.2495	31.0181	-22.1558
0.25	27.6947	-16.8182
0.2505	23.6664	-18.631
0.251	31.0181	-23.9685
0.2515	31.1188	-16.8182
0.252	45.8221	-15.0055
0.2525	58.7128	-18.3289
0.253	57.2022	-18.8324
0.2535	46.1243	-18.5303
0.254	27.8961	-27.4933
0.2545	25.6805	-22.8607
0.255	14.3005	-21.2494
0.2555	12.8906	-17.6239
0.256	19.8395	-18.0267
0.2565	28.299	-16.5161
0.257	30.6152	-14.6027
0.2575	31.5216	-9.56726
0.258	29.4067	-9.86938
0.2585	33.5358	-6.84814
0.259	38.4705	-3.02124
0.2595	35.1471	-10.5743
0.26	31.6223	-6.94885
0.2605	29.1046	-6.2439
0.261	26.5869	-10.7758
0.2615	27.6947	-13.797
0.262	27.9968	-16.1133
0.2625	24.2706	-14.9048
0.263	21.9544	-19.5373
0.2635	8.45947	-25.3784
0.264	3.32336	-11.0779
0.2645	0.50354	-19.2352
0.265	-10.5743	-12.5885
0.2655	-19.2352	-12.6892
0.266	-22.1558	-6.64673
0.2665	-26.7883	-15.1062
0.267	-28.8025	-8.25806
0.2675	-24.2706	4.43115
0.268	-19.0338	-2.01416
0.2685	-26.7883	-3.12195
0.269	-23.1628	-2.5177
0.2695	-26.3855	-1.2085
0.27	-18.7317	-1.61133
0.2705	-13.6963	-1.51062
0.271	-3.8269	3.42407
0.2715	2.31628	3.32336
0.272	6.14319	2.01416
0.2725	-2.71912	2.21558
0.273	-14.1998	6.74744
0.2735	-20.8466	8.35876
0.274	-31.6223	5.23682
0.2745	-41.0889	14.6027
0.275	-42.096	16.214
0.2755	-50.2533	12.1857
0.276	-54.0802	14.6027
0.2765	-51.6632	8.56018
0.277	-35.1471	8.15735
0.2775	-30.2124	8.8623
0.278	-17.0196	19.8395
0.2785	-0.60425	21.1487
0.279	4.43115	25.9827
0.2795	18.631	32.7301
0.28	15.3076	24.3713
0.2805	14.4012	24.3713
0.281	3.92761	15.7104
0.2815	5.74036	13.092
0.282	2.41699	5.53894
0.2825	9.46655	-0.20142
0.283	6.64673	-13.9984
0.2835	5.43823	-17.926
0.284	-2.11487	-26.4862
0.2845	0.20142	-31.5216
0.285	2.5177	-31.3202
0.2855	3.7262	-33.5358
0.286	10.3729	-41.7938
0.2865	4.12903	-47.3328
0.287	17.2211	-52.771
0.2875	13.8977	-52.8717
0.288	11.38	-52.9724
0.2885	11.6821	-47.2321
0.289	17.0196	-43.0023
0.2895	31.1188	-37.3627
0.29	36.1542	-36.3556
0.2905	37.5641	-29.306
0.291	38.974	-28.5004
0.2915	37.5641	-27.6947
0.292	30.4138	-24.8749
0.2925	31.0181	-21.1487
0.293	33.7372	-17.7246
0.2935	29.1046	-14.4012
0.294	22.0551	-22.3572
0.2945	18.5303	-23.2635
0.295	17.926	-21.9544
0.2955	9.86938	-17.0196
0.296	5.53894	-22.3572
0.2965	-0.10071	-20.2423
0.297	-4.33044	-9.06372
0.2975	-9.86938	-9.26514
0.298	-15.509	-6.3446
0.2985	-10.5743	2.41699
0.299	-13.6963	8.25806
0.2995	-4.83398	8.8623
0.3	0.90637	6.74744
0.3005	-0.10071	-9.46655
0.301	0.50354	-11.7828
0.3015	1.2085	-16.4154
0.302	-3.8269	-15.9119
0.3025	-10.8765	-13.797
0.303	-20.7459	-12.085
0.3035	-24.472	-5.94177
0.304	-15.6097	0.50354
0.3045	-15.4083	5.84106
0.305	-9.97009	4.33044
0.3055	5.63965	5.33752
0.306	9.26514	3.02124
0.3065	14.4012	2.61841
0.307	23.6664	-2.71912
0.3075	30.3131	-6.2439
0.308	29.9103	-1.91345
0.3085	34.3414	-6.74744
0.309	15.8112	3.32336
0.3095	11.6821	-2.61841
0.31	3.92761	2.01416
0.3105	-2.71912	1.61133
0.311	-2.11487	-2.31628
0.3115	-4.63257	-7.25098
0.312	-10.1715	-10.4736
0.3125	-16.7175	-16.214
0.313	-22.8607	-21.048
0.3135	-27.3926	-27.2919
0.314	-35.3485	-25.2777
0.3145	-33.7372	-25.2777
0.315	-38.4705	-25.7812
0.3155	-28.7018	-21.6522
0.316	-31.5216	-13.4949
0.3165	-25.4791	-10.8765
0.317	-19.3359	-8.45947
0.3175	-5.33752	-16.4154
0.318	3.02124	-11.5814
0.3185	5.74036	-9.56726
0.319	5.13611	-17.1204
0.3195	12.085	-11.9842
0.32	18.2281	-9.26514
0.3205	18.1274	-7.95593
0.321	29.2053	-7.15027
0.3215	47.4335	-6.2439
0.322	48.8434	1.2085
0.3225	49.2462	4.22974
0.323	54.2816	5.33752
0.3235	50.4547	8.45947
0.324	46.5271	13.1928
0.3245	44.0094	19.5373
0.325	44.8151	17.926
0.3255	41.8945	26.9898
0.326	38.3698	29.0039
0.3265	39.5782	27.7954
0.327	31.4209	32.7301
0.3275	30.3131	32.428
0.328	25.9827	44.9158
0.3285	25.5798	48.642
0.329	23.2635	56.4972
0.3295	20.0409	53.3752
0.33	16.214	64.151
0.3305	12.2864	75.1282
0.331	5.23682	77.4445
0.3315	2.41699	73.3154
0.332	1.61133	63.1439
0.3325	1.00708	59.7199
0.333	6.64673	54.8859
0.3335	5.33752	45.8221
0.334	3.42407	31.9244
0.3345	3.7262	14.6027
0.335	5.53894	-1.61133
0.3355	3.7262	-22.0551
0.336	4.53186	-27.8961
0.3365	0.20142	-34.4421
0.337	-0.90637	-49.2462
0.3375	-2.31628	-58.7128
0.338	0.40283	-65.2588
0.3385	-1.71204	-67.1722
0.339	-9.06372	-66.3666
0.3395	-10.7758	-75.6317
0.34	-10.1715	-71.0999
0.3405	-19.0338	-59.9213
0.341	-15.6097	-48.5413
0.3415	-15.8112	-38.0676
0.342	-19.8395	-28.5004
0.3425	-21.9544	-19.2352
0.343	-20.0409	-15.3076
0.3435	-17.0196	-16.214
0.344	-21.5515	-16.0126
0.3445	-29.6081	-14.9048
0.345	-28.9032	-4.73328
0.3455	-30.8166	-2.31628
0.346	-25.7812	3.52478
0.3465	-25.4791	10.3729
0.347	-29.9103	14.1998
0.3475	-28.299	22.8607
0.348	-23.5657	25.177
0.3485	-23.465	35.6506
0.349	-22.1558	37.7655
0.3495	-18.3289	41.391
0.35	-14.3005	35.7513
0.3505	-18.0267	35.4492
0.351	-17.2211	33.1329
0.3515	-24.8749	21.7529
0.352	-23.0621	19.1345
0.3525	-22.3572	10.3729
0.353	-23.465	15.4083
0.3535	-25.6805	18.8324
0.354	-20.0409	18.8324
0.3545	-15.7104	11.38
0.355	-12.2864	-0.80566
0.3555	-6.14319	-23.465
0.356	3.7262	-33.1329
0.3565	11.1786	-39.7797
0.357	17.0196	-34.14
0.3575	23.465	-29.4067
0.358	32.7301	-23.2635
0.3585	28.5004	-16.0126
0.359	29.0039	-12.8906
0.3595	33.7372	-6.3446
0.36	34.14	-3.52478
0.3605	25.0763	-11.6821
0.361	25.0763	-9.97009
0.3615	22.8607	-3.62549
0.362	11.7828	-1.71204
0.3625	11.1786	-7.75452
0.363	7.35168	-4.12903
0.3635	1.91345	-0.20142
0.364	-2.31628	6.14319
0.3645	-6.84814	15.2069
0.365	-13.5956	15.3076
0.3655	-19.5373	17.0196
0.366	-13.5956	13.9984
0.3665	-6.3446	18.5303
0.367	-18.2281	17.926
0.3675	-19.3359	22.76
0.368	-25.177	28.299
0.3685	-25.6805	33.0322
0.369	-32.6294	28.299
0.3695	-36.6577	25.0763
0.37	-40.9882	18.9331
0.3705	-46.1243	25.882
0.371	-50.6561	15.2069
0.3715	-46.4264	21.3501
0.372	-46.5271	21.4508
0.3725	-35.7513	21.1487
0.373	-21.7529	12.5885
0.3735	-9.16443	1.10779
0.374	-1.61133	-1.2085
0.3745	1.00708	-0.50354
0.375	1.3092	0.60425
0.3755	-2.11487	2.11487
0.376	-3.62549	-3.92761
0.3765	0.40283	-7.15027
0.377	-0.30212	-4.93469
0.3775	2.5177	-3.22266
0.378	-6.44531	-7.95593
0.3785	-17.0196	-12.3871
0.379	-21.6522	-13.9984
0.3795	-15.2069	-17.8253
0.38	-0.30212	-22.0551
0.3805	23.0621	-11.8835
0.381	46.7285	-8.66089
0.3815	65.3595	-5.53894
0.382	81.7749	-9.66797
0.3825	72.6105	-12.2864
0.383	63.5468	-7.25098
0.3835	59.1156	-5.74036
0.384	55.2887	-1.51062
0.3845	45.4193	3.12195
0.385	42.7002	-7.04956
0.3855	40.3839	-5.13611
0.386	35.9528	-2.71912
0.3865	45.3186	-1.61133
0.387	54.0802	-3.7262
0.3875	58.0078	3.52478
0.388	49.2462	-0.60425
0.3885	42.3981	4.12903
0.389	34.3414	1.91345
0.3895	29.2053	2.5177
0.39	23.7671	-2.31628
0.3905	23.2635	1.2085
0.391	20.0409	-6.14319
0.3915	17.2211	-4.53186
0.392	10.1715	-5.94177
0.3925	10.9772	-6.14319
0.393	10.8765	-4.33044
0.3935	11.9842	-11.2793
0.394	9.66797	-12.7899
0.3945	5.84106	-4.83398
0.395	1.81274	-8.7616
0.3955	6.64673	-5.43823
0.396	8.7616	-6.54602
0.3965	7.65381	-4.33044
0.397	6.54602	-7.35168
0.3975	6.54602	-12.1857
0.398	13.9984	-8.35876
0.3985	10.1715	-14.4012
0.399	2.81982	-16.0126
0.3995	9.16443	-15.9119
0.4	5.43823	-16.1133
0.4005	12.5885	-11.0779
0.401	22.8607	-14.502
0.4015	24.472	-10.9772
0.402	30.011	-16.6168
0.4025	27.4933	-12.6892
0.403	23.5657	-15.2069
0.4035	16.7175	-11.5814
0.404	9.16443	-8.7616
0.4045	-0.30212	-7.45239
0.405	6.74744	-10.1715
0.4055	-5.13611	-13.4949
0.406	-4.02832	-8.35876
0.4065	-9.36584	-7.35168
0.407	-15.6097	-4.43115
0.4075	-23.7671	-1.10779
0.408	-28.7018	-5.43823
0.4085	-26.0834	0.10071
0.409	-26.889	0.50354
0.4095	-25.6805	6.14319
0.41	-24.6735	7.25098
0.4105	-21.3501	9.16443
0.411	-21.5515	9.26514
0.4115	-22.1558	15.0055
0.412	-14.3005	12.5885
0.4125	-15.2069	9.97009
0.413	-18.4296	8.45947
0.4135	-19.5373	9.46655
0.414	-18.4296	2.61841
0.4145	-20.9473	2.21558
0.415	-26.5869	-3.12195
0.4155	-18.0267	-4.02832
0.416	-17.8253	-4.63257
0.4165	-15.3076	-5.43823
0.417	-13.3942	-5.74036
0.4175	-11.6821	-19.1345
0.418	-16.4154	-20.8466
0.4185	-19.0338	-23.0621
0.419	-20.2423	-27.9968
0.4195	-21.048	-20.7459
0.42	-24.8749	-21.6522
0.4205	-20.4437	-17.8253
0.421	-24.9756	-16.4154
0.4215	-27.3926	-17.6239
0.422	-28.3997	-24.0692
0.4225	-27.0905	-22.0551
0.423	-21.2494	-25.4791
0.4235	-30.9174	-26.7883
0.424	-28.0975	-22.3572
0.4245	-31.8237	-23.7671
0.425	-30.9174	-19.4367
0.4255	-33.7372	-18.631
0.426	-32.6294	-8.15735
0.4265	-30.7159	-14.6027
0.427	-32.8308	-19.5373
0.4275	-29.306	-12.9913
0.428	-30.1117	-17.0196
0.4285	-27.2919	-6.94885
0.429	-33.1329	-14.3005
0.4295	-30.5145	-8.96301
0.43	-36.0535	-6.14319
0.4305	-33.6365	-19.8395
0.431	-27.0905	-2.21558
0.4315	-29.6081	-19.4367
0.432	-23.8678	-12.1857
0.4325	-26.6876	-19.8395
0.433	-21.048	-22.0551
0.4335	-26.2848	-17.4225
0.434	-32.1258	-18.0267
0.4345	-27.0905	-31.1188
0.435	-25.0763	-27.8961
0.4355	-25.4791	-25.0763
0.436	-21.2494	-13.092
0.4365	-27.8961	-7.75452
0.437	-19.2352	-3.42407
0.4375	-21.8536	8.7616
0.438	-25.882	5.53894
0.4385	-25.5798	12.8906
0.439	-28.299	11.38
0.4395	-31.0181	7.45239
0.44	-28.6011	11.9842
0.4405	-27.0905	15.509
0.441	-27.4933	21.2494
0.4415	-28.299	18.5303
0.442	-33.8379	22.76
0.4425	-31.3202	21.9544
0.443	-31.3202	16.4154
0.4435	-29.2053	20.5444
0.444	-28.299	27.3926
0.4445	-26.0834	23.2635
0.445	-26.1841	35.3485
0.4455	-26.6876	40.7867
0.446	-16.0126	50.2533
0.4465	-25.882	51.4618
0.447	-17.2211	45.2179
0.4475	-21.048	55.4901
0.448	-23.0621	49.5483
0.4485	-18.3289	54.483
0.449	-17.926	45.6207
0.4495	-16.1133	35.7513
0.45	-22.6593	25.7812
0.4505	-18.631	8.8623
0.451	-24.2706	-2.71912
0.4515	-23.0621	-22.6593
0.452	-23.0621	-27.0905
0.4525	-25.0763	-45.6207
0.453	-21.8536	-54.3823
0.4535	-18.0267	-54.6844
0.454	-18.3289	-43.2037
0.4545	-17.1204	-46.4264
0.455	-16.3147	-37.5641
0.4555	-17.6239	-26.3855
0.456	-18.2281	-26.4862
0.4565	-23.5657	-25.2777
0.457	-17.0196	-27.2919
0.4575	-22.6593	-31.723
0.458	-21.6522	-22.1558
0.4585	-23.2635	-11.6821
0.459	-25.3784	-10.9772
0.4595	-30.9174	-2.61841
0.46	-32.0251	-5.94177
0.4605	-29.9103	-0.90637
0.461	-35.1471	-1.91345
0.4615	-30.9174	7.85522
0.462	-42.1967	3.8269
0.4625	-47.0306	-1.81274
0.463	-45.1172	1.61133
0.4635	-41.7938	-8.05664
0.464	-44.8151	-9.36584
0.4645	-40.9882	-8.45947
0.465	-33.4351	-13.6963
0.4655	-32.5287	-21.3501
0.466	-23.8678	-16.0126
0.4665	-9.16443	-18.8324
0.467	-0.80566	-19.1345
0.4675	12.1857	-23.8678
0.468	12.9913	-17.926
0.4685	7.45239	-14.502
0.469	12.8906	-7.65381
0.4695	19.0338	-3.62549
0.47	21.6522	1.3092
0.4705	22.2565	9.46655
0.471	18.631	18.3289
0.4715	17.5232	16.8182
0.472	8.7616	20.6451
0.4725	9.16443	27.6947
0.473	5.33752	23.465
0.4735	11.5814	22.2565
0.474	5.13611	30.9174
0.4745	7.35168	42.8009
0.475	5.94177	44.7144
0.4755	4.02832	55.7922
0.476	2.41699	49.8505
0.4765	10.4736	48.3398
0.477	-0.70496	49.3469
0.4775	1.10779	31.3202
0.478	-2.31628	35.2478
0.4785	-10.3729	33.6365
0.479	-13.5956	24.8749
0.4795	-7.95593	13.1928
0.48	-6.2439	6.84814
0.4805	-17.0196	-5.84106
0.481	-19.1345	-13.8977
0.4815	-14.4012	-19.0338
0.482	-12.7899	-31.1188
0.4825	-8.35876	-26.0834
0.483	-13.797	-26.889
0.4835	-9.26514	-24.1699
0.484	-5.63965	-11.6821
0.4845	2.71912	-16.9189
0.485	3.22266	-18.4296
0.4855	3.8269	-17.3218
0.486	5.53894	-29.7089
0.4865	7.75452	-28.6011
0.487	13.8977	-40.5853
0.4875	24.7742	-43.3044
0.488	19.7388	-36.557
0.4885	15.1062	-39.2761
0.489	21.6522	-34.6435
0.4895	14.1998	-33.1329
0.49	9.06372	-23.6664
0.4905	6.74744	-9.36584
0.491	1.91345	-9.76868
0.4915	-1.51062	-8.15735
0.492	-15.1062	-6.54602
0.4925	-13.8977	-8.96301
0.493	-11.8835	-8.25806
0.4935	-12.1857	-8.56018
0.494	-13.1928	-6.54602
0.4945	-6.94885	-3.02124
0.495	-13.2935	-0.20142
0.4955	-24.2706	-4.53186
0.496	-27.8961	0.60425
0.4965	-31.8237	-5.53894
0.497	-36.8591	0.60425
0.4975	-35.3485	9.36584
0.498	-41.7938	1.81274
0.4985	-48.642	-4.43115
0.499	-52.9724	-4.43115
0.4995	-52.8717	1.51062
0.5	-45.0165	6.64673
0.5005	-35.3485	0.50354
0.501	-41.1896	-0.90637
0.5015	-37.9669	-2.41699
0.502	-34.6435	-3.22266
0.5025	-29.0039	-4.33044
0.503	-23.465	-0.50354
0.5035	-20.6451	-2.5177
0.504	-9.66797	0.10071
0.5045	6.74744	1.3092
0.505	29.1046	8.15735
0.5055	40.0818	12.2864
0.506	47.0306	23.2635
0.5065	56.1951	18.7317
0.507	46.225	9.76868
0.5075	35.5499	15.4083
0.508	31.1188	8.35876
0.5085	14.6027	16.4154
0.509	6.54602	22.2565
0.5095	6.74744	28.9032
0.51	-4.83398	30.4138
0.5105	-9.56726	31.3202
0.511	-7.75452	27.594
0.5115	-14.3005	31.0181
0.512	-10.8765	30.3131
0.5125	-10.5743	26.2848
0.513	-10.2722	20.2423
0.5135	-13.5956	12.8906
0.514	-11.5814	7.15027
0.5145	-23.8678	9.97009
0.515	-23.9685	5.33752
0.5155	-28.299	4.22974
0.516	-33.0322	-0.70496
0.5165	-42.5995	3.12195
0.517	-49.4476	5.0354
0.5175	-59.5184	8.96301
0.518	-61.6333	11.6821
0.5185	-66.8701	3.62549
0.519	-73.114	4.12903
0.5195	-68.1793	-0.90637
0.52	-82.1777	-2.5177
0.5205	-76.5381	-3.12195
0.521	-77.5452	3.52478
0.5215	-77.948	-1.91345
0.522	-73.819	-5.84106
0.5225	-59.317	-16.214
0.523	-42.3981	-27.0905
0.5235	-32.1258	-31.5216
0.524	-17.4225	-22.3572
0.5245	-7.35168	-22.8607
0.525	-3.32336	-16.5161
0.5255	4.33044	-8.8623
0.526	4.33044	-0.60425
0.5265	16.1133	4.63257
0.527	22.2565	15.4083
0.5275	15.0055	12.5885
0.528	9.16443	9.97009
0.5285	6.94885	3.52478
0.529	3.52478	-0.30212
0.5295	-5.33752	-9.46655
0.53	-10.9772	-20.5444
0.5305	-10.3729	-20.0409
0.531	-21.4508	-26.889
0.5315	-20.6451	-27.3926
0.532	-27.1912	-37.6648
0.5325	-38.5712	-36.1542
0.533	-33.6365	-37.3627
0.5335	-47.5342	-34.14
0.534	-54.5837	-32.8308
0.5345	-54.0802	-29.306
0.535	-58.7128	-28.9032
0.5355	-68.985	-28.8025
0.536	-76.0345	-29.5074
0.5365	-78.0487	-19.8395
0.537	-75.6317	-15.7104
0.5375	-68.5821	-15.6097
0.538	-63.2446	-0.30212
0.5385	-65.5609	7.75452
0.539	-62.7411	9.97009
0.5395	-63.8489	24.8749
0.54	-58.9142	41.2903
0.5405	-52.2675	48.1384
0.541	-40.9882	54.8859
0.5415	-38.4705	54.483
0.542	-37.9669	51.059
0.5425	-31.8237	49.2462
0.543	-22.2565	41.391
0.5435	-12.1857	29.2053
0.544	-0.90637	23.465
0.5445	7.45239	15.4083
0.545	15.2069	0.60425
0.5455	19.8395	-8.25806
0.546	26.7883	-15.4083
0.5465	27.0905	-25.2777
0.547	21.7529	-30.5145
0.5475	24.3713	-34.14
0.548	17.4225	-27.6947
0.5485	16.1133	-17.926
0.549	10.6751	-22.3572
0.5495	9.76868	-25.3784
0.55	4.12903	-25.5798
0.5505	-0.90637	-34.4421
0.551	-11.7828	-38.5712
0.5515	-11.6821	-33.4351
0.552	-15.9119	-35.3485
0.5525	-17.926	-29.9103
0.553	-18.8324	-24.472
0.5535	-22.4579	-22.76
0.554	-25.4791	-30.4138
0.5545	-35.9528	-28.6011
0.555	-38.6719	-39.7797
0.5555	-45.8221	-44.4122
0.556	-46.6278	-42.3981
0.5565	-52.6703	-47.3328
0.557	-58.1085	-49.2462
0.5575	-64.6545	-43.0023
0.558	-65.3595	-36.6577
0.5585	-57.8064	-39.679
0.559	-48.3398	-30.9174
0.5595	-32.5287	-23.6664
0.56	-19.2352	-18.2281
0.5605	-12.4878	-14.1998
0.561	-16.3147	-14.1998
0.5615	-15.1062	-11.9842
0.562	-21.6522	-11.2793
0.5625	-25.0763	-8.56018
0.563	-19.9402	3.7262
0.5635	-14.7034	-1.00708
0.564	-15.3076	-1.3092
0.5645	-22.4579	2.11487
0.565	-20.4437	-8.25806
0.5655	-16.7175	-0.30212
0.566	-12.7899	-7.35168
0.5665	-6.64673	-11.9842
0.567	-1.3092	-8.25806
0.5675	0.50354	-7.5531
0.568	-6.54602	-5.53894
0.5685	-3.92761	-13.2935
0.569	-1.3092	-14.1998
0.5695	-0.40283	-14.7034
0.57	-0.80566	-17.2211
0.5705	1.3092	-21.5515
0.571	2.92053	-21.4508
0.5715	2.41699	-24.5727
0.572	0	-30.5145
0.5725	6.94885	-30.3131
0.573	6.74744	-21.1487
0.5735	5.84106	-20.0409
0.574	12.6892	-22.8607
0.5745	13.3942	-23.7671
0.575	8.96301	-18.631
0.5755	-1.71204	-19.7388
0.576	-12.4878	-16.4154
0.5765	-26.0834	-17.6239
0.577	-36.0535	-20.0409
0.5775	-45.1172	-20.8466
0.578	-53.0731	-13.3942
0.5785	-58.2092	-10.5743
0.579	-71.2006	-12.1857
0.5795	-71.9055	-17.0196
0.58	-81.2714	-15.4083
0.5805	-97.7875	-16.0126
0.581	-101.212	-5.74036
0.5815	-94.6655	1.2085
0.582	-86.5082	4.83398
0.5825	-75.4303	7.04956
0.583	-67.3737	10.8765
0.5835	-55.4901	13.4949
0.584	-48.3398	14.8041
0.5845	-29.306	17.8253
0.585	-13.2935	12.7899
0.5855	-2.61841	12.8906
0.586	-3.8269	11.1786
0.5865	-1.91345	9.66797
0.587	-5.94177	5.43823
0.5875	0.60425	2.92053
0.588	0.70496	-2.01416
0.5885	2.92053	-7.65381
0.589	5.53894	-4.12903
0.5895	14.502	-19.0338
0.59	10.3729	-23.8678
0.5905	16.5161	-29.1046
0.591	9.36584	-35.2478
0.5915	9.86938	-40.7867
0.592	-2.11487	-48.3398
0.5925	-1.40991	-46.5271
0.593	-1.3092	-42.1967
0.5935	-5.84106	-31.1188
0.594	-12.5885	-32.9315
0.5945	-16.4154	-36.1542
0.595	-19.8395	-26.4862
0.5955	-20.6451	-29.7089
0.596	-18.3289	-15.2069
0.5965	-22.0551	-9.97009
0.597	-22.0551	-3.52478
0.5975	-17.3218	-1.10779
0.598	-20.0409	-2.5177
0.5985	-20.4437	7.15027
0.599	-12.7899	10.1715
0.5995	-2.71912	14.1998
0.6	-9.66797	17.6239
0.6005	-8.25806	13.9984
0.601	-15.8112	21.5515
0.6015	-14.6027	22.0551
0.602	-18.8324	26.2848
0.6025	-14.502	22.6593
0.603	-18.1274	25.6805
0.6035	-16.0126	22.8607
0.604	-23.6664	22.3572
0.6045	-13.8977	20.5444
0.605	-9.97009	26.2848
0.6055	-6.64673	21.8536
0.606	-4.33044	21.8536
0.6065	0.30212	15.2069
0.607	1.91345	12.8906
0.6075	14.4012	3.52478
0.608	9.97009	2.31628
0.6085	10.3729	-2.31628
0.609	0.70496	4.63257
0.6095	-7.04956	4.53186
0.61	-9.36584	2.61841
0.6105	-16.0126	13.9984
0.611	-13.1928	14.8041
0.6115	-16.8182	20.8466
0.612	-19.8395	21.4508
0.6125	-19.2352	17.926
0.613	-23.7671	28.0975
0.6135	-35.9528	26.889
0.614	-35.7513	28.7018
0.6145	-42.9016	29.4067
0.615	-46.5271	28.3997
0.6155	-49.3469	28.3997
0.616	-58.7128	26.0834
0.6165	-62.5397	24.6735
0.617	-56.9	23.2635
0.6175	-51.8646	18.2281
0.618	-56.2958	16.7175
0.6185	-50.4547	18.5303
0.619	-51.6632	23.0621
0.6195	-52.5696	23.9685
0.62	-52.1668	29.1046
0.6205	-49.0448	24.3713
0.621	-44.1101	32.7301
0.6215	-33.3344	27.6947
0.622	-22.8607	31.3202
0.6225	-15.8112	32.1258
0.623	3.02124	30.011
0.6235	25.4791	31.723
0.624	34.845	33.1329
0.6245	37.7655	30.5145
0.625	52.1668	37.6648
0.6255	51.2604	36.3556
0.626	55.2887	33.0322
0.6265	59.1156	38.4705
0.627	67.8772	29.2053
0.6275	68.4814	34.14
0.628	56.9	30.7159
0.6285	40.686	34.4421
0.629	30.8166	43.2037
0.6295	20.0409	50.354
0.63	10.1715	50.2533
0.6305	3.22266	53.7781
0.631	-10.6751	56.0944
0.6315	-15.4083	54.1809
0.632	-19.1345	54.7852
0.6325	-20.1416	58.2092
0.633	-19.0338	50.0519
0.6335	-18.8324	53.0731
0.634	-9.86938	49.5483
0.6345	-14.0991	51.1597
0.635	-7.85522	48.2391
0.6355	-8.25806	38.5712
0.636	-4.73328	39.8804
0.6365	-6.54602	38.6719
0.637	-18.8324	42.3981
0.6375	-18.8324	39.0747
0.638	-27.8961	34.3414
0.6385	-23.9685	31.5216
0.639	-23.6664	37.9669
0.6395	-30.3131	28.6011
0.64	-26.2848	29.4067
0.6405	-26.7883	28.7018
0.641	-22.5586	26.1841
0.6415	-11.9842	26.2848
0.642	-4.12903	23.465
0.6425	14.1998	19.2352
0.643	30.4138	18.1274
0.6435	33.4351	16.214
0.644	40.3839	18.631
0.6445	35.5499	13.797
0.645	33.3344	11.5814
0.6455	28.0975	16.8182
0.646	33.8379	7.04956
0.6465	34.6435	14.3005
0.647	35.9528	7.15027
0.6475	35.4492	15.4083
0.648	39.8804	20.5444
0.6485	25.7812	19.8395
0.649	18.0267	25.4791
0.6495	16.9189	20.343
0.65	34.6435	20.7459
0.6505	37.1613	17.0196
0.651	45.1172	12.1857
0.6515	64.0503	21.5515
0.652	74.4232	15.2069
0.6525	73.2147	12.8906
0.653	65.3595	9.56726
0.6535	55.5908	17.1204
0.654	42.096	15.7104
0.6545	32.6294	22.4579
0.655	22.8607	22.5586
0.6555	16.8182	23.9685
0.656	9.76868	17.4225
0.6565	10.8765	20.1416
0.657	3.92761	12.3871
0.6575	0.80566	16.1133
0.658	9.06372	5.0354
0.6585	1.2085	-4.53186
0.659	2.92053	-11.0779
0.6595	3.7262	-12.5885
0.66	-4.73328	-20.4437
0.6605	-6.84814	-17.6239
0.661	-5.94177	-18.1274
0.6615	-9.76868	-19.8395
0.662	-0.20142	-19.6381
0.6625	-1.61133	-19.0338
0.663	6.84814	-14.1998
0.6635	2.71912	-14.3005
0.664	3.02124	-12.1857
0.6645	8.56018	-15.7104
0.665	15.8112	-10.8765
0.6655	19.7388	-14.1998
0.666	16.9189	-15.0055
0.6665	15.4083	-8.7616
0.667	11.7828	-6.94885
0.6675	15.2069	-8.56018
0.668	14.0991	-14.4012
0.6685	9.97009	-11.4807
0.669	1.81274	-12.7899
0.6695	3.02124	-12.9913
0.67	1.40991	-11.2793
0.6705	1.3092	-3.52478
0.671	7.15027	-3.7262
0.6715	-4.63257	1.3092
0.672	-9.36584	1.3092
0.6725	-7.5531	8.7616
0.673	-5.43823	4.83398
0.6735	-8.35876	4.93469
0.674	-9.36584	13.092
0.6745	-2.81982	16.5161
0.675	-7.5531	8.35876
0.6755	-9.56726	6.94885
0.676	-7.45239	1.51062
0.6765	-6.94885	1.61133
0.677	-6.74744	-6.04248
0.6775	-4.53186	-12.6892
0.678	1.40991	-10.5743
0.6785	-4.22974	-15.509
0.679	0.10071	-9.16443
0.6795	-2.41699	-6.14319
0.68	-15.9119	-7.75452
0.6805	-22.4579	-7.75452
0.681	-23.3643	-10.6751
0.6815	-13.1928	-8.45947
0.682	-24.6735	-10.2722
0.6825	-27.8961	-7.75452
0.683	-37.9669	-9.26514
0.6835	-41.6931	-10.4736
0.684	-45.6207	-2.81982
0.6845	-46.6278	-13.5956
0.685	-47.2321	-7.04956
0.6855	-46.1243	-6.04248
0.686	-42.5995	-6.64673
0.6865	-31.723	-1.81274
0.687	-13.1928	-4.22974
0.6875	-10.6751	-2.11487
0.688	-12.1857	6.74744
0.6885	-8.35876	13.2935
0.689	1.91345	6.74744
0.6895	18.631	9.86938
0.69	22.6593	13.4949
0.6905	36.3556	12.5885
0.691	41.1896	7.45239
0.6915	53.8788	7.35168
0.692	60.5255	19.3359
0.6925	66.7694	14.1998
0.693	67.2729	12.085
0.6935	66.2659	8.7616
0.694	77.6459	8.05664
0.6945	77.243	19.2352
0.695	65.5609	12.3871
0.6955	79.66	10.6751
0.696	78.653	6.54602
0.6965	75.531	11.4807
0.697	68.1793	16.3147
0.6975	56.1951	17.4225
0.698	51.2604	13.8977
0.6985	39.3768	9.56726
0.699	35.6506	9.06372
0.6995	36.7584	2.5177
0.7	29.1046	3.22266
0.7005	23.5657	8.15735
0.701	23.5657	15.1062
0.7015	19.8395	30.9174
0.702	18.1274	46.4264
0.7025	15.8112	62.9425
0.703	6.64673	68.985
0.7035	10.4736	82.077
0.704	9.36584	84.2926
0.7045	10.4736	87.5153
0.705	8.35876	89.2273
0.7055	10.5743	83.2855
0.706	9.46655	86.5082
0.7065	2.31628	75.2289
0.707	7.35168	64.2517
0.7075	1.10779	58.4106
0.708	-0.60425	47.2321
0.7085	1.71204	27.0905
0.709	-6.14319	6.04248
0.7095	-6.04248	-6.74744
0.71	-10.7758	-33.7372
0.7105	-9.06372	-44.1101
0.711	-10.3729	-60.7269
0.7115	-11.5814	-63.9496
0.712	-14.9048	-64.3524
0.7125	-6.3446	-70.3949
0.713	-11.1786	-76.236
0.7135	-2.31628	-78.2501
0.714	5.53894	-81.4728
0.7145	4.93469	-70.3949
0.715	6.94885	-67.5751
0.7155	13.1928	-54.483
0.716	7.75452	-56.6986
0.7165	9.16443	-57.7057
0.717	11.5814	-43.7073
0.7175	15.4083	-35.4492
0.718	23.0621	-32.2266
0.7185	24.5727	-34.5429
0.719	31.9244	-27.8961
0.7195	36.0535	-28.1982
0.72	36.2549	-18.0267
0.7205	24.3713	-17.6239
0.721	15.4083	-19.1345
0.7215	1.91345	-20.6451
0.722	1.00708	-16.6168
0.7225	-6.54602	-16.1133
0.723	-11.9842	-15.1062
0.7235	-18.8324	-15.8112
0.724	-28.8025	-18.8324
0.7245	-25.6805	-19.1345
0.725	-30.5145	-16.1133
0.7255	-38.0676	-15.3076
0.726	-45.6207	-17.6239
0.7265	-41.2903	-15.6097
0.727	-34.3414	-11.0779
0.7275	-28.5004	-9.66797
0.728	-18.2281	-5.94177
0.7285	-9.56726	-2.81982
0.729	-1.81274	-2.31628
0.7295	2.31628	1.91345
0.73	19.6381	-2.31628
0.7305	21.2494	-5.63965
0.731	25.2777	-4.12903
0.7315	16.3147	-4.12903
0.732	10.1715	-5.43823
0.7325	11.6821	-4.63257
0.733	6.84814	-1.2085
0.7335	10.9772	-0.90637
0.734	11.6821	3.42407
0.7345	10.1715	1.71204
0.735	-2.5177	5.33752
0.7355	11.2793	7.25098
0.736	4.53186	6.14319
0.7365	1.2085	13.5956
0.737	1.61133	15.3076
0.7375	-9.06372	14.0991
0.738	-18.5303	20.4437
0.7385	-20.0409	17.7246
0.739	-27.8961	21.4508
0.7395	-29.306	21.4508
0.74	-24.2706	22.0551
0.7405	-23.0621	30.9174
0.741	-11.8835	28.6011
0.7415	-4.83398	35.2478
0.742	9.36584	38.974
0.7425	23.7671	41.5924
0.743	33.7372	46.225
0.7435	49.2462	46.8292
0.744	48.0377	50.4547
0.7445	38.7726	52.3682
0.745	31.723	48.8434
0.7455	27.3926	51.9653
0.746	31.1188	44.6136
0.7465	24.9756	32.3273
0.747	18.8324	23.3643
0.7475	16.6168	20.6451
0.748	17.3218	15.1062
0.7485	15.4083	0.30212
0.749	8.35876	0.40283
0.7495	10.1715	-18.1274
0.75	7.35168	-22.4579
0.7505	2.5177	-27.6947
0.751	-3.52478	-30.1117
0.7515	-6.94885	-30.1117
0.752	-2.31628	-32.8308
0.7525	0.80566	-30.3131
0.753	-2.31628	-25.4791
0.7535	-1.00708	-22.76
0.754	-2.31628	-20.8466
0.7545	-12.085	-15.2069
0.755	-7.95593	-12.1857
0.7555	0.20142	-16.3147
0.756	3.22266	-24.3713
0.7565	8.15735	-18.4296
0.757	13.8977	-24.3713
0.7575	10.7758	-24.8749
0.758	4.53186	-19.9402
0.7585	-7.04956	-17.0196
0.759	-3.12195	-7.35168
0.7595	-4.22974	-1.71204
0.76	-8.15735	0.70496
0.7605	0.80566	-10.3729
0.761	2.01416	-9.56726
0.7615	1.3092	-17.2211
0.762	-2.31628	-17.0196
0.7625	-8.7616	-13.9984
0.763	-13.1928	-5.74036
0.7635	-23.6664	-1.51062
0.764	-31.2195	-4.33044
0.7645	-47.6349	-7.15027
0.765	-51.6632	-15.6097
0.7655	-51.8646	-18.7317
0.766	-53.9795	-20.9473
0.7665	-46.4264	-11.5814
0.767	-42.7002	-11.4807
0.7675	-34.14	-12.1857
0.768	-27.4933	-13.9984
0.7685	-20.2423	-0.50354
0.769	-10.2722	-2.5177
0.7695	5.63965	-6.54602
0.77	5.43823	-11.2793
0.7705	20.0409	0.90637
0.771	25.6805	4.73328
0.7715	18.631	8.56018
0.772	14.6027	11.7828
0.7725	22.6593	11.2793
0.773	20.7459	17.6239
0.7735	13.5956	8.96301
0.774	10.7758	6.64673
0.7745	9.46655	20.343
0.775	2.92053	9.06372
0.7755	-5.74036	14.1998
0.776	-7.04956	15.509
0.7765	-9.26514	5.53894
0.777	-13.5956	11.9842
0.7775	-11.7828	10.8765
0.778	-9.76868	13.9984
0.7785	-16.0126	15.8112
0.779	-17.4225	8.96301
0.7795	-26.6876	12.8906
0.78	-30.3131	14.9048
0.7805	-26.1841	17.7246
0.781	-30.9174	12.3871
0.7815	-34.3414	9.56726
0.782	-31.723	2.11487
0.7825	-39.2761	-7.5531
0.783	-36.3556	-7.65381
0.7835	-45.0165	8.35876
0.784	-42.2974	2.31628
0.7845	-44.2108	-0.90637
0.785	-41.5924	-5.74036
0.7855	-42.1967	-9.66797
0.786	-37.4634	-10.2722
0.7865	-36.3556	-6.3446
0.787	-34.9457	-6.14319
0.7875	-25.2777	-5.43823
0.788	-23.6664	-3.32336
0.7885	-27.6947	4.43115
0.789	-27.0905	6.84814
0.7895	-23.465	8.05664
0.79	-15.0055	19.3359
0.7905	-17.926	24.8749
0.791	-20.0409	26.5869
0.7915	-15.0055	27.0905
0.792	-12.7899	32.428
0.7925	-12.7899	41.0889
0.793	-20.9473	43.808
0.7935	-28.9032	55.8929
0.794	-39.1754	57.3029
0.7945	-51.8646	58.5114
0.795	-56.5979	55.3894
0.7955	-62.9425	51.1597
0.796	-65.6616	50.2533
0.7965	-63.8489	36.7584
0.797	-59.1156	30.6152
0.7975	-60.6262	25.0763
0.798	-57.3029	17.926
0.7985	-52.771	14.8041
0.799	-49.0448	10.3729
0.7995	-38.974	3.42407
0.8	-32.428	8.45947
0.8005	-27.8961	8.7616
0.801	-22.9614	13.3942
0.8015	-11.7828	5.0354
0.802	-8.96301	2.31628
0.8025	6.84814	2.21558
0.803	21.3501	6.74744
0.8035	30.5145	5.53894
0.804	31.6223	-3.32336
0.8045	21.1487	0
0.805	14.6027	-0.30212
0.8055	-1.91345	-2.21558
0.806	-15.9119	11.38
0.8065	-21.2494	21.6522
0.807	-30.011	30.1117
0.8075	-38.7726	29.9103
0.808	-47.5342	40.3839
0.8085	-43.3044	46.5271
0.809	-41.5924	48.1384
0.8095	-39.9811	55.2887
0.81	-24.8749	51.7639
0.8105	-18.8324	65.9638
0.811	-22.2565	63.6475
0.8115	-12.7899	59.7199
0.812	1.71204	60.5255
0.8125	-2.41699	59.0149
0.813	-4.43115	55.2887
0.8135	-7.5531	51.5625
0.814	-6.54602	46.225
0.8145	-12.4878	40.9882
0.815	-17.0196	49.4476
0.8155	-16.9189	40.3839
0.816	-4.22974	35.6506
0.8165	-8.25806	24.2706
0.817	-2.01416	13.5956
0.8175	-2.92053	-0.20142
0.818	-13.1928	2.61841
0.8185	-11.2793	2.92053
0.819	-27.4933	5.33752
0.8195	-29.306	4.43115
0.82	-34.14	0.50354
0.8205	-41.9952	4.12903
0.821	-45.52	-0.60425
0.8215	-50.1526	-1.00708
0.822	-52.5696	-4.83398
0.8225	-55.3894	-2.01416
0.823	-62.2375	-2.92053
0.8235	-74.1211	13.797
0.824	-76.236	25.6805
0.8245	-82.3791	41.8945
0.825	-89.4287	42.1967
0.8255	-77.0416	45.2179
0.826	-68.8843	51.2604
0.8265	-61.4319	43.7073
0.827	-67.4744	45.2179
0.8275	-68.1793	51.8646
0.828	-67.1722	52.066
0.8285	-62.3383	45.6207
0.829	-47.937	30.8166
0.8295	-31.1188	15.0055
0.83	-10.3729	4.33044
0.8305	1.00708	2.21558
0.831	4.93469	-11.1786
0.8315	24.6735	-10.7758
0.832	29.9103	-6.94885
0.8325	32.9315	-2.41699
0.833	28.1982	4.43115
0.8335	25.177	3.42407
0.834	15.2069	15.3076
0.8345	16.7175	21.2494
0.835	8.56018	22.2565
0.8355	5.84106	39.5782
0.836	5.23682	36.4563
0.8365	6.84814	35.5499
0.837	3.7262	33.6365
0.8375	-6.64673	34.845
0.838	-10.9772	35.7513
0.8385	-7.04956	33.0322
0.839	-11.5814	31.1188
0.8395	-8.56018	11.9842
0.84	-8.66089	3.8269
0.8405	-11.38	-5.13611
0.841	-9.46655	-20.2423
0.8415	-17.5232	-22.1558
0.842	-18.7317	-18.3289
0.8425	-21.048	-10.0708
0.843	-21.4508	-1.91345
0.8435	-30.2124	4.63257
0.844	-26.4862	5.63965
0.8445	-28.1982	23.0621
0.845	-37.8662	30.1117
0.8455	-50.0519	28.0975
0.846	-46.7285	28.299
0.8465	-40.3839	32.5287
0.847	-34.0393	38.974
0.8475	-41.6931	35.6506
0.848	-33.2336	30.8166
0.8485	-29.5074	30.3131
0.849	-28.6011	30.5145
0.8495	-29.8096	31.9244
0.85	-29.8096	21.8536
0.8505	-29.1046	11.4807
0.851	-26.6876	12.9913
0.8515	-31.5216	7.85522
0.852	-30.1117	3.7262
0.8525	-37.3627	10.3729
0.853	-34.9457	7.95593
0.8535	-26.2848	4.53186
0.854	-20.0409	1.71204
0.8545	-15.4083	-0.50354
0.855	-20.6451	-2.11487
0.8555	-20.1416	0.60425
0.856	-21.8536	-1.81274
0.8565	-17.4225	-6.2439
0.857	-30.4138	6.74744
0.8575	-14.502	6.74744
0.858	-14.8041	12.1857
0.8585	-22.8607	18.4296
0.859	-20.4437	21.048
0.8595	-25.0763	13.1928
0.86	-27.1912	17.8253
0.8605	-30.011	21.2494
0.861	-29.1046	12.2864
0.8615	-41.4917	20.2423
0.862	-42.1967	25.9827
0.8625	-42.2974	30.7159
0.863	-42.9016	27.2919
0.8635	-46.225	22.2565
0.864	-50.8575	15.0055
0.8645	-49.8505	15.4083
0.865	-45.0165	5.33752
0.8655	-47.4335	8.7616
0.866	-46.0236	3.12195
0.8665	-40.9882	-9.16443
0.867	-39.5782	-20.2423
0.8675	-32.6294	-22.2565
0.868	-20.1416	-32.6294
0.8685	-1.00708	-39.3768
0.869	2.5177	-36.3556
0.8695	15.6097	-27.4933
0.87	21.6522	-29.5074
0.8705	31.5216	-30.1117
0.871	34.3414	-24.5727
0.8715	34.5429	-20.7459
0.872	37.3627	-14.4012
0.8725	44.2108	-13.9984
0.873	56.9	-19.5373
0.8735	54.9866	-9.16443
0.874	58.1085	-15.6097
0.8745	51.7639	-20.0409
0.875	38.974	-17.4225
0.8755	29.2053	-9.16443
0.876	19.3359	-5.43823
0.8765	11.9842	-0.30212
0.877	2.11487	8.25806
0.8775	-5.43823	10.1715
0.878	-7.95593	8.96301
0.8785	-9.97009	6.74744
0.879	-15.8112	0.70496
0.8795	-23.9685	-6.14319
0.88	-24.2706	-13.797
0.8805	-29.7089	-21.048
0.881	-32.8308	-29.7089
0.8815	-38.1683	-48.8434
0.882	-35.2478	-50.6561
0.8825	-38.8733	-52.4689
0.883	-35.4492	-52.771
0.8835	-35.0464	-69.8914
0.884	-33.9386	-71.3013
0.8845	-25.0763	-69.0857
0.885	-18.0267	-67.3737
0.8855	-13.9984	-58.2092
0.886	-3.8269	-54.0802
0.8865	16.0126	-32.1258
0.887	31.5216	-35.5499
0.8875	44.7144	-33.6365
0.888	48.8434	-29.9103
0.8885	49.9512	-20.2423
0.889	59.0149	-19.8395
0.8895	59.4177	-21.4508
0.89	59.1156	-15.4083
0.8905	57.7057	-8.7616
0.891	56.4972	-17.6239
0.8915	62.0361	-24.0692
0.892	58.3099	-28.7018
0.8925	65.5609	-31.5216
0.893	66.8701	-23.6664
0.8935	59.4177	-25.5798
0.894	54.0802	-32.1258
0.8945	43.6066	-34.9457
0.895	41.0889	-28.8025
0.8955	42.3981	-36.557
0.896	33.9386	-37.8662
0.8965	30.6152	-30.1117
0.897	30.3131	-34.4421
0.8975	30.8166	-26.2848
0.898	35.1471	-26.3855
0.8985	36.2549	-26.889
0.899	34.9457	-25.177
0.8995	34.5429	-16.0126
0.9	34.0393	-9.36584
0.9005	31.3202	-8.45947
0.901	29.0039	-16.0126
0.9015	25.5798	-9.97009
0.902	22.3572	-4.93469
0.9025	14.8041	-8.66089
0.903	20.6451	-5.74036
0.9035	17.5232	-7.35168
0.904	10.3729	-15.6097
0.9045	-0.20142	-23.3643
0.905	2.92053	-43.2037
0.9055	-2.5177	-58.3099
0.906	-2.61841	-80.8685
0.9065	1.91345	-99.1974
0.907	8.7616	-104.636
0.9075	9.97009	-103.83
0.908	18.0267	-101.816
0.9085	19.4367	-93.2556
0.909	19.8395	-86.1054
0.9095	25.6805	-82.4799
0.91	26.4862	-76.4374
0.9105	22.6593	-73.0133
0.911	27.0905	-68.28
0.9115	30.1117	-70.8984
0.912	28.0975	-65.9638
0.9125	24.472	-63.3453
0.913	22.5586	-67.8772
0.9135	24.6735	-66.3666
0.914	29.8096	-65.5609
0.9145	22.0551	-68.6829
0.915	24.2706	-63.7482
0.9155	18.4296	-64.3524
0.916	17.8253	-59.8206
0.9165	5.63965	-58.5114
0.917	-6.2439	-54.1809
0.9175	-8.15735	-49.0448
0.918	-13.3942	-37.3627
0.9185	-23.465	-31.2195
0.919	-23.6664	-16.6168
0.9195	-28.9032	-23.8678
0.92	-28.8025	-17.4225
0.9205	-26.3855	-18.0267
0.921	-18.0267	-18.631
0.9215	-16.6168	-27.2919
0.922	-13.8977	-29.6081
0.9225	-18.3289	-35.3485
0.923	-17.2211	-40.1825
0.9235	-7.04956	-44.0094
0.924	2.41699	-43.0023
0.9245	4.83398	-53.0731
0.925	18.9331	-54.9866
0.9255	26.889	-58.3099
0.926	36.6577	-60.7269
0.9265	47.0306	-57.0007
0.927	58.4106	-58.2092
0.9275	62.3383	-56.6986
0.928	70.697	-47.7356
0.9285	86.911	-48.0377
0.929	90.1337	-33.2336
0.9295	84.5947	-33.4351
0.93	78.0487	-25.0763
0.9305	71.2006	-28.299
0.931	63.6475	-20.9473
0.9315	56.0944	-29.6081
0.932	55.2887	-37.1613
0.9325	53.8788	-44.0094
0.933	51.059	-48.3398
0.9335	50.9582	-62.6404
0.934	49.0448	-67.2729
0.9345	45.9228	-73.819
0.935	52.6703	-73.114
0.9355	37.262	-75.6317
0.936	34.6435	-76.7395
0.9365	22.76	-76.8402
0.937	13.5956	-65.7623
0.9375	16.8182	-67.0715
0.938	11.7828	-55.8929
0.9385	14.1998	-52.4689
0.939	12.5885	-43.0023
0.9395	11.9842	-29.5074
0.94	11.8835	-34.3414
0.9405	14.4012	-38.4705
0.941	9.66797	-37.6648
0.9415	5.33752	-36.2549
0.942	3.32336	-39.1754
0.9425	-5.13611	-51.2604
0.943	3.8269	-57.1014
0.9435	6.2439	-50.5554
0.944	15.4083	-57.2022
0.9445	13.5956	-45.6207
0.945	12.5885	-48.8434
0.9455	-1.71204	-37.262
0.946	-5.94177	-39.0747
0.9465	-18.8324	-30.9174
0.947	-24.3713	-28.1982
0.9475	-22.4579	-22.4579
0.948	-10.6751	-24.8749
0.9485	3.92761	-22.76
0.949	3.7262	-15.6097
0.9495	6.2439	-22.8607
0.95	5.13611	-14.8041
0.9505	-1.91345	-10.2722
0.951	2.31628	-9.46655
0.9515	7.75452	-0.70496
0.952	11.0779	4.22974
0.9525	12.3871	12.2864
0.953	11.5814	0.20142
0.9535	4.43115	1.00708
0.954	-0.30212	-9.16443
0.9545	3.42407	-1.51062
0.955	10.2722	0.20142
0.9555	16.3147	-6.54602
0.956	8.15735	-6.74744
0.9565	16.5161	-5.13611
0.957	13.3942	4.43115
0.9575	30.7159	14.9048
0.958	49.4476	24.9756
0.9585	61.2305	27.9968
0.959	70.5963	31.723
0.9595	63.9496	45.3186
0.96	47.6349	47.4335
0.9605	35.5499	51.4618
0.961	25.7812	53.2745
0.9615	24.8749	41.9952
0.962	7.75452	27.8961
0.9625	3.92761	24.3713
0.963	0.50354	25.2777
0.9635	1.2085	16.214
0.964	6.14319	10.4736
0.9645	14.3005	-2.5177
0.965	23.6664	-11.7828
0.9655	23.0621	-19.4367
0.966	23.2635	-25.4791
0.9665	23.465	-31.8237
0.967	21.6522	-35.1471
0.9675	25.177	-36.6577
0.968	31.1188	-29.4067
0.9685	32.7301	-17.926
0.969	37.8662	-11.2793
0.9695	29.0039	-4.43115
0.97	15.6097	3.32336
0.9705	12.1857	7.35168
0.971	16.6168	11.2793
0.9715	20.6451	13.1928
0.972	25.177	20.0409
0.9725	31.3202	26.2848
0.973	27.9968	31.9244
0.9735	25.177	31.5216
0.974	26.6876	30.1117
0.9745	19.4367	30.6152
0.975	15.6097	13.3942
0.9755	9.66797	19.8395
0.976	10.1715	17.0196
0.9765	4.93469	13.4949
0.977	2.5177	15.2069
0.9775	-9.46655	12.5885
0.978	-13.1928	14.6027
0.9785	-15.0055	13.2935
0.979	-19.6381	16.6168
0.9795	-19.4367	12.5885
0.98	-17.0196	5.53894
0.9805	-18.8324	1.71204
0.981	-23.0621	7.45239
0.9815	-23.9685	-3.12195
0.982	-31.1188	7.04956
0.9825	-33.4351	5.23682
0.983	-34.9457	10.7758
0.9835	-42.4988	2.81982
0.984	-42.4988	10.3729
0.9845	-40.1825	9.86938
0.985	-35.0464	14.1998
0.9855	-34.0393	20.5444
0.986	-38.4705	21.8536
0.9865	-32.0251	27.3926
0.987	-25.0763	29.9103
0.9875	-15.7104	23.9685
0.988	-10.3729	32.7301
0.9885	-0.50354	27.9968
0.989	-0.30212	34.0393
0.9895	3.32336	35.0464
0.99	7.15027	36.1542
0.9905	3.32336	34.0393
0.991	1.51062	38.7726
0.9915	-4.73328	35.6506
0.992	-1.91345	36.0535
0.9925	-2.31628	38.269
0.993	-14.4012	53.2745
0.9935	-8.66089	48.7427
0.994	-11.6821	57.3029
0.9945	-5.13611	56.4972
0.995	-5.74036	60.4248
0.9955	-9.56726	58.0078
0.996	-11.4807	65.4602
0.9965	-12.5885	60.7269
0.997	-13.1928	63.0432
0.9975	-25.4791	62.3383
0.998	-24.2706	71.2006
0.9985	-32.0251	66.2659
0.999	-32.9315	65.7623
[truncated: 239,458+ more rows]

## Sheet: min45
Time(s):	R.Glut.Med.(uV):	L.Glut.Med.(uV):
0	-49.2462	-1.40991
0.0005	-43.6066	-5.13611
0.001	-45.4193	-2.11487
0.0015	-43.2037	-5.53894
0.002	-40.9882	-3.42407
0.0025	-36.1542	-2.92053
0.003	-29.306	-2.11487
0.0035	-18.5303	-0.60425
0.004	-4.83398	0.30212
0.0045	5.84106	-2.5177
0.005	23.465	-2.31628
0.0055	30.5145	-3.22266
0.006	41.5924	-1.10779
0.0065	47.937	8.15735
0.007	47.0306	4.12903
0.0075	47.2321	-7.15027
0.008	41.4917	-1.91345
0.0085	48.7427	-1.40991
0.009	31.723	-2.71912
0.0095	24.8749	7.65381
0.01	13.797	3.32336
0.0105	2.41699	-2.81982
0.011	-23.1628	-2.5177
0.0115	-43.0023	-6.04248
0.012	-55.8929	-5.23682
0.0125	-59.9213	-5.53894
0.013	-65.9638	-1.3092
0.0135	-62.1368	1.00708
0.014	-58.5114	-5.94177
0.0145	-57.5043	-1.10779
0.015	-58.2092	-5.43823
0.0155	-53.3752	-8.15735
0.016	-53.6774	-3.92761
0.0165	-52.2675	-1.71204
0.017	-42.1967	-4.73328
0.0175	-32.9315	-5.33752
0.018	-24.7742	-2.11487
0.0185	3.8269	-4.43115
0.019	32.3273	-3.52478
0.0195	52.9724	-4.93469
0.02	70.4956	-6.14319
0.0205	78.653	-6.3446
0.021	78.4515	-2.5177
0.0215	78.653	-7.15027
0.022	73.5169	-5.74036
0.0225	72.8119	2.11487
0.023	71.6034	-3.52478
0.0235	69.5892	-6.64673
0.024	83.0841	-1.51062
0.0245	89.1266	-3.7262
0.025	94.2627	0.20142
0.0255	97.8882	-5.23682
0.026	84.6954	-3.22266
0.0265	72.6105	2.5177
0.027	64.856	-6.14319
0.0275	51.6632	-2.5177
0.028	39.9811	-1.40991
0.0285	21.9544	-3.7262
0.029	19.9402	-2.92053
0.0295	8.7616	-5.13611
0.03	0.10071	-3.52478
0.0305	0.70496	-2.01416
0.031	0.70496	3.8269
0.0315	-6.74744	-1.3092
0.032	-1.40991	-4.53186
0.0325	-2.61841	-3.92761
0.033	-11.0779	1.10779
0.0335	-11.5814	-3.92761
0.034	-3.92761	-3.52478
0.0345	-7.85522	4.12903
0.035	-16.8182	12.085
0.0355	-25.5798	2.5177
0.036	-29.5074	0.90637
0.0365	-32.1258	0.10071
0.037	-31.2195	2.5177
0.0375	-30.5145	-5.43823
0.038	-34.0393	2.92053
0.0385	-32.428	2.11487
0.039	-29.306	1.10779
0.0395	-31.0181	0
0.04	-24.472	1.91345
0.0405	-25.7812	-0.70496
0.041	-19.7388	-5.13611
0.0415	-17.0196	-4.33044
0.042	-11.5814	2.71912
0.0425	-4.12903	9.06372
0.043	4.73328	4.73328
0.0435	-5.53894	5.23682
0.044	7.35168	4.22974
0.0445	12.2864	-4.83398
0.045	14.4012	-3.12195
0.0455	21.4508	-3.22266
0.046	18.4296	1.51062
0.0465	16.9189	2.71912
0.047	21.4508	1.00708
0.0475	10.8765	8.7616
0.048	14.502	-1.91345
0.0485	13.8977	6.3446
0.049	8.96301	0.10071
0.0495	7.35168	-1.40991
0.05	4.93469	-3.02124
0.0505	0.70496	0.90637
0.051	0.40283	-5.23682
0.0515	2.41699	-3.92761
0.052	-0.50354	-5.74036
0.0525	0.50354	-6.3446
0.053	-4.12903	1.00708
0.0535	-6.2439	-1.40991
0.054	-13.3942	-4.12903
0.0545	-12.5885	-4.33044
0.055	-14.1998	0.20142
0.0555	-17.0196	2.11487
0.056	-18.9331	-3.7262
0.0565	-25.882	-1.10779
0.057	-20.0409	-9.66797
0.0575	-18.8324	1.91345
0.058	-13.9984	-1.91345
0.0585	-16.9189	-2.41699
0.059	-15.7104	-3.52478
0.0595	-17.3218	1.61133
0.06	-12.4878	-6.84814
0.0605	-19.3359	-1.51062
0.061	-17.3218	0.50354
0.0615	-16.7175	-4.12903
0.062	-13.5956	-6.2439
0.0625	-15.6097	-8.05664
0.063	-12.9913	-8.35876
0.0635	-15.1062	-2.71912
0.064	-15.0055	-3.8269
0.0645	-23.6664	-11.9842
0.065	-31.1188	-6.04248
0.0655	-38.7726	-6.14319
0.066	-37.8662	-4.83398
0.0665	-40.5853	-7.5531
0.067	-40.3839	0.60425
0.0675	-38.1683	0.60425
0.068	-39.8804	-1.2085
0.0685	-31.723	0.10071
0.069	-28.3997	-7.45239
0.0695	-29.306	-1.10779
0.07	-22.1558	-4.22974
0.0705	-17.6239	-12.085
0.071	-15.2069	-3.8269
0.0715	-16.4154	-9.16443
0.072	-4.73328	-8.96301
0.0725	3.92761	-8.96301
0.073	19.4367	-5.13611
0.0735	22.9614	-7.35168
0.074	24.5727	-9.36584
0.0745	24.5727	-3.22266
0.075	10.3729	-4.22974
0.0755	2.31628	-2.21558
0.076	-1.91345	-0.30212
0.0765	-6.3446	-4.93469
0.077	-14.3005	-5.0354
0.0775	-20.4437	-8.05664
0.078	-27.4933	-8.25806
0.0785	-33.4351	-8.56018
0.079	-48.2391	-5.84106
0.0795	-48.9441	-11.4807
0.08	-55.6915	-10.2722
0.0805	-55.188	-10.3729
0.081	-52.9724	-10.5743
0.0815	-41.6931	-7.95593
0.082	-36.1542	-10.3729
0.0825	-35.0464	-9.16443
0.083	-35.6506	-18.3289
0.0835	-34.3414	-4.33044
0.084	-44.6136	-3.92761
0.0845	-40.686	-7.45239
0.085	-34.14	-4.83398
0.0855	-7.95593	-4.33044
0.086	16.8182	1.10779
0.0865	37.5641	-1.71204
0.087	51.6632	-4.73328
0.0875	51.7639	-0.30212
0.088	48.642	-7.35168
0.0885	37.7655	-1.3092
0.089	38.3698	-0.50354
0.0895	25.7812	-3.52478
0.09	14.4012	-1.51062
0.0905	12.085	-2.61841
0.091	9.16443	-1.3092
0.0915	14.3005	-2.31628
0.092	18.4296	6.14319
0.0925	19.7388	-1.40991
0.093	21.5515	0.50354
0.0935	28.299	-5.43823
0.094	28.7018	-4.12903
0.0945	38.7726	-2.11487
0.095	43.0023	-7.85522
0.0955	44.1101	-8.45947
0.096	47.1313	-4.02832
0.0965	48.3398	-8.7616
0.097	43.7073	-5.13611
0.0975	38.6719	-2.81982
0.098	22.8607	1.91345
0.0985	8.7616	1.81274
0.099	5.53894	3.7262
0.0995	9.46655	3.52478
0.1	0.30212	1.40991
0.1005	-0.30212	-0.50354
0.101	4.22974	3.7262
0.1015	1.00708	0.80566
0.102	13.092	0.10071
0.1025	3.32336	0.10071
0.103	13.4949	1.61133
0.1035	11.5814	2.11487
0.104	13.8977	-2.5177
0.1045	14.1998	5.13611
0.105	13.6963	-0.50354
0.1055	18.4296	-1.51062
0.106	31.6223	2.01416
0.1065	24.472	9.76868
0.107	30.5145	3.02124
0.1075	27.8961	6.14319
0.108	23.0621	7.65381
0.1085	19.8395	5.53894
0.109	8.7616	2.31628
0.1095	8.96301	6.04248
0.11	5.94177	5.23682
0.1105	-0.50354	8.25806
0.111	2.21558	6.14319
0.1115	1.3092	-0.40283
0.112	-0.90637	4.22974
0.1125	-1.3092	4.73328
0.113	-1.61133	-1.71204
0.1135	-9.06372	-6.74744
0.114	-5.23682	-5.33752
0.1145	-7.95593	0.70496
0.115	-13.4949	0
0.1155	-11.4807	2.5177
0.116	-10.8765	3.92761
0.1165	-17.2211	5.23682
0.117	-18.7317	0.70496
0.1175	-21.8536	5.33752
0.118	-34.14	-3.52478
0.1185	-29.7089	4.33044
0.119	-26.6876	4.43115
0.1195	-29.7089	2.31628
0.12	-34.4421	4.93469
0.1205	-38.3698	2.71912
0.121	-27.594	-5.13611
0.1215	-15.2069	5.84106
0.122	-18.631	2.81982
0.1225	-9.06372	5.84106
0.123	-12.3871	2.5177
0.1235	-6.94885	8.25806
0.124	-10.3729	6.74744
0.1245	-20.343	8.96301
0.125	-12.1857	-3.8269
0.1255	-11.5814	7.85522
0.126	-11.9842	4.93469
0.1265	-14.8041	5.13611
0.127	-16.6168	12.1857
0.1275	-21.2494	7.45239
0.128	-18.3289	11.6821
0.1285	-19.1345	16.4154
0.129	-17.8253	6.14319
0.1295	-8.7616	5.13611
0.13	-8.35876	7.45239
0.1305	0.30212	9.36584
0.131	4.53186	5.53894
0.1315	3.22266	4.63257
0.132	4.02832	10.9772
0.1325	10.6751	8.8623
0.133	8.35876	12.1857
0.1335	-1.91345	4.93469
0.134	-2.31628	12.8906
0.1345	-14.502	7.75452
0.135	-13.8977	0.80566
0.1355	-8.56018	3.7262
0.136	-3.42407	6.74744
0.1365	-11.6821	7.65381
0.137	-15.6097	8.56018
0.1375	-16.4154	11.5814
0.138	-19.9402	11.38
0.1385	-24.5727	12.2864
0.139	-36.3556	11.38
0.1395	-48.642	7.35168
0.14	-58.3099	8.96301
0.1405	-60.4248	1.81274
0.141	-67.4744	11.9842
0.1415	-66.568	16.6168
0.142	-62.1368	6.94885
0.1425	-50.8575	12.9913
0.143	-50.7568	9.26514
0.1435	-51.4618	5.43823
0.144	-48.5413	8.15735
0.1445	-44.0094	16.3147
0.145	-42.9016	5.63965
0.1455	-41.391	3.7262
0.146	-28.1982	-0.50354
0.1465	-13.092	0.90637
0.147	-1.2085	1.3092
0.1475	9.06372	-6.84814
0.148	19.3359	3.8269
0.1485	20.0409	2.92053
0.149	21.7529	4.33044
0.1495	26.1841	10.2722
0.15	24.2706	4.93469
0.1505	32.2266	4.33044
0.151	31.3202	1.3092
0.1515	39.0747	-3.8269
0.152	38.4705	-2.21558
0.1525	25.4791	-4.93469
0.153	27.0905	-4.53186
0.1535	21.048	-1.61133
0.154	23.0621	-4.63257
0.1545	25.0763	-0.90637
0.155	20.8466	-0.50354
0.1555	13.092	0.70496
0.156	5.13611	1.10779
0.1565	-5.63965	2.5177
0.157	-17.1204	1.3092
0.1575	-12.1857	3.32336
0.158	-8.25806	0.70496
0.1585	7.5531	0.50354
0.159	19.9402	-2.92053
0.1595	18.7317	-0.60425
0.16	19.9402	-1.61133
0.1605	21.3501	-8.35876
0.161	19.4367	-12.3871
0.1615	17.2211	-13.1928
0.162	11.8835	-12.8906
0.1625	3.7262	-13.6963
0.163	7.95593	-14.9048
0.1635	6.54602	-14.6027
0.164	6.2439	-15.0055
0.1645	5.74036	-16.0126
0.165	6.54602	-13.3942
0.1655	7.15027	-14.4012
0.166	6.64673	-8.66089
0.1665	-5.33752	-9.26514
0.167	-11.5814	-12.085
0.1675	-13.5956	-9.76868
0.168	-13.797	-4.73328
0.1685	-10.5743	-8.15735
0.169	-9.56726	-5.53894
0.1695	-15.509	-2.5177
0.17	-17.8253	-5.13611
0.1705	-25.0763	-8.05664
0.171	-19.9402	-13.2935
0.1715	-22.0551	-9.86938
0.172	-8.56018	-13.1928
0.1725	-12.085	-17.5232
0.173	-7.95593	-17.1204
0.1735	6.44531	-21.6522
0.174	9.97009	-26.889
0.1745	15.2069	-21.048
0.175	17.1204	-16.7175
0.1755	15.1062	-16.214
0.176	9.66797	-24.0692
0.1765	2.71912	-24.9756
0.177	10.4736	-23.5657
0.1775	20.0409	-26.0834
0.178	21.6522	-20.1416
0.1785	9.06372	-16.3147
0.179	0.60425	-17.926
0.1795	-5.74036	-15.4083
0.18	-15.4083	-18.8324
0.1805	-18.0267	-12.5885
0.181	-24.8749	-9.16443
0.1815	-31.3202	-1.91345
0.182	-25.3784	-3.62549
0.1825	-24.0692	-7.04956
0.183	-24.6735	-15.2069
0.1835	-18.0267	-8.56018
0.184	-20.0409	-11.5814
0.1845	-29.1046	-1.10779
0.185	-28.9032	-1.3092
0.1855	-25.2777	-11.9842
0.186	-19.2352	-7.5531
0.1865	-16.7175	-4.53186
0.187	-15.0055	-4.53186
0.1875	-10.3729	-6.3446
0.188	-8.25806	-7.04956
0.1885	-3.02124	2.81982
0.189	7.45239	1.3092
0.1895	11.2793	-4.12903
0.19	20.7459	-1.10779
0.1905	15.2069	-8.05664
0.191	19.7388	-6.84814
0.1915	13.5956	-0.40283
0.192	3.32336	-4.73328
0.1925	-3.52478	-9.26514
0.193	-10.4736	-7.04956
0.1935	-13.8977	-5.63965
0.194	-14.7034	-15.6097
0.1945	-10.5743	-11.8835
0.195	-11.9842	-12.085
0.1955	-14.1998	-10.7758
0.196	-25.0763	-7.45239
0.1965	-30.8166	-9.76868
0.197	-21.8536	-6.64673
0.1975	-23.1628	-8.25806
0.198	-29.1046	-10.5743
0.1985	-29.0039	-10.7758
0.199	-34.5429	-7.15027
0.1995	-35.7513	-11.9842
0.2	-41.0889	4.43115
0.2005	-41.5924	-8.7616
0.201	-37.9669	-6.64673
0.2015	-22.2565	-2.81982
0.202	-27.6947	-3.52478
0.2025	-24.7742	-9.26514
0.203	-22.76	-12.085
0.2035	-18.631	-6.3446
0.204	-13.1928	-5.84106
0.2045	-2.21558	-5.43823
0.205	2.92053	-2.5177
0.2055	3.62549	-5.53894
0.206	-3.7262	-1.00708
0.2065	-8.35876	0.80566
0.207	-18.8324	0.30212
0.2075	-28.7018	0.30212
0.208	-34.4421	2.5177
0.2085	-38.0676	5.74036
0.209	-36.3556	-0.50354
0.2095	-40.1825	-0.60425
0.21	-26.2848	0.10071
0.2105	-16.214	1.81274
0.211	-17.8253	14.1998
0.2115	0.50354	6.14319
0.212	8.96301	5.33752
0.2125	4.93469	3.7262
0.213	-1.10779	7.45239
0.2135	10.3729	1.71204
0.214	18.0267	3.02124
0.2145	25.9827	0.90637
0.215	31.3202	0.10071
0.2155	34.7443	1.91345
0.216	33.3344	3.8269
0.2165	29.7089	8.45947
0.217	21.1487	11.5814
0.2175	15.0055	4.12903
0.218	10.1715	9.06372
0.2185	9.46655	7.75452
0.219	10.5743	4.22974
0.2195	17.7246	10.7758
0.22	15.8112	5.43823
0.2205	17.4225	7.15027
0.221	8.96301	2.5177
0.2215	21.6522	-1.40991
0.222	26.5869	-2.81982
0.2225	29.6081	5.94177
0.223	28.299	-0.90637
0.2235	29.7089	-1.2085
0.224	28.7018	4.73328
0.2245	20.7459	2.31628
0.225	17.1204	1.40991
0.2255	12.5885	-7.95593
0.226	6.54602	-6.94885
0.2265	4.93469	-1.91345
0.227	1.10779	-9.56726
0.2275	-2.11487	-9.86938
0.228	-13.9984	-14.9048
0.2285	-23.7671	-6.74744
0.229	-33.3344	-7.15027
0.2295	-38.974	-6.64673
0.23	-39.9811	0.10071
0.2305	-54.0802	-2.31628
0.231	-62.439	-0.50354
0.2315	-58.5114	-4.12903
0.232	-51.8646	-3.42407
0.2325	-48.8434	-0.30212
0.233	-32.1258	-1.40991
0.2335	-11.1786	-4.22974
0.234	-2.81982	-4.12903
0.2345	1.10779	-8.56018
0.235	-0.90637	1.2085
0.2355	-9.16443	-2.11487
0.236	-1.81274	-2.5177
0.2365	2.61841	-0.50354
0.237	21.4508	-5.13611
0.2375	35.2478	-1.81274
0.238	41.8945	-6.14319
0.2385	36.4563	-4.93469
0.239	30.2124	-5.33752
0.2395	22.0551	-1.71204
0.24	12.4878	-13.5956
0.2405	11.38	-14.502
0.241	12.085	-4.53186
0.2415	5.13611	-4.12903
0.242	1.71204	-6.04248
0.2425	-6.74744	-4.12903
0.243	-12.6892	-8.8623
0.2435	-15.0055	-6.54602
0.244	-9.56726	1.40991
0.2445	-15.7104	-2.92053
0.245	-24.6735	-6.84814
0.2455	-26.889	-6.14319
0.246	-29.0039	-4.53186
0.2465	-27.0905	-4.93469
0.247	-34.14	-4.93469
0.2475	-30.6152	-3.42407
0.248	-31.5216	2.21558
0.2485	-29.9103	0.70496
0.249	-36.9598	-6.74744
0.2495	-39.9811	-3.8269
0.25	-37.9669	-3.02124
0.2505	-37.0605	-6.74744
0.251	-32.5287	-4.33044
0.2515	-26.7883	-6.04248
0.252	-7.75452	-2.92053
0.2525	9.46655	-1.91345
0.253	39.1754	-1.40991
0.2535	56.5979	-7.25098
0.254	59.7199	1.91345
0.2545	65.5609	-3.52478
0.255	59.9213	-8.35876
0.2555	48.0377	-12.3871
0.256	27.7954	-7.15027
0.2565	14.3005	-0.30212
0.257	1.3092	-4.43115
0.2575	-12.9913	0.30212
0.258	-37.0605	0.70496
0.2585	-42.8009	0.60425
0.259	-42.1967	2.11487
0.2595	-54.2816	1.71204
0.26	-43.9087	4.22974
0.2605	-46.0236	4.12903
0.261	-46.0236	3.32336
0.2615	-52.4689	5.43823
0.262	-51.6632	4.63257
0.2625	-57.5043	2.11487
0.263	-52.771	13.8977
0.2635	-39.1754	-1.2085
0.264	-36.0535	4.53186
0.2645	-33.4351	-2.41699
0.265	-31.2195	-2.71912
0.2655	-26.0834	6.84814
0.266	-27.8961	-1.51062
0.2665	-20.8466	-0.90637
0.267	-14.4012	3.22266
0.2675	-5.74036	4.43115
0.268	13.6963	0.70496
0.2685	36.1542	-4.12903
0.269	50.0519	-0.70496
0.2695	67.9779	2.31628
0.27	67.3737	-1.51062
0.2705	81.1706	3.8269
0.271	84.494	-1.40991
0.2715	80.2643	-2.61841
0.272	76.6388	-6.3446
0.2725	65.4602	-6.3446
0.273	56.9	-0.30212
0.2735	43.9087	-3.92761
0.274	26.1841	-2.92053
0.2745	29.9103	-6.44531
0.275	17.926	-0.30212
0.2755	17.5232	-1.00708
0.276	6.84814	-6.64673
0.2765	-5.94177	-3.22266
0.277	-9.66797	-7.35168
0.2775	-11.7828	-8.35876
0.278	-19.4367	-2.71912
0.2785	-20.2423	-6.54602
0.279	-18.5303	-8.35876
0.2795	-20.4437	-3.02124
0.28	-19.5373	-3.52478
0.2805	-16.4154	1.2085
0.281	-18.1274	1.40991
0.2815	-22.0551	-3.32336
0.282	-14.6027	2.21558
0.2825	-17.0196	-2.61841
0.283	-15.8112	6.94885
0.2835	-7.5531	1.00708
0.284	-6.74744	1.71204
0.2845	-10.4736	5.23682
0.285	-4.12903	3.8269
0.2855	-4.12903	2.31628
0.286	-3.7262	9.46655
0.2865	-9.16443	5.0354
0.287	-11.7828	13.3942
0.2875	-6.64673	8.25806
0.288	-11.6821	6.14319
0.2885	-9.76868	7.15027
0.289	-9.97009	9.56726
0.2895	-16.0126	9.36584
0.29	-24.6735	5.33752
0.2905	-38.3698	1.61133
0.291	-52.066	5.63965
0.2915	-65.863	6.04248
0.292	-64.151	8.7616
0.2925	-64.9567	3.92761
0.293	-63.9496	5.33752
0.2935	-58.9142	11.7828
0.294	-54.5837	2.11487
0.2945	-61.2305	11.2793
0.295	-64.0503	14.4012
0.2955	-58.3099	4.22974
0.296	-39.4775	-0.50354
0.2965	-23.2635	1.71204
0.297	7.04956	2.31628
0.2975	3.22266	5.33752
0.298	14.8041	3.02124
0.2985	14.1998	6.54602
0.299	35.0464	2.92053
0.2995	51.4618	2.5177
0.3	55.3894	5.53894
0.3005	48.8434	-0.40283
0.301	36.2549	1.71204
0.3015	26.889	0.80566
0.302	30.5145	0
0.3025	30.011	4.12903
0.303	34.6435	0.20142
0.3035	34.14	3.8269
0.304	35.2478	6.2439
0.3045	25.2777	14.6027
0.305	20.343	4.33044
0.3055	17.3218	4.63257
0.306	16.8182	7.04956
0.3065	10.8765	2.61841
0.307	11.9842	6.14319
0.3075	18.2281	4.93469
0.308	24.2706	9.36584
0.3085	20.0409	9.76868
0.309	22.8607	10.5743
0.3095	19.7388	19.0338
0.31	8.56018	20.4437
0.3105	1.3092	23.3643
0.311	-0.70496	29.1046
0.3115	-9.16443	25.7812
0.312	-11.0779	25.6805
0.3125	-9.46655	22.2565
0.313	-18.631	17.7246
0.3135	-19.0338	14.7034
0.314	-28.6011	4.63257
0.3145	-20.8466	-7.04956
0.315	-20.6451	-5.94177
0.3155	-26.7883	-7.35168
0.316	-31.1188	-14.9048
0.3165	-32.5287	-16.6168
0.317	-27.7954	-4.93469
0.3175	-26.0834	-3.92761
0.318	-29.9103	-10.3729
0.3185	-32.5287	-2.92053
0.319	-36.3556	-9.16443
0.3195	-38.3698	-12.6892
0.32	-28.0975	-16.3147
0.3205	-21.6522	-11.4807
0.321	-14.3005	-8.66089
0.3215	4.33044	-10.8765
0.322	10.1715	-10.7758
0.3225	17.8253	-6.3446
0.323	16.8182	-11.6821
0.3235	15.3076	-10.5743
0.324	22.2565	-9.66797
0.3245	24.472	-11.5814
0.325	18.631	-3.8269
0.3255	12.9913	-6.84814
0.326	5.94177	-8.05664
0.3265	2.11487	-10.1715
0.327	0	-10.3729
0.3275	-6.54602	-8.25806
0.328	-8.7616	-2.61841
0.3285	-7.35168	3.22266
0.329	-11.2793	0
0.3295	-12.7899	4.73328
0.33	-18.7317	-2.31628
0.3305	-24.6735	4.12903
0.331	-25.6805	2.41699
0.3315	-36.0535	5.53894
0.332	-43.808	5.13611
0.3325	-50.7568	0.60425
0.333	-47.4335	-0.60425
0.3335	-40.1825	-3.02124
0.334	-48.2391	7.65381
0.3345	-44.5129	-3.52478
0.335	-40.4846	-2.21558
0.3355	-45.8221	-1.61133
0.336	-42.3981	-1.81274
0.3365	-36.0535	4.73328
0.337	-29.1046	-0.40283
0.3375	-18.7317	9.16443
0.338	-13.797	-0.50354
0.3385	-5.53894	2.81982
0.339	-3.7262	1.71204
0.3395	-5.53894	-3.42407
0.34	0.70496	-4.73328
0.3405	3.62549	-1.00708
0.341	5.33752	-6.44531
0.3415	-4.53186	-3.02124
0.342	-9.56726	-2.71912
0.3425	-9.56726	-5.0354
0.343	-9.36584	-2.21558
0.3435	-12.5885	3.22266
0.344	-20.2423	1.81274
0.3445	-33.1329	4.02832
0.345	-46.0236	2.11487
0.3455	-43.0023	3.92761
0.346	-40.5853	6.04248
0.3465	-38.1683	-0.60425
0.347	-38.8733	5.0354
0.3475	-43.7073	3.12195
0.348	-43.7073	6.54602
0.3485	-39.7797	6.14319
0.349	-38.269	6.04248
0.3495	-25.3784	9.97009
0.35	-23.1628	8.15735
0.3505	-22.8607	4.93469
0.351	0.80566	-4.12903
0.3515	21.2494	-0.90637
0.352	49.0448	-0.60425
0.3525	67.6758	10.4736
0.353	81.2714	4.33044
0.3535	75.7324	2.61841
0.354	70.5963	12.8906
0.3545	57.5043	5.13611
0.355	51.6632	-1.51062
0.3555	45.6207	6.74744
0.356	53.2745	10.3729
0.3565	42.4988	12.3871
0.357	36.1542	3.7262
0.3575	27.3926	9.66797
0.358	24.472	5.63965
0.3585	17.1204	-1.71204
0.359	9.16443	8.56018
0.3595	-0.10071	0.70496
0.36	-22.5586	0.10071
0.3605	-28.6011	-5.0354
0.361	-29.306	1.00708
0.3615	-38.1683	3.8269
0.362	-43.5059	8.56018
0.3625	-34.7443	6.74744
0.363	-29.7089	6.3446
0.3635	-22.8607	2.81982
0.364	-25.882	1.71204
0.3645	-25.7812	-4.02832
0.365	-26.6876	-0.70496
0.3655	-17.0196	-0.20142
0.366	-12.2864	-4.02832
0.3665	2.11487	-12.2864
0.367	12.3871	-1.91345
0.3675	5.13611	-4.63257
0.368	-1.91345	0.20142
0.3685	-9.56726	4.53186
0.369	-1.91345	6.54602
0.3695	2.11487	5.74036
0.37	6.2439	5.0354
0.3705	3.92761	-6.3446
0.371	-3.92761	-2.92053
0.3715	-5.0354	-1.2085
0.372	-9.86938	2.31628
0.3725	-1.3092	-2.41699
0.373	0.50354	-2.21558
0.3735	11.5814	-0.20142
0.374	27.8961	0.90637
0.3745	36.3556	-1.2085
0.375	46.6278	-1.40991
0.3755	54.7852	-1.10779
0.376	61.4319	-2.11487
0.3765	63.1439	-5.0354
0.377	69.7906	-3.7262
0.3775	64.3524	-5.94177
0.378	52.6703	-2.21558
0.3785	47.2321	-8.35876
0.379	34.5429	-5.94177
0.3795	24.472	-4.33044
0.38	13.3942	-2.61841
0.3805	4.22974	-2.21558
0.381	0.20142	-2.92053
0.3815	2.31628	-5.13611
0.382	1.71204	-4.33044
0.3825	-0.10071	-5.53894
0.383	-1.51062	-8.96301
0.3835	-0.60425	-9.06372
0.384	-2.01416	-5.23682
0.3845	3.32336	-5.33752
0.385	5.74036	-6.64673
0.3855	8.66089	-0.90637
0.386	7.15027	0.50354
0.3865	9.56726	-2.81982
0.387	1.3092	-2.41699
0.3875	2.92053	4.33044
0.388	2.92053	1.61133
0.3885	-4.33044	2.5177
0.389	-4.53186	2.31628
0.3895	-8.7616	3.7262
0.39	-9.36584	6.04248
0.3905	-20.4437	2.31628
0.391	-21.6522	8.35876
0.3915	-27.6947	-1.10779
0.392	-31.2195	2.41699
0.3925	-37.5641	1.71204
0.393	-34.14	5.13611
0.3935	-24.7742	5.53894
0.394	-25.7812	7.25098
0.3945	-31.2195	-1.81274
0.395	-37.6648	4.43115
0.3955	-35.9528	1.61133
0.396	-30.8166	6.2439
0.3965	-33.7372	10.9772
0.397	-40.3839	5.63965
0.3975	-43.3044	0.10071
0.398	-32.9315	8.96301
0.3985	-34.2407	3.7262
0.399	-30.1117	-2.92053
0.3995	-18.8324	-0.40283
0.4	-10.5743	-0.50354
0.4005	-4.43115	-4.12903
0.401	5.43823	0.70496
0.4015	16.4154	-6.3446
0.402	24.1699	6.14319
0.4025	30.1117	-8.35876
0.403	25.9827	-2.71912
0.4035	24.5727	-6.14319
0.404	22.1558	-7.15027
0.4045	21.8536	-2.92053
0.405	21.2494	-5.84106
0.4055	18.8324	0.20142
0.406	12.1857	3.52478
0.4065	5.33752	1.10779
0.407	3.7262	10.8765
0.4075	-1.71204	4.22974
0.408	-4.73328	3.92761
0.4085	-3.52478	1.71204
0.409	-9.36584	-2.31628
0.4095	-13.9984	0.70496
0.41	-9.56726	-0.90637
0.4105	-19.3359	-9.97009
0.411	-10.3729	-2.41699
0.4115	-11.38	-2.31628
0.412	-8.05664	0.50354
0.4125	-6.44531	3.92761
0.413	-15.4083	-1.51062
0.4135	-12.085	-2.5177
0.414	-17.2211	4.02832
0.4145	-13.797	3.92761
0.415	-9.26514	0.50354
0.4155	-9.16443	-0.30212
0.416	-8.7616	0.30212
0.4165	-9.16443	12.8906
0.417	-6.14319	12.8906
0.4175	-2.61841	3.52478
0.418	-9.36584	7.65381
0.4185	-10.1715	4.83398
0.419	-18.2281	7.45239
0.4195	-18.5303	12.1857
0.42	-24.0692	7.5531
0.4205	-30.3131	-1.2085
0.421	-24.8749	4.93469
0.4215	-31.5216	-2.21558
0.422	-36.1542	-6.74744
0.4225	-25.2777	-7.85522
0.423	-23.6664	-6.54602
0.4235	-16.3147	-6.3446
0.424	-2.81982	-8.8623
0.4245	4.22974	-7.75452
0.425	6.14319	-5.74036
0.4255	8.56018	-3.62549
0.426	3.32336	2.5177
0.4265	2.31628	-2.31628
0.427	-1.91345	-4.22974
0.4275	4.12903	-11.4807
0.428	4.33044	-13.9984
0.4285	2.5177	-17.3218
0.429	6.94885	-10.6751
0.4295	6.2439	-13.2935
0.43	10.8765	-5.94177
0.4305	11.6821	2.01416
0.431	12.5885	-2.41699
0.4315	8.7616	-1.40991
0.432	12.8906	-4.12903
0.4325	24.9756	-9.46655
0.433	21.5515	-3.42407
0.4335	21.9544	-5.43823
0.434	24.2706	-2.81982
0.4345	18.4296	-8.96301
0.435	17.926	-11.38
0.4355	15.2069	-6.54602
0.436	14.1998	-7.95593
0.4365	7.15027	-3.12195
0.437	5.43823	-4.02832
0.4375	5.74036	-3.02124
0.438	6.44531	-2.71912
0.4385	1.40991	-4.33044
0.439	-1.10779	-4.83398
0.4395	5.74036	-5.53894
0.44	1.10779	-3.02124
0.4405	-1.00708	-6.64673
0.441	-2.71912	-2.92053
0.4415	-6.3446	-3.22266
0.442	-5.94177	-6.54602
0.4425	-5.43823	-6.14319
0.443	-5.13611	-1.81274
0.4435	-3.7262	-4.93469
0.444	-1.61133	-4.93469
0.4445	-6.2439	-8.66089
0.445	2.21558	-6.64673
0.4455	-2.41699	-6.74744
0.446	-6.04248	-5.53894
0.4465	1.91345	-1.71204
0.447	-2.11487	0.50354
0.4475	2.5177	-3.52478
0.448	-3.92761	2.5177
0.4485	2.71912	0.80566
0.449	-0.10071	4.12903
0.4495	-2.01416	8.05664
0.45	-1.61133	1.81274
0.4505	-4.43115	4.53186
0.451	-1.91345	3.92761
0.4515	-2.61841	6.04248
0.452	-5.84106	6.44531
0.4525	-2.5177	1.40991
0.453	-5.74036	-4.73328
0.4535	-8.56018	-1.51062
0.454	-11.7828	-3.8269
0.4545	-15.1062	-7.04956
0.455	-12.9913	-2.71912
0.4555	-8.8623	-4.73328
0.456	-11.0779	-3.92761
0.4565	-11.1786	-6.44531
0.457	-11.2793	-4.02832
0.4575	-6.64673	-2.71912
0.458	-12.4878	-3.92761
0.4585	-7.35168	-4.22974
0.459	-16.6168	-8.05664
0.4595	-16.6168	-2.61841
0.46	-7.04956	0.90637
0.4605	-13.4949	1.91345
0.461	-15.2069	1.71204
0.4615	-13.9984	-3.52478
0.462	-9.36584	0.60425
0.4625	-6.94885	-1.61133
0.463	-1.10779	4.83398
0.4635	5.53894	0.80566
0.464	4.12903	-0.70496
0.4645	6.64673	3.8269
0.465	5.13611	0.10071
0.4655	3.92761	4.93469
0.466	6.94885	3.7262
0.4665	6.74744	-6.04248
0.467	10.5743	1.81274
0.4675	7.75452	-3.32336
0.468	-0.60425	-4.73328
0.4685	1.91345	1.40991
0.469	-1.91345	-5.74036
0.4695	-5.53894	-15.2069
0.47	-8.56018	-15.3076
0.4705	-14.8041	-15.2069
0.471	-17.3218	-9.16443
0.4715	-32.1258	-1.71204
0.472	-36.3556	-3.92761
0.4725	-36.557	-4.33044
0.473	-47.1313	-10.1715
0.4735	-44.8151	-6.74744
0.474	-53.3752	-8.05664
0.4745	-58.9142	-9.36584
0.475	-62.3383	-8.66089
0.4755	-64.2517	-8.96301
0.476	-65.1581	-7.15027
0.4765	-79.8615	-7.25098
0.477	-88.8245	-3.52478
0.4775	-87.1124	-5.94177
0.478	-92.45	-4.83398
0.4785	-89.8315	-1.81274
0.479	-79.2572	-2.31628
0.4795	-75.2289	1.71204
0.48	-67.6758	3.62549
0.4805	-45.4193	-5.33752
0.481	-30.4138	-2.5177
0.4815	-7.35168	-1.91345
0.482	4.53186	-3.32336
0.4825	24.5727	3.12195
0.483	37.9669	-0.70496
0.4835	53.4759	2.92053
0.484	69.4885	-3.52478
0.4845	79.2572	4.93469
0.485	102.823	6.74744
0.4855	122.763	-0.90637
0.486	127.698	4.53186
0.4865	139.984	-2.81982
0.487	130.215	-1.2085
0.4875	112.793	-6.64673
0.488	98.1903	-5.23682
0.4885	89.6301	-3.32336
0.489	68.3807	-3.92761
0.4895	52.4689	-1.2085
0.49	37.3627	-11.8835
0.4905	28.5004	-11.5814
0.491	20.1416	-10.7758
0.4915	10.5743	-12.085
0.492	12.5885	-12.5885
0.4925	9.46655	-14.4012
0.493	8.35876	-10.8765
0.4935	4.93469	-5.94177
0.494	-0.70496	-9.36584
0.4945	-20.8466	-9.56726
0.495	-32.9315	-11.5814
0.4955	-35.3485	-13.5956
0.496	-42.1967	-13.8977
0.4965	-44.6136	-9.56726
0.497	-44.9158	-11.1786
0.4975	-45.8221	-15.4083
0.498	-37.9669	-10.7758
0.4985	-22.2565	-4.93469
0.499	-6.54602	-9.97009
0.4995	1.91345	-10.7758
0.5	15.8112	-9.36584
0.5005	25.4791	-14.6027
0.501	34.7443	-2.71912
0.5015	34.0393	-2.71912
0.502	47.5342	-8.45947
0.5025	52.3682	-14.8041
0.503	53.2745	-8.25806
0.5035	56.3965	-8.7616
0.504	62.5397	-6.84814
0.5045	69.9921	-1.51062
0.505	66.0644	-1.81274
0.5055	71.5027	-5.0354
0.506	72.3084	-5.53894
0.5065	76.3367	-7.15027
0.507	64.4531	-8.56018
0.5075	54.5837	-6.74744
0.508	49.0448	-7.15027
0.5085	47.3328	-1.61133
0.509	35.1471	-2.71912
0.5095	32.0251	-6.14319
0.51	26.6876	-4.63257
0.5105	19.3359	0.80566
0.511	15.2069	-3.92761
0.5115	8.8623	-2.71912
0.512	-2.81982	-2.71912
0.5125	-11.4807	-2.5177
0.513	-8.05664	2.71912
0.5135	-13.4949	-1.51062
0.514	-14.502	-0.80566
0.5145	-18.631	-3.7262
0.515	-18.7317	-1.81274
0.5155	-30.5145	4.53186
0.516	-21.1487	-1.10779
0.5165	-15.9119	-1.81274
0.517	-12.7899	-1.81274
0.5175	-16.4154	5.0354
0.518	-21.2494	3.7262
0.5185	-26.6876	-3.22266
0.519	-30.6152	-3.32336
0.5195	-34.14	5.33752
0.52	-34.7443	4.93469
0.5205	-25.2777	2.01416
0.521	-23.7671	-1.91345
0.5215	-20.0409	2.81982
0.522	-28.7018	1.00708
0.5225	-34.6435	-5.0354
0.523	-35.2478	-5.74036
0.5235	-40.7867	-2.5177
0.524	-47.6349	-2.5177
0.5245	-56.5979	-1.10779
0.525	-61.029	1.71204
0.5255	-52.3682	3.42407
0.526	-57.3029	1.91345
0.5265	-50.7568	-2.21558
0.527	-49.4476	2.11487
0.5275	-48.2391	2.92053
0.528	-57.7057	0.20142
0.5285	-57.1014	-2.21558
0.529	-61.9354	4.53186
0.5295	-65.5609	-2.71912
0.53	-62.3383	1.81274
0.5305	-52.5696	-2.31628
0.531	-41.9952	-2.81982
0.5315	-31.2195	-8.35876
0.532	-33.5358	1.91345
0.5325	-33.6365	3.52478
0.533	-41.1896	5.94177
0.5335	-40.686	3.02124
0.534	-40.8875	-0.40283
0.5345	-46.8292	-2.71912
0.535	-39.5782	-4.43115
0.5355	-37.3627	-9.16443
0.536	-30.9174	-0.30212
0.5365	-33.1329	-6.54602
0.537	-18.8324	-3.42407
0.5375	-6.44531	-2.71912
0.538	-1.40991	-7.25098
0.5385	0.60425	4.83398
0.539	1.71204	-0.50354
0.5395	2.92053	-3.62549
0.54	-10.0708	-11.9842
0.5405	-15.8112	3.02124
0.541	-20.1416	0.90637
0.5415	-17.0196	0.10071
0.542	-18.2281	3.7262
0.5425	-16.8182	0.10071
0.543	-13.797	0
0.5435	-15.4083	-1.3092
0.544	-11.6821	2.31628
0.5445	-7.45239	4.12903
0.545	14.1998	0.50354
0.5455	25.177	0.40283
0.546	34.3414	-1.40991
0.5465	43.103	-2.31628
0.547	48.9441	-5.94177
0.5475	38.5712	2.81982
0.548	40.2832	11.4807
0.5485	39.8804	7.35168
0.549	33.5358	1.00708
0.5495	34.9457	2.5177
0.55	27.7954	6.94885
0.5505	34.2407	11.7828
0.551	26.4862	16.3147
0.5515	21.4508	6.54602
0.552	22.2565	6.94885
0.5525	17.1204	3.7262
0.553	16.5161	-6.54602
0.5535	5.13611	-6.14319
0.554	-6.04248	-7.5531
0.5545	-3.52478	-6.3446
0.555	-6.04248	-7.5531
0.5555	-12.3871	-1.91345
0.556	-17.2211	3.92761
0.5565	-20.7459	1.81274
0.557	-25.0763	5.0354
0.5575	-24.3713	-0.50354
0.558	-22.76	-1.10779
0.5585	-28.0975	-0.90637
0.559	-31.8237	2.61841
0.5595	-26.7883	-1.3092
0.56	-30.011	3.8269
0.5605	-32.3273	0.50354
0.561	-31.3202	2.01416
0.5615	-31.723	-5.13611
0.562	-26.889	-7.95593
0.5625	-22.3572	-4.12903
0.563	-26.0834	-4.12903
0.5635	-26.4862	-5.94177
0.564	-25.5798	-2.41699
0.5645	-33.1329	-3.52478
0.565	-37.9669	-5.33752
0.5655	-44.0094	-4.02832
0.566	-44.3115	-7.45239
0.5665	-46.225	-7.95593
0.567	-45.0165	-3.22266
0.5675	-45.6207	-5.13611
0.568	-46.8292	-6.94885
0.5685	-47.7356	-2.11487
0.569	-51.3611	-3.22266
0.5695	-49.1455	-1.61133
0.57	-45.0165	3.42407
0.5705	-47.4335	-1.91345
0.571	-41.2903	-13.8977
0.5715	-32.8308	0.10071
0.572	-21.3501	-7.04956
0.5725	-21.9544	-5.33752
0.573	-25.3784	-2.71912
0.5735	-21.6522	-11.1786
0.574	-24.472	-5.53894
0.5745	-25.6805	-5.84106
0.575	-26.5869	-3.92761
0.5755	-25.5798	-0.90637
0.576	-16.9189	-4.73328
0.5765	-20.6451	-2.11487
0.577	-18.0267	1.81274
0.5775	-11.9842	-10.5743
0.578	-8.25806	-8.56018
0.5785	-1.91345	-6.74744
0.579	1.81274	-5.84106
0.5795	13.5956	-6.44531
0.58	7.35168	-4.33044
0.5805	9.86938	-4.33044
0.581	1.51062	-3.92761
0.5815	3.7262	1.3092
0.582	-0.80566	0.50354
0.5825	-2.11487	0.60425
0.583	0.50354	2.01416
0.5835	1.40991	5.13611
0.584	2.11487	5.43823
0.5845	0.10071	4.63257
0.585	5.13611	3.42407
0.5855	0.30212	5.43823
0.586	-0.60425	8.15735
0.5865	-10.2722	6.94885
0.587	-1.51062	7.15027
0.5875	-7.85522	5.0354
0.588	-12.6892	-5.33752
0.5885	-9.16443	-1.91345
0.589	-9.16443	-0.50354
0.5895	-5.53894	3.62549
0.59	-8.35876	-1.51062
0.5905	-10.7758	1.71204
0.591	-8.25806	-5.13611
0.5915	-14.8041	-8.66089
0.592	-10.0708	-2.31628
0.5925	-10.5743	-2.31628
0.593	-6.04248	0.60425
0.5935	-8.7616	-4.22974
0.594	-16.5161	-6.14319
0.5945	-15.3076	-2.61841
0.595	-24.0692	0.80566
0.5955	-23.465	-1.91345
0.596	-30.4138	-0.60425
0.5965	-32.0251	0.20142
0.597	-30.9174	1.91345
0.5975	-35.9528	3.42407
0.598	-36.4563	1.71204
0.5985	-45.4193	3.42407
0.599	-48.8434	2.31628
0.5995	-54.0802	-3.22266
0.6	-63.0432	-1.51062
0.6005	-75.531	-2.21558
0.601	-77.948	-9.76868
0.6015	-72.2076	-2.31628
0.602	-67.3737	-3.22266
0.6025	-61.2305	-11.8835
0.603	-57.4036	-8.8623
0.6035	-56.0944	-4.12903
0.604	-51.8646	-1.40991
0.6045	-50.6561	-0.30212
0.605	-47.2321	-3.22266
0.6055	-39.3768	1.71204
0.606	-32.7301	2.11487
0.6065	-13.2935	-8.35876
0.607	-4.63257	-2.41699
0.6075	6.14319	2.61841
0.608	30.9174	2.11487
0.6085	50.2533	5.43823
0.609	69.4885	2.21558
0.6095	76.6388	6.54602
0.61	83.7891	4.73328
0.6105	71.5027	3.7262
0.611	60.7269	0.30212
0.6115	42.096	-0.70496
0.612	28.0975	-4.63257
0.6125	24.5727	-3.92761
0.613	16.6168	3.32336
0.6135	1.91345	-1.10779
0.614	5.33752	-4.53186
0.6145	5.43823	-4.93469
0.615	8.45947	-9.06372
0.6155	11.6821	-11.2793
0.616	14.8041	-11.38
0.6165	20.4437	-8.15735
0.617	22.2565	-5.13611
0.6175	24.8749	1.91345
0.618	15.6097	-1.71204
0.6185	24.472	-3.7262
0.619	19.4367	-6.2439
0.6195	14.6027	-5.94177
0.62	12.8906	-1.2085
0.6205	6.04248	-8.7616
0.621	2.61841	-4.83398
0.6215	-0.90637	-1.91345
0.622	-0.50354	-6.2439
0.6225	-5.94177	-0.30212
0.623	-13.797	-6.74744
0.6235	-15.7104	-2.21558
0.624	-19.2352	2.61841
0.6245	-18.631	0.40283
0.625	-24.5727	2.01416
0.6255	-37.7655	-4.73328
0.626	-31.6223	1.40991
0.6265	-34.5429	-0.30212
0.627	-36.4563	-0.20142
0.6275	-43.3044	1.3092
0.628	-49.9512	2.11487
0.6285	-45.1172	4.22974
0.629	-52.6703	-2.71912
0.6295	-52.9724	5.43823
0.63	-54.8859	8.15735
0.6305	-47.5342	0.70496
0.631	-37.3627	-0.90637
0.6315	-33.5358	-0.70496
0.632	-27.6947	5.23682
0.6325	-25.0763	3.7262
0.633	-22.76	6.74744
0.6335	-5.53894	-0.90637
0.634	2.81982	-0.70496
0.6345	10.5743	-0.20142
0.635	20.2423	2.92053
0.6355	21.9544	3.92761
0.636	18.5303	5.0354
0.6365	18.5303	5.23682
0.637	12.3871	2.31628
0.6375	2.11487	3.02124
0.638	-2.71912	-0.30212
0.6385	-8.05664	-2.11487
0.639	-18.2281	0.40283
0.6395	-28.7018	-5.13611
0.64	-35.3485	0.20142
0.6405	-40.2832	5.13611
0.641	-37.262	3.7262
0.6415	-41.8945	-3.12195
0.642	-40.1825	-2.11487
0.6425	-51.6632	4.63257
0.643	-50.2533	1.61133
0.6435	-47.2321	0.90637
0.644	-26.6876	6.3446
0.6445	-7.95593	4.22974
0.645	6.44531	10.2722
0.6455	26.889	11.1786
0.646	47.2321	5.0354
0.6465	58.6121	3.32336
0.647	67.8772	2.31628
0.6475	72.7112	8.35876
0.648	72.7112	3.7262
0.6485	79.2572	5.74036
0.649	77.8473	6.54602
0.6495	78.2501	11.8835
0.65	72.8119	1.00708
0.6505	60.5255	7.15027
0.651	50.6561	5.33752
0.6515	34.3414	3.22266
0.652	26.2848	4.93469
0.6525	25.3784	2.5177
0.653	19.0338	-3.7262
0.6535	12.8906	2.41699
0.654	15.8112	3.7262
0.6545	22.2565	1.3092
0.655	23.8678	6.14319
0.6555	11.7828	3.12195
0.656	14.3005	8.8623
0.6565	9.26514	6.94885
0.657	4.43115	5.53894
0.6575	-0.70496	5.33752
0.658	-6.74744	1.3092
0.6585	8.35876	2.5177
0.659	8.15735	4.53186
0.6595	18.4296	9.86938
0.66	20.0409	3.52478
0.6605	18.7317	4.63257
0.661	15.8112	3.8269
0.6615	8.25806	-1.2085
0.662	9.97009	4.83398
0.6625	6.54602	1.81274
0.663	3.42407	0.50354
0.6635	0.90637	0.70496
0.664	-4.53186	1.61133
0.6645	-9.76868	9.16443
0.665	-4.53186	6.64673
0.6655	-7.5531	6.94885
0.666	-10.3729	0.20142
0.6665	-16.4154	10.9772
0.667	-11.1786	16.0126
0.6675	-10.9772	4.93469
0.668	-9.26514	6.14319
0.6685	-15.2069	5.84106
0.669	-15.4083	8.8623
0.6695	-21.8536	7.5531
0.67	-11.2793	-0.70496
0.6705	-12.9913	-3.32336
0.671	-7.95593	0.30212
0.6715	-3.92761	5.74036
0.672	-2.5177	4.73328
0.6725	2.31628	2.92053
0.673	-0.10071	0.90637
0.6735	2.71912	4.33044
0.674	2.21558	9.56726
0.6745	4.22974	8.8623
0.675	0.20142	8.15735
0.6755	4.93469	2.5177
0.676	2.61841	9.06372
0.6765	-5.43823	6.3446
0.677	0.50354	-0.30212
0.6775	-2.21558	4.73328
0.678	-2.31628	-0.70496
0.6785	-6.04248	3.02124
0.679	-6.14319	-1.2085
0.6795	-14.4012	1.00708
0.68	-17.7246	0.20142
0.6805	-17.2211	-4.63257
0.681	-18.2281	-1.71204
0.6815	-18.3289	0.70496
0.682	-17.8253	-4.63257
0.6825	-23.1628	-7.5531
0.683	-27.9968	-2.41699
0.6835	-27.4933	-5.43823
0.684	-33.1329	-1.91345
0.6845	-33.1329	-1.00708
0.685	-29.9103	-2.71912
0.6855	-31.2195	0.80566
0.686	-30.1117	-0.90637
0.6865	-34.7443	3.32336
0.687	-37.0605	4.02832
0.6875	-31.723	5.53894
0.688	-22.3572	8.15735
0.6885	-17.8253	4.93469
0.689	-15.9119	-1.81274
0.6895	-12.3871	0.10071
0.69	-10.2722	2.31628
0.6905	-14.1998	5.84106
0.691	-9.36584	4.43115
0.6915	-13.2935	2.01416
0.692	-4.73328	7.65381
0.6925	-12.3871	2.11487
0.693	-19.1345	-0.20142
0.6935	-10.7758	4.93469
0.694	-15.4083	3.22266
0.6945	-18.4296	9.16443
0.695	-16.6168	-3.02124
0.6955	-19.8395	1.71204
0.696	-20.2423	2.01416
0.6965	-26.0834	-7.95593
0.697	-30.7159	-3.42407
0.6975	-25.3784	0.60425
0.698	-23.0621	-7.5531
0.6985	-17.8253	-2.31628
0.699	-14.7034	-4.22974
0.6995	-9.66797	-0.30212
0.7	-12.9913	-3.42407
0.7005	-6.14319	-2.31628
0.701	-1.71204	2.5177
0.7015	-2.41699	-1.00708
0.702	-10.6751	4.83398
0.7025	-28.299	0.80566
0.703	-40.1825	1.51062
0.7035	-52.4689	-3.02124
0.704	-56.0944	-6.14319
0.7045	-53.0731	-4.53186
0.705	-48.8434	-9.36584
0.7055	-31.1188	-9.06372
0.706	-18.631	-3.8269
0.7065	-8.25806	-2.41699
0.707	-2.5177	-4.83398
0.7075	3.52478	-4.12903
0.708	-1.91345	-2.71912
0.7085	-9.16443	-0.50354
0.709	-0.70496	-1.3092
0.7095	-1.10779	-1.91345
0.71	8.66089	-1.51062
0.7105	10.1715	3.52478
0.711	14.6027	1.71204
0.7115	25.882	1.51062
0.712	35.9528	-2.92053
0.7125	43.3044	-4.33044
0.713	48.4406	1.71204
0.7135	54.483	-1.51062
0.714	56.0944	0.50354
0.7145	61.9354	-1.81274
0.715	57.5043	-7.95593
0.7155	48.3398	1.40991
0.716	41.1896	3.7262
0.7165	31.1188	0.20142
0.717	34.4421	2.21558
0.7175	37.3627	0.50354
0.718	32.2266	2.11487
0.7185	27.9968	-2.11487
0.719	19.2352	-3.52478
0.7195	5.33752	-4.93469
0.72	-6.14319	-7.35168
0.7205	-14.1998	2.11487
0.721	-28.299	-2.61841
0.7215	-41.6931	4.12903
0.722	-51.6632	-4.43115
0.7225	-55.7922	-4.02832
0.723	-54.3823	1.71204
0.7235	-52.4689	-3.92761
0.724	-38.5712	-3.7262
0.7245	-34.9457	-1.71204
0.725	-29.306	-3.92761
0.7255	-26.0834	0.10071
0.726	-24.1699	-1.3092
0.7265	-14.9048	0.30212
0.727	-15.8112	-2.11487
0.7275	-12.1857	-1.51062
0.728	-2.92053	-6.3446
0.7285	11.1786	4.12903
0.729	20.5444	-3.22266
0.7295	26.3855	0.60425
0.73	22.2565	-2.61841
0.7305	12.9913	-5.33752
0.731	10.3729	-8.7616
0.7315	14.7034	-2.71912
0.732	23.7671	-3.7262
0.7325	24.3713	-3.42407
0.733	25.0763	2.11487
0.7335	29.306	1.3092
0.734	27.3926	4.02832
0.7345	32.5287	-3.7262
0.735	25.882	-2.41699
0.7355	28.1982	-3.92761
0.736	35.1471	-2.5177
0.7365	33.1329	-6.44531
0.737	32.8308	-5.63965
0.7375	29.9103	-2.61841
0.738	17.0196	-3.02124
0.7385	7.5531	-3.02124
0.739	7.95593	-8.45947
0.7395	7.65381	0.20142
0.74	9.16443	-3.02124
0.7405	8.25806	-5.33752
0.741	9.76868	-2.92053
0.7415	3.32336	-1.91345
0.742	3.42407	-2.61841
0.7425	-3.7262	-1.71204
0.743	-9.86938	8.96301
0.7435	-5.43823	-3.32336
0.744	-5.53894	-1.51062
0.7445	-12.3871	-2.81982
0.745	-6.54602	1.00708
0.7455	-6.74744	-2.31628
0.746	-7.75452	-0.90637
0.7465	-5.94177	3.52478
0.747	-3.02124	0.10071
0.7475	-7.04956	4.53186
0.748	-13.9984	4.12903
0.7485	-8.66089	-1.40991
0.749	-14.1998	-0.30212
0.7495	-12.3871	-4.93469
0.75	-19.7388	-5.13611
0.7505	-21.8536	-8.56018
0.751	-22.76	-5.43823
0.7515	-21.9544	2.92053
0.752	-22.0551	4.22974
0.7525	-23.465	-1.40991
0.753	-21.7529	-1.61133
0.7535	-33.0322	-6.94885
0.754	-28.7018	-3.22266
0.7545	-31.9244	-4.83398
0.755	-26.2848	-4.33044
0.7555	-20.9473	-6.64673
0.756	-28.299	-8.45947
0.7565	-36.9598	-6.44531
0.757	-46.6278	-5.74036
0.7575	-53.9795	-1.61133
0.758	-43.7073	-5.94177
0.7585	-35.4492	-2.61841
0.759	-30.1117	-5.13611
0.7595	-28.0975	-1.00708
0.76	-38.269	-1.61133
0.7605	-50.7568	-3.42407
0.761	-53.0731	-2.11487
0.7615	-62.6404	-0.90637
0.762	-57.1014	-4.63257
0.7625	-55.8929	-3.8269
0.763	-47.4335	-5.94177
0.7635	-46.7285	-0.70496
0.764	-31.9244	-8.56018
0.7645	-22.5586	-1.51062
0.765	-15.9119	0.10071
0.7655	-13.797	3.42407
0.766	-9.97009	-1.10779
0.7665	-4.33044	2.92053
0.767	-0.50354	-1.91345
0.7675	4.02832	-1.71204
0.768	1.40991	-0.90637
0.7685	8.7616	-0.30212
0.769	12.2864	-0.30212
0.7695	17.0196	-8.05664
0.77	26.2848	-3.52478
0.7705	32.3273	-1.91345
0.771	32.8308	1.61133
0.7715	36.557	-5.0354
0.772	39.4775	-1.51062
0.7725	38.7726	-2.61841
0.773	25.882	2.11487
0.7735	18.4296	-3.42407
0.774	11.4807	1.51062
0.7745	8.66089	2.92053
0.775	13.092	0.20142
0.7755	24.3713	-4.02832
0.776	34.0393	-4.12903
0.7765	38.3698	0.30212
0.777	34.845	3.52478
0.7775	27.4933	4.02832
0.778	26.889	0.80566
0.7785	20.2423	0.10071
0.779	9.97009	-4.22974
0.7795	7.15027	-7.35168
0.78	2.5177	-5.0354
0.7805	-5.33752	-1.51062
0.781	-8.56018	-4.33044
0.7815	-5.74036	-5.33752
0.782	-10.5743	-3.12195
0.7825	-4.83398	-3.42407
0.783	-7.95593	-1.10779
0.7835	1.00708	4.73328
0.784	-9.56726	1.3092
0.7845	-8.05664	-3.52478
0.785	7.65381	-3.32336
0.7855	-0.10071	3.22266
0.786	-0.10071	-0.30212
0.7865	-1.51062	5.23682
0.787	-5.13611	1.40991
0.7875	-3.92761	1.61133
0.788	-6.3446	-2.5177
0.7885	-7.65381	6.2439
0.789	-14.8041	9.97009
0.7895	-20.0409	-0.90637
0.79	-22.0551	7.95593
0.7905	-13.092	5.33752
0.791	-10.3729	4.22974
0.7915	-27.1912	2.11487
0.792	-23.6664	8.66089
0.7925	-32.0251	6.44531
0.793	-33.3344	-0.40283
0.7935	-37.6648	0.70496
0.794	-34.845	2.5177
0.7945	-34.845	2.71912
0.795	-33.3344	3.42407
0.7955	-28.299	-0.30212
0.796	-11.0779	2.5177
0.7965	-11.1786	-1.10779
0.797	-3.7262	-4.73328
0.7975	-3.92761	-2.31628
0.798	6.14319	6.2439
0.7985	15.509	0.40283
0.799	11.38	1.81274
0.7995	11.6821	-3.22266
0.8	3.7262	-4.12903
0.8005	-6.54602	-3.22266
0.801	-7.85522	-6.04248
0.8015	-11.9842	-2.92053
0.802	-17.2211	-7.75452
0.8025	-18.631	2.61841
0.803	-15.8112	-1.3092
0.8035	-17.6239	-1.91345
0.804	-18.8324	2.92053
0.8045	-24.0692	2.92053
0.805	-30.5145	-1.91345
0.8055	-22.76	0.40283
0.806	-23.2635	1.81274
0.8065	-17.3218	-3.42407
0.807	-17.0196	-4.53186
0.8075	-6.14319	-4.33044
0.808	-8.8623	-6.44531
0.8085	-9.46655	1.00708
0.809	0.70496	0.10071
0.8095	-4.93469	-7.25098
0.81	0.10071	-4.12903
0.8105	-18.0267	-3.52478
0.811	-30.3131	-1.61133
0.8115	-36.4563	4.02832
0.812	-44.9158	0.20142
0.8125	-51.059	-1.71204
0.813	-55.5908	-2.61841
0.8135	-55.188	-5.94177
0.814	-60.7269	-3.62549
0.8145	-67.0715	-4.53186
0.815	-71.9055	4.63257
0.8155	-67.3737	0.70496
0.816	-57.9071	6.14319
0.8165	-47.0306	0.20142
0.817	-46.0236	1.71204
0.8175	-34.7443	8.35876
0.818	-21.6522	5.13611
0.8185	-8.66089	2.5177
0.819	2.11487	-1.00708
0.8195	14.8041	0.90637
0.82	31.9244	-3.12195
0.8205	38.6719	0.10071
0.821	68.3807	-5.53894
0.8215	77.6459	-11.0779
0.822	75.1282	-5.33752
0.8225	71.5027	-8.56018
0.823	77.6459	-2.61841
0.8235	81.07	-0.70496
0.824	79.2572	-1.61133
0.8245	66.9708	-2.41699
0.825	45.8221	-7.35168
0.8255	34.3414	-2.31628
0.826	25.9827	-2.61841
0.8265	16.9189	-1.00708
0.827	14.3005	-3.52478
0.8275	16.1133	-2.61841
0.828	21.6522	-1.40991
0.8285	18.1274	-0.90637
0.829	15.4083	-3.7262
0.8295	15.509	-1.71204
0.83	15.2069	-3.02124
0.8305	10.5743	-5.23682
0.831	20.4437	1.3092
0.8315	27.0905	-1.00708
0.832	31.2195	2.41699
0.8325	42.1967	-0.30212
0.833	48.2391	1.51062
0.8335	45.6207	5.33752
0.834	40.9882	4.12903
0.8345	36.7584	0.90637
0.835	29.7089	2.5177
0.8355	23.2635	0.90637
0.836	20.0409	2.92053
0.8365	15.509	-2.11487
0.837	16.0126	-1.00708
0.8375	9.76868	-2.21558
0.838	10.8765	-5.23682
0.8385	5.94177	-10.3729
0.839	-0.90637	-9.86938
0.8395	-10.5743	-5.63965
0.84	-19.9402	-12.8906
0.8405	-23.2635	-11.2793
0.841	-21.8536	-11.0779
0.8415	-23.6664	-0.30212
0.842	-25.9827	-7.85522
0.8425	-37.5641	-8.7616
0.843	-43.2037	-9.46655
0.8435	-39.5782	-14.6027
0.844	-39.8804	-12.5885
0.8445	-41.2903	-9.97009
0.845	-45.9228	-5.13611
0.8455	-37.3627	-4.83398
0.846	-40.8875	-9.36584
0.8465	-46.0236	-5.84106
0.847	-44.5129	-1.81274
0.8475	-41.4917	-3.8269
0.848	-37.0605	-1.91345
0.8485	-20.4437	-5.94177
0.849	-8.96301	-9.46655
0.8495	-4.12903	0
0.85	6.54602	-0.50354
0.8505	12.2864	-1.10779
0.851	21.9544	-5.84106
0.8515	32.8308	-3.12195
0.852	32.7301	-0.50354
0.8525	34.14	-4.43115
0.853	29.9103	-4.83398
0.8535	27.2919	-3.8269
0.854	27.8961	-0.60425
0.8545	30.011	-6.64673
0.855	21.9544	2.31628
0.8555	19.8395	2.41699
0.856	5.53894	0.60425
0.8565	1.91345	2.11487
0.857	-7.25098	-5.63965
0.8575	0.70496	-4.22974
0.858	0.50354	-5.43823
0.8585	-0.40283	-4.12903
0.859	-7.35168	-6.74744
0.8595	-7.95593	-6.44531
0.86	-5.63965	-8.56018
0.8605	-12.3871	-1.61133
0.861	-11.6821	-1.91345
0.8615	-14.3005	-0.50354
0.862	-15.8112	0.30212
0.8625	-15.2069	3.22266
0.863	-11.6821	-3.92761
0.8635	-20.0409	-4.33044
0.864	-19.7388	-4.02832
0.8645	-23.7671	-6.44531
0.865	-22.0551	-6.3446
0.8655	-27.6947	-2.71912
0.866	-30.5145	1.2085
0.8665	-30.8166	-0.70496
0.867	-29.9103	-0.30212
0.8675	-27.3926	-5.74036
0.868	-17.6239	-8.25806
0.8685	-5.13611	0.30212
0.869	-6.2439	0.20142
0.8695	-21.2494	0.10071
0.87	-34.845	0.10071
0.8705	-49.9512	-4.73328
0.871	-54.483	-2.01416
0.8715	-54.9866	-10.2722
0.872	-59.9213	-3.8269
0.8725	-65.9638	-0.30212
0.873	-57.5043	-8.35876
0.8735	-48.2391	-2.31628
0.874	-37.5641	3.62549
0.8745	-33.7372	0.60425
0.875	-17.7246	-5.53894
0.8755	-15.2069	-3.32336
0.876	1.10779	-6.04248
0.8765	5.23682	3.52478
0.877	19.0338	-7.45239
0.8775	28.8025	-6.64673
0.878	35.852	-6.74744
0.8785	40.0818	-5.94177
0.879	45.1172	-2.92053
0.8795	54.2816	-4.33044
0.88	56.3965	-8.7616
0.8805	44.5129	-8.8623
0.881	42.096	-2.31628
0.8815	26.6876	-4.22974
0.882	13.3942	-0.90637
0.8825	6.14319	5.53894
0.883	2.71912	1.10779
0.8835	6.14319	1.3092
0.884	-4.53186	-1.10779
0.8845	-5.23682	4.33044
0.885	-0.30212	-1.10779
0.8855	8.35876	-0.40283
0.886	7.04956	3.62549
0.8865	10.1715	0.30212
0.887	3.22266	-2.01416
0.8875	-2.92053	0.90637
0.888	-5.53894	3.02124
0.8885	-0.30212	3.02124
0.889	-5.33752	5.0354
0.8895	-6.3446	6.04248
0.89	-10.4736	6.84814
0.8905	-3.02124	4.63257
0.891	9.97009	-0.70496
0.8915	16.8182	2.71912
0.892	22.5586	0.10071
0.8925	24.0692	2.41699
0.893	21.4508	0.20142
0.8935	20.343	-2.31628
0.894	18.631	-5.13611
0.8945	8.96301	-1.81274
0.895	-0.50354	-0.50354
0.8955	2.71912	-3.92761
0.896	4.12903	-1.91345
0.8965	-7.25098	-4.73328
0.897	-15.509	-2.5177
0.8975	-21.5515	-7.5531
0.898	-16.5161	-1.2085
0.8985	-8.35876	4.43115
0.899	-8.66089	5.74036
0.8995	-3.32336	-1.2085
0.9	4.33044	0.60425
0.9005	10.0708	-0.70496
0.901	14.6027	-3.8269
0.9015	22.5586	1.81274
0.902	23.8678	2.71912
0.9025	23.0621	6.74744
0.903	23.7671	4.93469
0.9035	23.2635	5.53894
0.904	17.6239	2.61841
0.9045	9.06372	1.91345
0.905	10.1715	4.63257
0.9055	15.8112	2.5177
0.906	19.8395	5.33752
0.9065	9.86938	1.51062
0.907	12.8906	5.33752
0.9075	11.5814	5.74036
0.908	10.7758	5.94177
0.9085	15.4083	0.50354
0.909	9.97009	7.15027
0.9095	6.94885	2.11487
0.91	10.1715	7.5531
0.9105	4.43115	6.54602
0.911	2.5177	7.75452
0.9115	1.91345	7.25098
0.912	-8.7616	4.53186
0.9125	-11.1786	-1.3092
0.913	-8.96301	-2.71912
0.9135	-4.53186	-2.11487
0.914	-11.2793	-4.63257
0.9145	-12.7899	-1.91345
0.915	-11.8835	-9.56726
0.9155	-19.6381	-7.85522
0.916	-25.0763	-10.9772
0.9165	-23.0621	-4.43115
0.917	-16.4154	-8.45947
0.9175	-20.7459	-7.65381
0.918	-23.0621	-1.61133
0.9185	-12.5885	-2.71912
0.919	-18.0267	1.61133
0.9195	-12.7899	-4.73328
0.92	-14.502	-2.92053
0.9205	-13.092	-0.70496
0.921	-10.2722	0.10071
0.9215	-13.3942	-1.81274
0.922	-23.8678	-2.92053
0.9225	-28.1982	-5.33752
0.923	-24.1699	-2.92053
0.9235	-25.5798	-6.74744
0.924	-21.3501	-7.15027
0.9245	-21.3501	-5.43823
0.925	-16.9189	-2.71912
0.9255	-18.8324	-4.12903
0.926	-17.0196	-2.21558
0.9265	-18.4296	-2.81982
0.927	-25.882	1.3092
0.9275	-19.3359	0.20142
0.928	-20.6451	-4.12903
0.9285	-22.76	1.71204
0.929	-12.6892	0.90637
0.9295	-6.3446	-2.92053
0.93	0.90637	-0.90637
0.9305	-1.00708	1.81274
0.931	10.7758	5.74036
0.9315	7.25098	8.15735
0.932	8.96301	7.75452
0.9325	12.2864	-1.81274
0.933	6.04248	8.15735
0.9335	8.7616	2.81982
0.934	8.56018	4.83398
0.9345	7.15027	1.91345
0.935	4.02832	1.91345
0.9355	5.13611	4.33044
0.936	8.15735	4.73328
0.9365	5.23682	12.6892
0.937	2.92053	3.22266
0.9375	2.5177	-6.74744
0.938	3.92761	6.94885
0.9385	10.0708	4.93469
0.939	5.84106	-0.70496
0.9395	13.1928	7.25098
0.94	8.66089	4.63257
0.9405	3.7262	1.91345
0.941	-1.10779	1.3092
0.9415	-6.84814	5.84106
0.942	-5.94177	0.60425
0.9425	-2.31628	7.45239
0.943	-3.02124	0.50354
0.9435	-10.3729	8.35876
0.944	-10.1715	6.84814
0.9445	-5.43823	5.74036
0.945	-12.1857	7.65381
0.9455	-9.36584	5.0354
0.946	-6.14319	3.32336
0.9465	-5.33752	2.21558
0.947	-3.32336	-1.00708
0.9475	-9.76868	2.5177
0.948	-8.66089	4.93469
0.9485	-7.75452	7.25098
0.949	-3.7262	5.94177
0.9495	-14.7034	3.7262
0.95	-9.97009	6.44531
0.9505	-6.84814	-0.60425
0.951	-12.1857	0.40283
0.9515	-7.35168	-1.91345
0.952	-10.5743	-3.12195
0.9525	-10.7758	1.3092
0.953	-14.7034	-8.96301
0.9535	-11.4807	-5.43823
0.954	-18.1274	-5.53894
0.9545	-22.2565	-3.92761
0.955	-20.6451	-1.51062
0.9555	-24.6735	0.70496
0.956	-24.472	0
0.9565	-22.4579	7.15027
0.957	-24.472	3.02124
0.9575	-21.5515	-2.31628
0.958	-29.4067	-2.41699
0.9585	-28.7018	-4.93469
0.959	-27.6947	-3.7262
0.9595	-21.5515	-6.94885
0.96	-23.9685	-4.53186
0.9605	-22.8607	-2.61841
0.961	-25.3784	-5.33752
0.9615	-21.3501	-4.43115
0.962	-25.2777	-3.12195
0.9625	-30.9174	-4.93469
0.963	-31.3202	-2.71912
0.9635	-30.5145	-3.02124
0.964	-34.7443	-6.44531
0.9645	-32.6294	-7.95593
0.965	-42.5995	-5.63965
0.9655	-50.4547	-1.81274
0.966	-69.5892	-1.71204
0.9665	-74.5239	1.40991
0.967	-79.2572	-2.11487
0.9675	-87.7167	-1.91345
0.968	-85.7025	-3.52478
0.9685	-94.0613	1.81274
0.969	-88.9252	-1.91345
0.9695	-84.0912	1.51062
0.97	-76.9409	-3.7262
0.9705	-73.9197	-0.40283
0.971	-64.9567	-1.40991
0.9715	-31.6223	-2.61841
0.972	-16.6168	-3.12195
0.9725	-2.92053	2.11487
0.973	18.8324	-4.53186
0.9735	47.4335	1.40991
0.974	72.6105	-2.31628
0.9745	83.1848	0.10071
0.975	97.1832	0.90637
0.9755	106.549	-1.71204
0.976	108.966	-1.3092
0.9765	107.455	-3.62549
0.977	104.837	8.45947
0.9775	103.729	-2.11487
0.978	108.463	5.33752
0.9785	92.8528	-2.71912
0.979	81.3721	-2.5177
0.9795	67.6758	-3.7262
0.98	49.2462	-1.61133
0.9805	36.1542	0
0.981	24.472	0
0.9815	13.1928	4.83398
0.982	8.7616	-1.51062
0.9825	13.6963	2.92053
0.983	14.6027	-4.73328
0.9835	4.33044	-2.81982
0.984	5.13611	2.11487
0.9845	4.12903	4.12903
0.985	13.8977	3.22266
0.9855	18.2281	-0.90637
0.986	22.8607	3.52478
0.9865	18.8324	4.53186
0.987	33.5358	7.45239
0.9875	31.0181	2.31628
0.988	29.7089	3.02124
0.9885	20.5444	1.81274
0.989	23.5657	0.60425
0.9895	25.5798	0.20142
0.99	26.5869	-0.50354
0.9905	36.3556	4.22974
0.991	31.4209	1.10779
0.9915	21.1487	-2.92053
0.992	21.6522	-5.13611
0.9925	22.0551	-2.92053
0.993	20.0409	-1.81274
0.9935	16.6168	4.63257
0.994	13.9984	-4.12903
0.9945	12.3871	-4.83398
0.995	9.76868	-3.92761
0.9955	9.46655	-3.92761
0.996	3.52478	-3.8269
0.9965	0	-3.12195
0.997	2.41699	9.97009
0.9975	-7.04956	1.91345
0.998	-2.92053	-2.92053
0.9985	-6.44531	2.11487
0.999	-3.02124	-0.50354
[truncated: 119,414 more rows]

## Sheet: min55,56
Time(s):	R.Glut.Med.(uV):	L.Glut.Med.(uV):
0	-7.75452	-8.96301
0.0005	-12.3871	-6.94885
0.001	-1.2085	-8.15735
0.0015	2.5177	-1.51062
0.002	-0.10071	-1.3092
0.0025	5.0354	2.21558
0.003	9.16443	1.91345
0.0035	14.3005	0.70496
0.004	13.2935	-0.90637
0.0045	13.092	-2.21558
0.005	6.74744	1.10779
0.0055	12.9913	4.43115
0.006	15.3076	0.70496
0.0065	20.0409	4.22974
0.007	17.0196	4.43115
0.0075	19.3359	1.91345
0.008	27.594	-2.21558
0.0085	27.9968	-2.5177
0.009	14.502	-3.12195
0.0095	13.8977	-5.43823
0.01	9.86938	-9.36584
0.0105	8.56018	-5.43823
0.011	5.94177	-7.85522
0.0115	7.15027	1.81274
0.012	2.31628	3.02124
0.0125	-3.52478	10.1715
0.013	-7.95593	4.93469
0.0135	-18.7317	3.02124
0.014	-24.472	5.74036
0.0145	-27.7954	0.10071
0.015	-37.6648	-1.3092
0.0155	-42.8009	-5.13611
0.016	-45.4193	-1.61133
0.0165	-45.7214	3.8269
0.017	-45.0165	0.70496
0.0175	-36.4563	4.43115
0.018	-41.7938	2.71912
0.0185	-33.1329	5.94177
0.019	-34.5429	3.32336
0.0195	-35.0464	5.23682
0.02	-23.2635	7.35168
0.0205	-18.4296	-0.50354
0.021	-7.95593	3.8269
0.0215	4.33044	0.60425
0.022	13.2935	-5.63965
0.0225	11.9842	-10.2722
0.023	17.4225	-8.45947
0.0235	4.63257	-10.7758
0.024	7.04956	-11.1786
0.0245	4.63257	-1.10779
0.025	1.40991	-7.75452
0.0255	4.22974	-11.1786
0.026	13.1928	-6.3446
0.0265	21.048	-3.02124
0.027	19.5373	-6.3446
0.0275	20.0409	-8.7616
0.028	19.8395	-11.9842
0.0285	18.4296	-6.3446
0.029	23.8678	-16.9189
0.0295	14.4012	-12.3871
0.03	10.3729	-13.092
0.0305	10.5743	-21.3501
0.031	11.5814	-19.0338
0.0315	12.5885	-12.9913
0.032	2.71912	-10.5743
0.0325	-0.10071	-4.53186
0.033	-4.83398	-7.15027
0.0335	5.33752	-2.61841
0.034	18.631	-4.73328
0.0345	12.1857	-4.93469
0.035	9.66797	-4.43115
0.0355	11.8835	2.31628
0.036	6.94885	5.0354
0.0365	4.12903	1.3092
0.037	8.05664	7.04956
0.0375	7.75452	7.95593
0.038	6.14319	0.10071
0.0385	6.14319	3.32336
0.039	5.84106	4.12903
0.0395	7.04956	10.3729
0.04	5.0354	9.06372
0.0405	3.22266	13.1928
0.041	7.15027	7.45239
0.0415	4.12903	16.1133
0.042	3.32336	14.0991
0.0425	0.50354	11.1786
0.043	3.02124	12.2864
0.0435	-2.5177	11.9842
0.044	-5.43823	7.65381
0.0445	-0.20142	11.9842
0.045	-9.36584	10.6751
0.0455	-7.95593	11.9842
0.046	-14.1998	8.45947
0.0465	-7.5531	7.15027
0.047	-14.4012	2.11487
0.0475	-3.92761	9.76868
0.048	-0.70496	9.36584
0.0485	-0.50354	-0.90637
0.049	-1.91345	-1.51062
0.0495	-3.8269	0
0.05	-4.22974	-2.21558
0.0505	-3.62549	-2.11487
0.051	-2.31628	1.71204
0.0515	-3.7262	0.10071
0.052	0.20142	0.20142
0.0525	-2.81982	-5.13611
0.053	-5.43823	-7.45239
0.0535	-14.4012	-8.7616
0.054	-9.36584	-13.1928
0.0545	-10.4736	-7.15027
0.055	-8.25806	-16.1133
0.0555	-7.75452	-19.2352
0.056	-2.31628	-18.5303
0.0565	-1.3092	-9.36584
0.057	-8.96301	-14.4012
0.0575	-13.1928	-10.7758
0.058	-11.38	-15.509
0.0585	-11.2793	-15.6097
0.059	-5.43823	-18.631
0.0595	-17.6239	-15.4083
0.06	-17.3218	-16.8182
0.0605	-16.8182	-13.092
0.061	-18.0267	-10.7758
0.0615	-16.4154	-1.51062
0.062	-10.1715	3.32336
0.0625	-12.085	-3.52478
0.063	-14.9048	1.51062
0.0635	-20.4437	4.02832
0.064	-17.0196	2.92053
0.0645	-12.6892	2.71912
0.065	-7.65381	2.41699
0.0655	-7.95593	8.15735
0.066	-2.5177	6.74744
0.0665	-2.61841	3.42407
0.067	-1.81274	7.75452
0.0675	-2.5177	4.83398
0.068	-8.7616	2.71912
0.0685	-9.16443	6.74744
0.069	-7.15027	8.7616
0.0695	-15.6097	6.74744
0.07	-14.3005	4.53186
0.0705	-10.7758	9.26514
0.071	-12.1857	5.63965
0.0715	-14.7034	9.36584
0.072	-18.7317	10.2722
0.0725	-17.0196	3.32336
0.073	-15.2069	3.52478
0.0735	-14.8041	3.7262
0.074	-7.5531	8.56018
0.0745	0.20142	3.02124
0.075	3.7262	3.32336
0.0755	7.25098	4.73328
0.076	0.60425	8.45947
0.0765	-0.30212	3.62549
0.077	-11.9842	1.51062
0.0775	-15.2069	9.76868
0.078	-25.6805	10.0708
0.0785	-32.8308	7.25098
0.079	-36.3556	-2.71912
0.0795	-44.0094	3.02124
0.08	-51.059	0.60425
0.0805	-57.5043	2.5177
0.081	-61.029	7.04956
0.0815	-64.2517	20.0409
0.082	-68.1793	11.4807
0.0825	-67.9779	7.25098
0.083	-61.5326	7.25098
0.0835	-67.8772	7.25098
0.084	-52.8717	-3.7262
0.0845	-35.9528	-1.71204
0.085	-14.3005	-10.4736
0.0855	0.90637	-7.85522
0.086	15.4083	-1.2085
0.0865	20.8466	-13.3942
0.087	26.889	-17.6239
0.0875	30.3131	-17.0196
0.088	31.2195	-19.0338
0.0885	43.4051	-15.4083
0.089	44.6136	-7.75452
0.0895	58.6121	-9.97009
0.09	56.4972	-6.3446
0.0905	49.1455	-5.94177
0.091	49.2462	-4.83398
0.0915	46.8292	1.10779
0.092	37.7655	1.51062
0.0925	40.5853	-2.5177
0.093	35.4492	-3.92761
0.0935	45.3186	1.51062
0.094	37.262	-0.90637
0.0945	23.465	-1.00708
0.095	20.6451	-9.26514
0.0955	17.4225	-9.06372
0.096	15.509	-7.5531
0.0965	17.1204	-9.56726
0.097	15.8112	-13.5956
0.0975	11.1786	-13.797
0.098	12.2864	-12.7899
0.0985	7.35168	-17.5232
0.099	7.45239	-16.0126
0.0995	1.10779	-16.3147
0.1	5.53894	-17.0196
0.1005	3.7262	-17.1204
0.101	0.10071	-14.7034
0.1015	-6.74744	-13.1928
0.102	-12.5885	-21.048
0.1025	-27.0905	-11.2793
0.103	-36.4563	-4.43115
0.1035	-37.5641	-10.3729
0.104	-43.5059	-4.02832
0.1045	-45.52	-1.91345
0.105	-49.5483	-4.02832
0.1055	-49.6491	-2.11487
0.106	-45.7214	4.33044
0.1065	-51.2604	0.30212
0.107	-51.8646	-3.42407
0.1075	-39.2761	6.54602
0.108	-35.6506	1.10779
0.1085	-24.8749	11.38
0.109	-15.4083	12.8906
0.1095	2.5177	8.35876
0.11	21.9544	13.797
0.1105	27.594	14.8041
0.111	39.8804	14.3005
0.1115	50.4547	16.3147
0.112	42.4988	17.926
0.1125	47.1313	7.5531
0.113	36.7584	7.75452
0.1135	45.8221	2.31628
0.114	37.7655	1.61133
0.1145	31.1188	-2.21558
0.115	26.3855	0.70496
0.1155	21.8536	-2.71912
0.116	17.0196	-0.70496
0.1165	13.4949	-3.92761
0.117	10.9772	0.50354
0.1175	9.86938	-6.3446
0.118	5.94177	-5.33752
0.1185	4.22974	-13.9984
0.119	3.42407	-13.4949
0.1195	5.33752	-4.93469
0.12	9.76868	-7.5531
0.1205	4.22974	-3.32336
0.121	0.20142	-3.92761
0.1215	0.50354	-6.2439
0.122	3.12195	-11.4807
0.1225	4.02832	-6.94885
0.123	-2.61841	-2.01416
0.1235	9.56726	-3.02124
0.124	-0.50354	1.00708
0.1245	-4.43115	-1.51062
0.125	-8.56018	-2.81982
0.1255	-12.6892	-3.42407
0.126	-20.0409	-2.5177
0.1265	-18.3289	-3.32336
0.127	-19.8395	-3.7262
0.1275	-19.8395	-3.7262
0.128	-16.4154	8.45947
0.1285	-16.6168	7.15027
0.129	-16.0126	5.74036
0.1295	-14.4012	-1.40991
0.13	-10.2722	5.33752
0.1305	-2.92053	-1.71204
0.131	1.61133	-1.2085
0.1315	1.71204	8.96301
0.132	7.35168	8.96301
0.1325	9.36584	1.81274
0.133	8.25806	4.22974
0.1335	7.65381	3.7262
0.134	0.30212	5.43823
0.1345	-9.16443	3.32336
0.135	-5.53894	10.9772
0.1355	-7.04956	10.9772
0.136	-13.3942	6.44531
0.1365	-9.97009	2.21558
0.137	-14.502	2.31628
0.1375	-18.631	-1.40991
0.138	-22.4579	-2.92053
0.1385	-23.2635	-9.97009
0.139	-20.8466	-2.31628
0.1395	-17.4225	-7.5531
0.14	-17.5232	-6.44531
0.1405	-18.8324	-7.15027
0.141	-9.36584	-2.41699
0.1415	-12.2864	-2.5177
0.142	-10.5743	0.70496
0.1425	-19.1345	2.92053
0.143	-21.048	2.31628
0.1435	-24.3713	-0.60425
0.144	-21.4508	1.10779
0.1445	-22.2565	3.8269
0.145	-17.7246	3.32336
0.1455	-20.0409	1.3092
0.146	-15.6097	2.21558
0.1465	-10.1715	4.93469
0.147	-6.2439	-0.30212
0.1475	-0.70496	7.35168
0.148	5.43823	7.5531
0.1485	14.1998	-1.40991
0.149	17.1204	4.83398
0.1495	25.4791	-0.90637
0.15	31.1188	-6.04248
0.1505	23.6664	0.10071
0.151	28.6011	-2.31628
0.1515	24.2706	2.71912
0.152	16.3147	2.01416
0.1525	10.5743	-6.14319
0.153	12.9913	-4.43115
0.1535	7.95593	-6.64673
0.154	3.92761	-2.11487
0.1545	2.92053	-7.65381
0.155	0.90637	-5.43823
0.1555	-5.23682	-6.54602
0.156	-8.35876	-4.33044
0.1565	-8.15735	-10.4736
0.157	-19.6381	-11.1786
0.1575	-14.3005	-3.32336
0.158	-20.343	4.83398
0.1585	-22.2565	4.33044
0.159	-15.6097	3.32336
0.1595	-8.25806	2.92053
0.16	-0.30212	10.5743
0.1605	9.66797	1.00708
0.161	6.84814	9.76868
0.1615	7.35168	8.45947
0.162	5.53894	7.15027
0.1625	-0.80566	10.1715
0.163	-0.30212	9.76868
0.1635	-1.61133	-0.50354
0.164	1.3092	-1.51062
0.1645	4.02832	-7.95593
0.165	2.31628	-3.7262
0.1655	-0.30212	-8.45947
0.166	2.11487	-6.3446
0.1665	1.2085	-7.45239
0.167	1.51062	-5.53894
0.1675	0.50354	-4.93469
0.168	-4.02832	-5.43823
0.1685	-5.84106	-9.06372
0.169	-2.71912	-2.71912
0.1695	-4.12903	-5.74036
0.17	-15.4083	-2.81982
0.1705	-18.0267	-6.14319
0.171	-24.8749	-4.53186
0.1715	-34.7443	-8.25806
0.172	-49.5483	-2.92053
0.1725	-50.4547	1.71204
0.173	-58.5114	1.3092
0.1735	-61.1298	-0.50354
0.174	-59.5184	-1.10779
0.1745	-67.3737	1.3092
0.175	-67.5751	0.40283
0.1755	-67.7765	-1.2085
0.176	-58.6121	-0.60425
0.1765	-54.9866	-4.53186
0.177	-38.8733	-2.5177
0.1775	-21.1487	5.53894
0.178	-1.91345	6.04248
0.1785	4.02832	-1.2085
0.179	21.2494	-5.94177
0.1795	35.2478	-4.53186
0.18	38.5712	-5.84106
0.1805	54.9866	-10.5743
0.181	55.4901	-12.8906
0.1815	56.9	-7.04956
0.182	52.771	-5.53894
0.1825	46.4264	-2.71912
0.183	37.8662	-0.80566
0.1835	38.974	-2.31628
0.184	44.4122	2.71912
0.1845	35.9528	1.2085
0.185	35.3485	-0.40283
0.1855	25.0763	-2.41699
0.186	21.6522	5.43823
0.1865	19.3359	-0.30212
0.187	17.2211	0.40283
0.1875	13.092	-1.2085
0.188	14.9048	-2.01416
0.1885	5.23682	1.71204
0.189	-0.70496	-1.00708
0.1895	3.22266	2.21558
0.19	7.25098	-3.8269
0.1905	1.00708	-4.12903
0.191	-5.33752	-4.53186
0.1915	-6.94885	5.13611
0.192	-10.5743	-6.2439
0.1925	-19.0338	-2.31628
0.193	-19.8395	1.3092
0.1935	-14.1998	-1.61133
0.194	-16.6168	0.50354
0.1945	-19.0338	3.92761
0.195	-15.1062	-1.3092
0.1955	-19.2352	2.5177
0.196	-23.5657	-0.20142
0.1965	-20.4437	5.74036
0.197	-22.0551	2.71912
0.1975	-13.4949	-1.91345
0.198	-13.9984	1.40991
0.1985	-5.94177	-3.92761
0.199	0.10071	-6.54602
0.1995	1.10779	-10.5743
0.2	-4.12903	2.5177
0.2005	-1.3092	0.90637
0.201	1.10779	-2.5177
0.2015	10.3729	0.70496
0.202	8.05664	7.15027
0.2025	14.0991	2.11487
0.203	19.4367	2.71912
0.2035	13.092	-2.81982
0.204	5.74036	5.13611
0.2045	4.43115	6.14319
0.205	-3.52478	0.40283
0.2055	-0.60425	1.71204
0.206	-6.3446	0.10071
0.2065	-6.04248	6.3446
0.207	-8.35876	2.92053
0.2075	-7.5531	6.54602
0.208	-5.13611	3.7262
0.2085	-4.73328	-0.60425
0.209	-12.6892	4.22974
0.2095	-6.04248	6.44531
0.21	-9.36584	3.62549
0.2105	-17.0196	6.3446
0.211	-20.8466	12.5885
0.2115	-22.4579	5.63965
0.212	-13.9984	10.3729
0.2125	-23.5657	11.2793
0.213	-27.0905	9.56726
0.2135	-21.3501	14.8041
0.214	-22.3572	13.5956
0.2145	-20.2423	9.46655
0.215	-17.4225	15.2069
0.2155	-14.9048	13.8977
0.216	-9.46655	8.45947
0.2165	-11.2793	20.343
0.217	-6.14319	11.5814
0.2175	-9.56726	12.2864
0.218	-9.26514	18.8324
0.2185	-2.71912	14.502
0.219	0	4.73328
0.2195	-0.10071	9.76868
0.22	-2.11487	9.36584
0.2205	2.92053	9.26514
0.221	2.71912	9.16443
0.2215	1.3092	8.96301
0.222	-4.93469	5.53894
0.2225	-8.35876	6.74744
0.223	-2.92053	13.9984
0.2235	-2.61841	8.35876
0.224	-1.10779	9.56726
0.2245	-7.95593	7.04956
0.225	-10.1715	6.94885
0.2255	-17.0196	1.3092
0.226	-20.343	2.81982
0.2265	-20.8466	-2.11487
0.227	-22.76	-4.53186
0.2275	-28.299	-6.44531
0.228	-26.1841	-10.9772
0.2285	-32.1258	-5.23682
0.229	-29.4067	-6.54602
0.2295	-33.8379	-7.5531
0.23	-32.8308	-7.45239
0.2305	-31.9244	-4.33044
0.231	-33.6365	-5.53894
0.2315	-27.2919	-0.40283
0.232	-24.6735	-6.14319
0.2325	-11.9842	-4.43115
0.233	-2.31628	-0.30212
0.2335	3.8269	-2.92053
0.234	3.32336	1.61133
0.2345	6.74744	1.3092
0.235	13.3942	3.7262
0.2355	16.6168	8.56018
0.236	22.0551	4.73328
0.2365	19.0338	6.44531
0.237	25.7812	3.02124
0.2375	21.8536	-1.10779
0.238	18.2281	5.74036
0.2385	15.4083	-1.51062
0.239	12.3871	-6.54602
0.2395	7.45239	-5.74036
0.24	11.6821	-17.926
0.2405	-0.90637	-27.3926
0.241	-0.90637	-30.1117
0.2415	-4.22974	-26.6876
0.242	-7.75452	-25.5798
0.2425	-12.6892	-17.3218
0.243	-13.4949	-15.4083
0.2435	-17.5232	-15.8112
0.244	-7.04956	-13.797
0.2445	-8.56018	1.3092
0.245	-9.56726	3.52478
0.2455	-10.5743	15.6097
0.246	-4.33044	23.9685
0.2465	-9.56726	27.9968
0.247	-8.35876	33.9386
0.2475	-7.35168	38.6719
0.248	-2.31628	38.1683
0.2485	2.31628	41.9952
0.249	0.80566	33.7372
0.2495	6.74744	36.2549
0.25	7.04956	29.2053
0.2505	6.54602	17.6239
0.251	4.43115	7.75452
0.2515	-7.35168	10.5743
0.252	-18.8324	2.41699
0.2525	-25.5798	-10.4736
0.253	-26.1841	-15.509
0.2535	-27.1912	-30.7159
0.254	-29.6081	-32.3273
0.2545	-35.852	-27.7954
0.255	-38.974	-27.2919
0.2555	-37.1613	-23.6664
0.256	-37.0605	-24.6735
0.2565	-31.9244	-25.4791
0.257	-13.5956	-21.6522
0.2575	-8.35876	-24.6735
0.258	-2.92053	-25.9827
0.2585	10.5743	-23.2635
0.259	11.38	-24.7742
0.2595	5.84106	-26.6876
0.26	8.7616	-21.8536
0.2605	-0.70496	-27.8961
0.261	-2.92053	-28.299
0.2615	-1.3092	-24.8749
0.262	-0.30212	-28.1982
0.2625	-2.41699	-28.9032
0.263	-9.06372	-27.6947
0.2635	-11.2793	-30.011
0.264	-20.4437	-17.4225
0.2645	-26.0834	-16.4154
0.265	-26.4862	-9.66797
0.2655	-32.7301	-16.1133
0.266	-35.0464	-11.7828
0.2665	-41.0889	-14.1998
0.267	-35.1471	-18.2281
0.2675	-36.3556	-18.0267
0.268	-27.6947	-17.6239
0.2685	-25.7812	-13.1928
0.269	-25.3784	-13.797
0.2695	-24.6735	-11.5814
0.27	-18.1274	-10.3729
0.2705	-13.9984	-10.3729
0.271	-4.93469	-11.7828
0.2715	2.21558	-7.25098
0.272	8.05664	-1.10779
0.2725	22.6593	0.50354
0.273	30.6152	3.02124
0.2735	43.4051	4.43115
0.274	48.5413	4.53186
0.2745	50.0519	10.6751
0.275	48.4406	17.0196
0.2755	39.5782	18.2281
0.276	35.7513	19.8395
0.2765	27.6947	17.8253
0.277	19.3359	18.5303
0.2775	17.5232	18.5303
0.278	16.3147	13.797
0.2785	3.62549	13.3942
0.279	10.3729	12.8906
0.2795	-4.83398	11.9842
0.28	-3.22266	10.2722
0.2805	-7.25098	12.1857
0.281	-9.46655	14.8041
0.2815	-11.1786	12.085
0.282	-17.926	13.8977
0.2825	-10.2722	24.7742
0.283	-9.26514	4.53186
0.2835	-11.7828	7.35168
0.284	-11.9842	-1.2085
0.2845	-1.61133	-3.52478
0.285	-5.94177	-5.43823
0.2855	-5.84106	-5.74036
0.286	-4.22974	-4.12903
0.2865	-7.35168	3.02124
0.287	-10.5743	2.5177
0.2875	-12.5885	3.02124
0.288	-8.66089	3.22266
0.2885	-8.35876	2.71912
0.289	-11.2793	2.01416
0.2895	-9.36584	-3.12195
0.29	-10.3729	4.43115
0.2905	-6.3446	2.71912
0.291	-8.96301	7.95593
0.2915	-1.10779	12.5885
0.292	0.90637	5.74036
0.2925	-2.5177	1.00708
0.293	4.02832	9.26514
0.2935	8.96301	2.31628
0.294	8.45947	4.12903
0.2945	7.5531	8.8623
0.295	13.3942	-1.61133
0.2955	13.8977	-6.3446
0.296	9.46655	-5.33752
0.2965	9.46655	-12.1857
0.297	16.5161	-14.3005
0.2975	15.1062	-21.1487
0.298	15.9119	-19.2352
0.2985	10.1715	-22.2565
0.299	8.7616	-25.3784
0.2995	2.31628	-13.797
0.3	1.3092	-19.8395
0.3005	0.70496	-17.0196
0.301	7.25098	-12.9913
0.3015	4.02832	-19.2352
0.302	1.2085	-15.4083
0.3025	4.22974	-20.2423
0.303	7.25098	-15.2069
0.3035	6.14319	-18.2281
0.304	-1.71204	-6.94885
0.3045	-0.10071	-6.04248
0.305	-6.74744	-0.50354
0.3055	-6.44531	4.12903
0.306	-16.6168	-2.41699
0.3065	-21.048	3.8269
0.307	-25.2777	2.31628
0.3075	-30.9174	5.0354
0.308	-29.5074	-9.06372
0.3085	-34.3414	-3.92761
0.309	-25.2777	6.14319
0.3095	-23.8678	1.3092
0.31	-23.8678	1.10779
0.3105	-24.9756	0.10071
0.311	-25.177	3.7262
0.3115	-21.7529	-0.30212
0.312	-17.5232	11.38
0.3125	-9.06372	-0.50354
0.313	-1.51062	1.51062
0.3135	1.51062	2.01416
0.314	6.64673	6.14319
0.3145	10.2722	2.92053
0.315	4.63257	1.71204
0.3155	1.40991	-0.70496
0.316	0.10071	-5.23682
0.3165	-6.04248	1.3092
0.317	-5.13611	6.04248
0.3175	-8.35876	3.12195
0.318	-9.16443	-5.74036
0.3185	-7.85522	6.44531
0.319	-18.631	4.53186
0.3195	-21.9544	3.8269
0.32	-21.4508	-1.51062
0.3205	-15.9119	3.32336
0.321	-17.5232	1.10779
0.3215	-14.8041	-1.2085
0.322	-17.0196	4.93469
0.3225	-15.9119	2.21558
0.323	-15.3076	9.36584
0.3235	-23.1628	4.73328
0.324	-23.9685	2.71912
0.3245	-19.2352	10.0708
0.325	-16.9189	0.10071
0.3255	-17.1204	7.35168
0.326	-9.56726	7.95593
0.3265	-6.74744	4.12903
0.327	-12.1857	2.5177
0.3275	-17.2211	7.15027
0.328	-12.3871	6.74744
0.3285	-16.5161	2.81982
0.329	-9.36584	10.3729
0.3295	-19.2352	3.7262
0.33	-9.06372	12.9913
0.3305	-14.0991	10.3729
0.331	-23.6664	9.36584
0.3315	-21.2494	8.15735
0.332	-15.3076	14.502
0.3325	-11.1786	20.8466
0.333	-7.15027	17.5232
0.3335	-1.2085	25.2777
0.334	-3.92761	23.3643
0.3345	-6.04248	21.9544
0.335	-6.14319	23.465
0.3355	-12.8906	22.3572
0.336	-5.13611	17.2211
0.3365	-3.12195	13.6963
0.337	2.41699	6.54602
0.3375	11.2793	6.94885
0.338	4.12903	1.10779
0.3385	6.04248	-1.91345
0.339	-3.12195	3.32336
0.3395	-7.25098	7.15027
0.34	-9.26514	-5.23682
0.3405	-14.4012	-10.0708
0.341	-19.4367	-10.7758
0.3415	-18.9331	-16.3147
0.342	-15.0055	-19.3359
0.3425	-12.3871	-19.8395
0.343	-4.43115	-16.0126
0.3435	4.02832	-17.8253
0.344	2.01416	-19.6381
0.3445	2.41699	-18.8324
0.345	-1.10779	-13.9984
0.3455	-2.71912	-13.1928
0.346	-6.74744	-10.5743
0.3465	-6.84814	-16.8182
0.347	-4.73328	-6.2439
0.3475	-4.83398	-13.092
0.348	-5.33752	-15.8112
0.3485	-7.04956	-13.2935
0.349	-13.4949	-11.7828
0.3495	-15.3076	-11.4807
0.35	-18.8324	-8.96301
0.3505	-21.7529	-12.4878
0.351	-20.0409	-6.3446
0.3515	-18.0267	-8.45947
0.352	-19.4367	-6.74744
0.3525	-14.0991	-1.71204
0.353	-7.75452	-9.16443
0.3535	-5.0354	-7.75452
0.354	3.92761	-6.14319
0.3545	14.6027	-11.0779
0.355	27.0905	-13.3942
0.3555	41.8945	-9.36584
0.356	36.2549	-13.092
0.3565	42.8009	-9.86938
0.357	51.5625	-12.2864
0.3575	47.3328	-6.84814
0.358	46.225	-1.91345
0.3585	41.6931	-6.74744
0.359	34.9457	3.02124
0.3595	31.6223	-0.70496
0.36	22.6593	-3.7262
0.3605	15.6097	3.7262
0.361	10.9772	0.50354
0.3615	11.6821	-0.20142
0.362	7.25098	-0.20142
0.3625	5.53894	3.7262
0.363	1.61133	0.10071
0.3635	0.20142	2.11487
0.364	1.10779	3.92761
0.3645	6.74744	11.4807
0.365	-2.31628	12.1857
0.3655	-1.10779	4.93469
0.366	6.2439	7.45239
0.3665	-0.40283	-2.41699
0.367	-0.40283	4.53186
0.3675	0.30212	8.35876
0.368	-2.5177	-0.80566
0.3685	-3.52478	6.74744
0.369	-2.31628	9.36584
0.3695	-9.26514	4.73328
0.37	1.91345	11.1786
0.3705	0	9.97009
0.371	-7.75452	9.06372
0.3715	-8.35876	5.84106
0.372	1.2085	6.64673
0.3725	1.91345	5.74036
0.373	-6.04248	-6.3446
0.3735	-8.7616	-9.66797
0.374	-13.9984	-10.8765
0.3745	-5.84106	-11.8835
0.375	-8.7616	-13.6963
0.3755	-12.9913	-7.5531
0.376	-7.45239	-11.1786
0.3765	-3.62549	-7.75452
0.377	-8.7616	-13.4949
0.3775	-10.1715	-8.8623
0.378	-15.6097	-17.4225
0.3785	-6.94885	-20.5444
0.379	-7.04956	-20.6451
0.3795	-12.8906	-12.4878
0.38	-18.3289	-12.3871
0.3805	-16.0126	-4.83398
0.381	-7.35168	-0.40283
0.3815	-5.43823	-4.83398
0.382	-9.97009	-5.53894
0.3825	-7.95593	2.71912
0.383	-8.35876	4.12903
0.3835	-7.85522	18.4296
0.384	-8.96301	16.8182
0.3845	-8.25806	24.472
0.385	-17.5232	24.3713
0.3855	-10.9772	31.5216
0.386	-21.2494	32.0251
0.3865	-14.6027	30.9174
0.387	-19.3359	34.3414
0.3875	-20.1416	33.3344
0.388	-16.7175	37.1613
0.3885	-19.1345	34.4421
0.389	-17.6239	37.4634
0.3895	-19.1345	36.7584
0.39	-18.631	37.5641
0.3905	-16.1133	34.845
0.391	-16.3147	37.8662
0.3915	-17.1204	29.8096
0.392	-23.1628	27.8961
0.3925	-25.177	15.6097
0.393	-18.4296	0.50354
0.3935	-18.8324	-4.73328
0.394	-10.5743	-22.8607
0.3945	-9.97009	-32.1258
0.395	-10.5743	-38.974
0.3955	-7.35168	-43.103
0.396	-2.81982	-49.0448
0.3965	-3.52478	-48.0377
0.397	-0.30212	-48.1384
0.3975	-2.71912	-34.5429
0.398	0.20142	-26.6876
0.3985	3.42407	-30.1117
0.399	1.71204	-18.1274
0.3995	3.32336	-12.9913
0.4	3.92761	-10.6751
0.4005	8.56018	-1.91345
0.401	13.3942	-1.40991
0.4015	8.7616	4.22974
0.402	-1.91345	-0.20142
0.4025	4.53186	-2.21558
0.403	8.7616	-12.9913
0.4035	9.86938	-8.8623
0.404	4.73328	-20.8466
0.4045	4.73328	-20.8466
0.405	-7.5531	-29.306
0.4055	-6.14319	-31.5216
0.406	-14.502	-28.5004
0.4065	-17.2211	-38.6719
0.407	-15.9119	-29.2053
0.4075	-25.882	-25.4791
0.408	-28.5004	-22.3572
0.4085	-39.1754	-20.2423
0.409	-37.262	-15.4083
0.4095	-33.3344	-17.8253
0.41	-31.723	-13.797
0.4105	-32.8308	-11.8835
0.411	-28.8025	-12.3871
0.4115	-29.2053	-10.7758
0.412	-19.9402	-8.15735
0.4125	-25.0763	-12.5885
0.413	-31.723	0.20142
0.4135	-26.889	1.3092
0.414	-25.4791	-0.80566
0.4145	-22.2565	1.91345
0.415	-25.0763	-1.2085
0.4155	-21.2494	-3.52478
0.416	-17.926	-0.70496
0.4165	-10.7758	-2.92053
0.417	-5.74036	-3.7262
0.4175	8.15735	-8.96301
0.418	15.1062	-6.74744
0.4185	23.2635	-5.63965
0.419	29.9103	-16.1133
0.4195	30.1117	-16.7175
0.42	23.2635	-14.502
0.4205	18.9331	-8.35876
0.421	25.5798	-14.3005
0.4215	27.9968	-10.9772
0.422	24.472	-8.35876
0.4225	24.5727	-5.43823
0.423	18.5303	-7.5531
0.4235	12.5885	-5.53894
0.424	5.33752	0.70496
0.4245	5.0354	-4.33044
0.425	-3.02124	-0.90637
0.4255	-5.74036	-0.70496
0.426	-11.38	-5.43823
0.4265	-18.8324	-0.90637
0.427	-17.4225	3.92761
0.4275	-16.8182	2.11487
0.428	-10.3729	-1.10779
0.4285	-8.66089	-1.61133
0.429	-4.53186	-0.50354
0.4295	-7.95593	-9.56726
0.43	4.63257	-5.33752
0.4305	10.3729	1.40991
0.431	23.2635	2.92053
0.4315	17.3218	-4.02832
0.432	22.0551	-3.7262
0.4325	23.2635	4.02832
0.433	24.5727	-2.01416
0.4335	23.0621	1.10779
0.434	29.4067	2.81982
0.4345	22.4579	1.61133
0.435	15.4083	2.11487
0.4355	10.7758	-3.92761
0.436	6.14319	-5.74036
0.4365	9.97009	-3.8269
0.437	3.02124	-5.94177
0.4375	-1.40991	-4.12903
0.438	-4.12903	4.12903
0.4385	-2.71912	5.84106
0.439	-3.12195	0.90637
0.4395	-9.56726	2.71912
0.44	-13.797	8.05664
0.4405	-12.6892	-1.10779
0.441	-7.25098	3.22266
0.4415	-3.32336	2.11487
0.442	-5.94177	3.8269
0.4425	-10.7758	5.94177
0.443	-13.797	5.94177
0.4435	-8.96301	5.23682
0.444	-10.9772	9.56726
0.4445	-3.42407	10.1715
0.445	-12.9913	1.61133
0.4455	-13.9984	7.15027
0.446	-15.4083	12.5885
0.4465	-18.9331	7.65381
0.447	-19.2352	5.84106
0.4475	-21.2494	5.74036
0.448	-20.6451	1.71204
0.4485	-19.9402	7.45239
0.449	-31.1188	2.21558
0.4495	-35.852	2.71912
0.45	-50.2533	1.51062
0.4505	-62.0361	2.5177
0.451	-65.2588	-1.61133
0.4515	-69.1864	5.74036
0.452	-68.1793	-2.71912
0.4525	-66.8701	2.31628
0.453	-66.7694	-4.22974
0.4535	-61.1298	0.50354
0.454	-64.856	3.8269
0.4545	-54.3823	3.12195
0.455	-34.4421	-0.50354
0.4555	-12.2864	1.71204
0.456	9.16443	4.53186
0.4565	30.6152	-3.7262
0.457	41.0889	-2.5177
0.4575	44.8151	-0.30212
0.458	39.2761	-5.84106
0.4585	38.1683	-3.92761
0.459	42.1967	-7.5531
0.4595	38.8733	-4.12903
0.46	40.7867	3.8269
0.4605	42.5995	-2.61841
0.461	39.679	5.0354
0.4615	35.5499	1.81274
0.462	23.6664	-1.10779
0.4625	22.5586	2.11487
0.463	25.0763	-1.61133
0.4635	13.797	-1.10779
0.464	12.5885	4.43115
0.4645	6.04248	3.52478
0.465	13.6963	3.02124
0.4655	22.2565	-2.71912
0.466	23.1628	2.71912
0.4665	20.0409	7.35168
0.467	23.0621	10.3729
0.4675	11.0779	-5.33752
0.468	7.45239	-3.02124
0.4685	2.11487	-4.63257
0.469	-1.51062	-3.12195
0.4695	-0.10071	1.61133
0.47	-3.8269	-1.71204
0.4705	-4.93469	1.81274
0.471	0.70496	-0.60425
0.4715	7.95593	5.43823
0.472	13.1928	0.90637
0.4725	19.9402	2.81982
0.473	14.8041	6.44531
0.4735	15.8112	7.45239
0.474	7.04956	-0.70496
0.4745	3.7262	10.5743
0.475	-4.63257	13.3942
0.4755	-2.31628	8.45947
0.476	-7.25098	11.0779
0.4765	-4.43115	16.5161
0.477	-1.81274	22.76
0.4775	-2.11487	11.4807
0.478	11.5814	12.6892
0.4785	4.63257	14.3005
0.479	3.8269	7.85522
0.4795	1.40991	10.4736
0.48	-4.83398	16.214
0.4805	-4.73328	4.73328
0.481	-7.95593	6.74744
0.4815	-0.30212	2.71912
0.482	-12.3871	-1.10779
0.4825	-7.5531	-1.51062
0.483	-17.8253	-8.66089
0.4835	-18.631	-12.9913
0.484	-22.8607	-10.3729
0.4845	-21.048	-13.4949
0.485	-25.0763	-13.6963
0.4855	-28.5004	-9.97009
0.486	-24.5727	-4.12903
0.4865	-27.3926	-6.94885
0.487	-32.1258	-3.52478
0.4875	-19.4367	-6.84814
0.488	-18.2281	-13.8977
0.4885	-11.5814	-25.9827
0.489	-6.84814	-28.8025
0.4895	-0.30212	-26.0834
0.49	6.64673	-30.9174
0.4905	2.5177	-26.6876
0.491	2.5177	-31.1188
0.4915	-4.53186	-22.76
0.492	-4.12903	-17.926
0.4925	0.60425	-22.2565
0.493	-4.33044	-15.9119
0.4935	-0.30212	-22.2565
0.494	4.93469	-18.631
0.4945	10.1715	-13.1928
0.495	7.04956	-14.3005
0.4955	3.8269	-2.5177
0.496	1.91345	-1.00708
0.4965	8.7616	2.11487
0.497	6.74744	8.56018
0.4975	10.8765	4.63257
0.498	10.2722	0.50354
0.4985	8.35876	2.5177
0.499	4.02832	4.12903
0.4995	6.74744	6.84814
0.5	-0.10071	5.0354
0.5005	-1.00708	5.63965
0.501	-7.5531	15.509
0.5015	-5.13611	10.3729
0.502	-11.1786	10.1715
0.5025	-7.04956	8.96301
0.503	-12.9913	10.1715
0.5035	-23.465	13.4949
0.504	-21.7529	21.6522
0.5045	-18.9331	18.0267
0.505	-22.6593	14.1998
0.5055	-16.7175	2.71912
0.506	-21.6522	1.81274
0.5065	-16.3147	6.14319
0.507	-12.7899	-12.085
0.5075	-18.3289	-9.76868
0.508	-17.7246	-8.96301
0.5085	-14.8041	-12.7899
0.509	-4.53186	-15.4083
0.5095	-9.16443	-16.0126
0.51	0.90637	-21.2494
0.5105	-0.90637	-12.3871
0.511	1.71204	-23.2635
0.5115	9.36584	-11.7828
0.512	2.31628	-11.5814
0.5125	7.5531	-3.92761
0.513	8.25806	-6.44531
0.5135	9.16443	-5.94177
0.514	9.36584	-3.12195
0.5145	13.797	-7.45239
0.515	13.3942	-8.45947
0.5155	7.75452	-9.26514
0.516	8.25806	-4.02832
0.5165	11.0779	-13.797
0.517	7.75452	-5.13611
0.5175	5.94177	-4.22974
0.518	5.33752	-5.74036
0.5185	-0.10071	-5.33752
0.519	1.2085	-1.40991
0.5195	-1.81274	5.13611
0.52	0.80566	1.71204
0.5205	-0.50354	-1.10779
0.521	-0.60425	-3.92761
0.5215	-4.02832	-3.02124
0.522	-2.31628	3.32336
0.5225	-2.81982	6.14319
0.523	-4.53186	5.13611
0.5235	-10.0708	-1.61133
0.524	-10.5743	8.7616
0.5245	-6.04248	6.94885
0.525	-4.33044	6.74744
0.5255	-13.4949	9.06372
0.526	-13.5956	7.5531
0.5265	-19.1345	7.75452
0.527	-18.2281	14.1998
0.5275	-11.1786	13.1928
0.528	-9.26514	11.6821
0.5285	-15.4083	13.6963
0.529	-10.9772	13.2935
0.5295	-13.797	18.1274
0.53	-12.1857	10.5743
0.5305	-12.6892	18.3289
0.531	-11.8835	12.085
0.5315	-9.66797	6.94885
0.532	-13.5956	8.7616
0.5325	-5.63965	-2.21558
0.533	-7.04956	-2.5177
0.5335	-6.64673	8.56018
0.534	-11.8835	3.7262
0.5345	-6.14319	6.54602
0.535	-9.06372	12.085
0.5355	-7.04956	14.0991
0.536	-5.74036	16.7175
0.5365	-6.04248	16.0126
0.537	-10.5743	12.5885
0.5375	-10.7758	14.6027
0.538	-12.2864	7.04956
0.5385	-15.3076	0.60425
0.539	-14.6027	-5.74036
0.5395	-12.1857	-6.94885
0.54	-11.5814	-14.4012
0.5405	-12.5885	-7.75452
0.541	-15.6097	-3.12195
0.5415	-15.0055	-4.43115
0.542	-13.797	-11.1786
0.5425	-16.4154	-13.1928
0.543	-21.4508	-10.8765
0.5435	-19.6381	-10.2722
0.544	-18.2281	-7.5531
0.5445	-20.9473	-8.8623
0.545	-26.6876	-1.51062
0.5455	-38.974	4.63257
0.546	-35.7513	0.90637
0.5465	-29.1046	4.83398
0.547	-31.4209	10.1715
0.5475	-27.8961	5.33752
0.548	-32.5287	9.76868
0.5485	-30.011	-1.3092
0.549	-26.4862	-10.0708
0.5495	-22.3572	-14.0991
0.55	-20.0409	-21.048
0.5505	-23.1628	-23.465
0.551	-17.2211	-16.3147
0.5515	-12.1857	-17.926
0.552	-12.6892	-13.797
0.5525	-9.86938	-6.74744
0.553	-7.15027	-9.16443
0.5535	-3.92761	-8.25806
0.554	-0.10071	-12.2864
0.5545	3.8269	-15.7104
0.555	2.31628	-10.9772
0.5555	3.52478	-4.93469
0.556	6.14319	-2.71912
0.5565	6.2439	0.90637
0.557	0.70496	4.12903
0.5575	-4.83398	10.1715
0.558	7.15027	15.3076
0.5585	5.53894	19.2352
0.559	0.10071	17.2211
0.5595	-7.35168	23.465
0.56	-13.797	25.4791
0.5605	-9.56726	23.8678
0.561	-13.5956	31.2195
0.5615	-5.0354	31.5216
0.562	-1.51062	26.7883
0.5625	3.8269	23.0621
0.563	13.797	29.6081
0.5635	13.8977	20.0409
0.564	13.3942	12.5885
0.5645	4.63257	0.60425
0.565	0.90637	1.51062
0.5655	-4.83398	-1.91345
0.566	-3.12195	0
0.5665	-10.0708	-4.43115
0.567	-16.3147	1.71204
0.5675	-21.6522	-6.84814
0.568	-22.4579	-1.00708
0.5685	-24.472	-2.11487
0.569	-27.9968	-11.1786
0.5695	-26.0834	-7.5531
0.57	-26.0834	-13.797
0.5705	-23.0621	-8.35876
0.571	-21.7529	-8.8623
0.5715	-11.1786	-10.3729
0.572	1.81274	-10.9772
0.5725	12.2864	-10.8765
0.573	29.2053	-19.4367
0.5735	32.5287	-13.5956
0.574	36.3556	-20.0409
0.5745	39.1754	-18.0267
0.575	35.7513	-19.6381
0.5755	41.8945	-25.2777
0.576	29.7089	-25.9827
0.5765	28.1982	-29.9103
0.577	25.4791	-26.889
0.5775	22.0551	-16.8182
0.578	15.9119	-20.6451
0.5785	13.4949	-20.9473
0.579	15.0055	-17.926
0.5795	5.23682	-18.1274
0.58	4.83398	-17.2211
0.5805	4.53186	-17.1204
0.581	2.92053	-20.343
0.5815	2.92053	-16.7175
0.582	0.20142	-15.0055
0.5825	-2.5177	-13.092
0.583	7.35168	-5.43823
0.5835	-2.31628	-1.51062
0.584	-6.54602	1.51062
0.5845	-6.14319	4.93469
0.585	-5.74036	4.12903
0.5855	-9.86938	4.12903
0.586	-15.8112	6.54602
0.5865	-15.7104	15.0055
0.587	-25.4791	12.6892
0.5875	-31.2195	16.7175
0.588	-36.557	11.2793
0.5885	-41.1896	15.2069
0.589	-31.3202	15.6097
0.5895	-32.0251	7.15027
0.59	-31.4209	4.43115
0.5905	-20.7459	-4.22974
0.591	-19.9402	-2.41699
0.5915	-15.0055	-5.74036
0.592	-13.4949	-2.01416
0.5925	-12.7899	1.91345
0.593	-4.83398	-4.33044
0.5935	3.02124	0.80566
0.594	4.22974	10.2722
0.5945	-7.04956	0.30212
0.595	-14.0991	6.54602
0.5955	-21.9544	2.01416
0.596	-23.8678	2.31628
0.5965	-21.6522	5.43823
0.597	-27.1912	6.94885
0.5975	-15.2069	9.97009
0.598	-6.14319	16.6168
0.5985	-3.92761	2.01416
0.599	-8.56018	4.93469
0.5995	-10.9772	6.54602
0.6	-12.085	1.51062
0.6005	-12.4878	7.95593
0.601	-11.1786	6.3446
0.6015	-9.86938	1.10779
0.602	-5.63965	4.53186
0.6025	-4.83398	-3.42407
0.603	1.2085	4.43115
0.6035	7.75452	-5.74036
0.604	12.1857	-9.16443
0.6045	11.38	-7.45239
0.605	16.3147	-12.1857
0.6055	7.85522	-17.6239
0.606	12.9913	-15.6097
0.6065	16.3147	-10.3729
0.607	19.6381	-12.4878
0.6075	10.1715	-9.36584
0.608	8.96301	-12.9913
0.6085	10.1715	-4.63257
0.609	10.9772	-11.2793
0.6095	7.65381	-15.509
0.61	1.2085	-8.45947
0.6105	2.71912	-7.65381
0.611	-0.50354	-3.52478
0.6115	-0.80566	-0.30212
0.612	-4.93469	-2.31628
0.6125	-9.97009	-7.15027
0.613	-2.81982	-3.52478
0.6135	-7.5531	1.00708
0.614	-13.5956	-3.02124
0.6145	-20.6451	3.92761
0.615	-13.3942	7.15027
0.6155	-12.9913	8.35876
0.616	-13.5956	0.10071
0.6165	-14.8041	4.53186
0.617	-11.7828	4.53186
0.6175	-14.6027	-3.32336
0.618	-7.5531	3.22266
0.6185	-10.1715	4.12903
0.619	-8.66089	3.52478
0.6195	-13.3942	6.44531
0.62	-7.85522	5.84106
0.6205	0.40283	-2.31628
0.621	-2.92053	2.71912
0.6215	-4.93469	3.32336
0.622	-4.53186	-0.90637
0.6225	-2.01416	4.33044
0.623	-7.35168	3.32336
0.6235	-5.94177	2.71912
0.624	-10.3729	5.84106
0.6245	-14.8041	14.1998
0.625	-14.9048	11.7828
0.6255	-13.797	6.74744
0.626	-17.2211	13.797
0.6265	-20.0409	21.048
0.627	-22.0551	9.97009
0.6275	-24.7742	13.9984
0.628	-18.2281	12.5885
0.6285	-23.7671	11.9842
0.629	-15.4083	15.509
0.6295	-6.74744	12.2864
0.63	-0.70496	14.4012
0.6305	-5.13611	13.092
0.631	-16.3147	10.1715
0.6315	-14.1998	11.1786
0.632	-24.3713	10.5743
0.6325	-21.2494	10.6751
0.633	-22.0551	13.3942
0.6335	-22.2565	7.75452
0.634	-23.1628	2.92053
0.6345	-14.4012	3.7262
0.635	-22.4579	-5.53894
0.6355	-25.7812	-4.53186
0.636	-25.882	-7.75452
0.6365	-22.9614	-8.66089
0.637	-22.0551	-8.35876
0.6375	-21.8536	-5.74036
0.638	-13.4949	-0.30212
0.6385	-17.6239	-4.12903
0.639	-11.8835	-0.50354
0.6395	-13.797	2.31628
0.64	-7.15027	-1.00708
0.6405	-5.13611	4.02832
0.641	-1.71204	5.0354
0.6415	-1.3092	5.23682
0.642	0.90637	7.95593
0.6425	-3.42407	7.04956
0.643	0.70496	6.2439
0.6435	-7.75452	9.06372
0.644	-8.7616	3.8269
0.6445	-17.6239	7.35168
0.645	-17.2211	3.7262
0.6455	-22.2565	0.50354
0.646	-21.8536	-1.91345
0.6465	-24.472	5.74036
0.647	-23.8678	-2.5177
0.6475	-22.4579	-3.42407
0.648	-30.1117	-8.35876
0.6485	-22.4579	-2.31628
0.649	-15.6097	2.31628
0.6495	-13.5956	-3.12195
0.65	-11.1786	-4.93469
0.6505	-5.43823	-3.7262
0.651	-2.11487	-10.9772
0.6515	9.36584	-0.20142
0.652	9.76868	0.70496
0.6525	8.7616	-4.63257
0.653	15.1062	10.0708
0.6535	18.0267	12.3871
0.654	20.2423	0.20142
0.6545	22.6593	4.33044
0.655	21.2494	1.91345
0.6555	22.6593	4.93469
0.656	21.8536	-9.97009
0.6565	21.6522	-10.3729
0.657	18.4296	-9.26514
0.6575	25.2777	-8.15735
0.658	27.8961	-13.1928
0.6585	29.5074	-16.8182
0.659	23.8678	-18.0267
0.6595	19.7388	-10.6751
0.66	20.7459	-12.6892
0.6605	15.8112	-7.25098
0.661	11.1786	-6.64673
0.6615	13.797	-5.74036
0.662	0.50354	-11.7828
0.6625	-1.51062	-0.50354
0.663	-4.33044	-2.92053
0.6635	-5.53894	-3.22266
0.664	-25.2777	-3.8269
0.6645	-30.3131	1.40991
0.665	-40.4846	5.0354
0.6655	-40.1825	1.61133
0.666	-39.1754	-8.66089
0.6665	-45.6207	-3.52478
0.667	-43.103	-0.30212
0.6675	-38.974	-0.90637
0.668	-37.5641	3.42407
0.6685	-32.2266	1.71204
0.669	-35.3485	0.20142
0.6695	-32.7301	8.35876
0.67	-34.4421	0.20142
0.6705	-16.7175	4.63257
0.671	-4.93469	0.70496
0.6715	8.15735	1.91345
0.672	15.6097	6.3446
0.6725	20.7459	6.2439
0.673	31.2195	7.45239
0.6735	32.6294	2.71912
0.674	19.5373	4.53186
0.6745	25.2777	-3.02124
0.675	13.2935	3.7262
0.6755	9.26514	-2.11487
0.676	7.5531	0.90637
0.6765	6.54602	-0.30212
0.677	5.53894	-0.90637
0.6775	-1.3092	-9.76868
0.678	8.15735	-2.31628
0.6785	8.7616	-10.7758
0.679	10.8765	-7.85522
0.6795	12.085	-7.04956
0.68	23.2635	-12.6892
0.6805	13.2935	-8.96301
0.681	8.56018	-4.12903
0.6815	4.12903	-3.32336
0.682	-4.53186	0.70496
0.6825	-0.20142	-4.12903
0.683	-10.5743	-3.52478
0.6835	-19.0338	-3.22266
0.684	-18.4296	0.10071
0.6845	-16.5161	2.11487
0.685	-14.0991	5.94177
0.6855	-21.048	5.63965
0.686	-20.343	6.3446
0.6865	-23.465	6.3446
0.687	-16.4154	6.14319
0.6875	-11.7828	2.31628
0.688	-12.1857	4.02832
0.6885	-11.5814	2.81982
0.689	-11.1786	-6.3446
0.6895	-6.84814	-11.8835
0.69	-6.54602	-5.43823
0.6905	-10.1715	-7.75452
0.691	-11.5814	-4.93469
0.6915	-16.4154	-1.91345
0.692	-13.092	-0.60425
0.6925	-20.8466	-3.02124
0.693	-22.9614	3.12195
0.6935	-16.4154	0.10071
0.694	-12.4878	4.53186
0.6945	-8.96301	13.1928
0.695	-4.12903	7.5531
0.6955	-8.96301	-1.00708
0.696	-1.71204	3.32336
0.6965	-5.0354	13.092
0.697	-1.10779	15.4083
0.6975	2.31628	17.0196
0.698	-0.10071	13.092
0.6985	3.32336	8.56018
0.699	3.8269	3.92761
0.6995	1.3092	4.63257
0.7	6.44531	6.2439
0.7005	10.6751	2.92053
0.701	1.40991	8.56018
0.7015	4.73328	9.66797
0.702	6.04248	0.20142
0.7025	4.12903	1.71204
0.703	-2.81982	5.74036
0.7035	-0.50354	5.33752
0.704	-7.35168	5.63965
0.7045	-4.63257	2.61841
0.705	-12.6892	-6.54602
0.7055	-8.45947	-4.53186
0.706	-10.6751	-6.04248
0.7065	-9.06372	-12.6892
0.707	-7.95593	-9.76868
0.7075	-6.3446	-20.4437
0.708	-5.0354	-9.06372
0.7085	-6.94885	-14.1998
0.709	1.81274	-10.4736
0.7095	2.01416	-8.7616
0.71	-2.31628	-11.4807
0.7105	-4.83398	-3.92761
0.711	-1.10779	-13.9984
0.7115	-5.94177	-16.7175
0.712	-7.35168	-15.0055
0.7125	-7.15027	-15.4083
0.713	-4.73328	-18.4296
0.7135	-10.4736	-20.0409
0.714	-9.16443	-19.8395
0.7145	-10.8765	-18.8324
0.715	-9.26514	-20.343
0.7155	-19.2352	-25.6805
0.716	-21.4508	-18.2281
0.7165	-29.0039	-14.3005
0.717	-33.4351	-19.4367
0.7175	-35.9528	-17.2211
0.718	-34.9457	-15.7104
0.7185	-38.4705	-16.1133
0.719	-37.3627	-2.92053
0.7195	-31.6223	-9.06372
0.72	-34.2407	-0.50354
0.7205	-31.6223	0
0.721	-30.5145	12.4878
0.7215	-32.3273	11.38
0.722	-19.7388	9.86938
0.7225	-10.0708	8.96301
0.723	-1.51062	8.56018
0.7235	7.95593	9.86938
0.724	9.36584	7.75452
0.7245	12.3871	8.56018
0.725	12.5885	6.74744
0.7255	12.085	3.52478
0.726	12.6892	2.01416
0.7265	14.0991	5.33752
0.727	21.2494	6.54602
0.7275	23.2635	3.7262
0.728	20.4437	10.3729
0.7285	23.465	11.0779
0.729	18.2281	12.1857
0.7295	21.3501	19.9402
0.73	13.797	13.797
0.7305	5.43823	18.4296
0.731	-0.70496	13.9984
0.7315	-3.8269	18.631
0.732	-4.12903	10.3729
0.7325	-6.84814	8.25806
0.733	-0.40283	0.50354
0.7335	3.52478	-1.00708
0.734	1.91345	-5.43823
0.7345	-1.40991	-6.94885
0.735	-1.40991	-11.6821
0.7355	-4.93469	-16.8182
0.736	-4.43115	-13.3942
0.7365	-8.7616	-13.3942
0.737	-5.23682	-11.0779
0.7375	-4.33044	-13.5956
0.738	-7.85522	-14.7034
0.7385	-9.66797	-10.8765
0.739	-10.0708	-16.0126
0.7395	-11.1786	-11.4807
0.74	-12.4878	-8.45947
0.7405	-17.0196	-8.56018
0.741	-29.5074	-1.61133
0.7415	-27.6947	-1.10779
0.742	-31.8237	-2.11487
0.7425	-33.6365	2.11487
0.743	-34.5429	-2.81982
0.7435	-36.2549	-0.90637
0.744	-38.8733	-0.60425
0.7445	-35.9528	-8.45947
0.745	-37.0605	-6.2439
0.7455	-38.3698	-8.35876
0.746	-36.1542	3.42407
0.7465	-31.0181	9.66797
0.747	-28.3997	13.3942
0.7475	-21.7529	13.1928
0.748	-15.8112	13.1928
0.7485	-18.4296	14.9048
0.749	-14.502	12.3871
0.7495	-2.71912	12.6892
0.75	-1.00708	10.7758
0.7505	6.2439	8.45947
0.751	18.4296	9.66797
0.7515	20.7459	10.5743
0.752	22.8607	6.54602
0.7525	24.8749	5.63965
0.753	27.7954	-12.085
0.7535	27.594	-14.9048
0.754	15.1062	-12.9913
0.7545	13.797	-14.1998
0.755	8.96301	-16.8182
0.7555	11.4807	-15.2069
0.756	13.4949	-14.0991
0.7565	9.36584	-10.4736
0.757	2.71912	-8.7616
0.7575	1.61133	-9.16443
0.758	5.33752	-8.56018
0.7585	11.5814	-8.15735
0.759	6.84814	-8.96301
0.7595	15.0055	-9.46655
0.76	4.73328	-7.5531
0.7605	0.10071	-13.3942
0.761	6.74744	-15.9119
0.7615	15.1062	-22.3572
0.762	20.9473	-21.6522
0.7625	24.8749	-21.6522
0.763	23.0621	-22.8607
0.7635	13.3942	-14.4012
0.764	11.38	-19.6381
0.7645	8.45947	-16.8182
0.765	11.5814	-6.84814
0.7655	11.4807	-10.4736
0.766	15.6097	-11.1786
0.7665	13.8977	-6.3446
0.767	18.0267	-12.1857
0.7675	12.3871	-6.3446
0.768	9.36584	-6.2439
0.7685	8.15735	-2.81982
0.769	2.71912	-3.12195
0.7695	-1.10779	-6.64673
0.77	-2.31628	-9.97009
0.7705	-12.7899	-5.43823
0.771	-15.2069	-4.33044
0.7715	-12.4878	4.53186
0.772	-12.4878	4.12903
0.7725	-13.797	4.73328
0.773	-11.6821	1.2085
0.7735	-8.15735	-0.70496
0.774	-2.81982	-5.63965
0.7745	-15.7104	-8.66089
0.775	-20.8466	-8.7616
0.7755	-31.0181	-9.36584
0.776	-37.9669	-5.94177
0.7765	-45.2179	-12.5885
0.777	-44.9158	-3.7262
0.7775	-45.1172	2.81982
0.778	-42.8009	-2.31628
0.7785	-49.6491	2.11487
0.779	-50.0519	0.70496
0.7795	-48.0377	4.93469
0.78	-41.391	-0.90637
0.7805	-32.2266	-2.81982
0.781	-16.6168	1.10779
0.7815	-2.21558	3.42407
0.782	10.9772	-4.12903
0.7825	20.5444	3.22266
0.783	27.2919	4.02832
0.7835	28.299	12.6892
0.784	36.4563	2.11487
0.7845	39.0747	4.33044
0.785	34.6435	1.40991
0.7855	26.7883	0.70496
0.786	29.306	0.60425
0.7865	25.177	11.7828
0.787	21.6522	8.15735
0.7875	21.8536	8.15735
0.788	18.4296	10.0708
0.7885	16.4154	6.54602
0.789	15.4083	8.96301
0.7895	16.8182	3.22266
0.79	12.8906	6.2439
0.7905	5.53894	4.93469
0.791	9.26514	8.15735
0.7915	5.74036	7.5531
0.792	2.11487	7.25098
0.7925	-4.83398	-0.90637
0.793	-3.42407	13.6963
0.7935	5.33752	13.6963
0.794	-5.33752	6.84814
0.7945	-6.74744	9.66797
0.795	-9.56726	10.3729
0.7955	-6.74744	17.2211
0.796	-7.35168	22.8607
0.7965	-7.75452	15.8112
0.797	-4.43115	14.8041
0.7975	-8.56018	5.33752
0.798	-3.7262	9.06372
0.7985	-9.16443	6.14319
0.799	-23.2635	7.15027
0.7995	-27.6947	2.92053
0.8	-25.3784	8.7616
0.8005	-25.5798	0
0.801	-23.8678	-0.30212
0.8015	-23.465	-1.91345
0.802	-21.4508	-0.90637
0.8025	-29.6081	0.10071
0.803	-22.76	0.60425
0.8035	-21.6522	-3.62549
0.804	-23.6664	-3.7262
0.8045	-13.9984	-4.43115
0.805	-13.797	-6.2439
0.8055	-6.3446	-10.6751
0.806	8.66089	-12.085
0.8065	10.3729	-7.5531
0.807	13.8977	-5.53894
0.8075	15.6097	-0.80566
0.808	21.4508	-6.04248
0.8085	18.1274	1.2085
0.809	17.926	0.80566
0.8095	22.2565	-2.71912
0.81	14.0991	-1.00708
0.8105	3.7262	-2.01416
0.811	2.31628	-0.80566
0.8115	-0.80566	-7.5531
0.812	-1.10779	-3.52478
0.8125	-1.51062	1.81274
0.813	-0.70496	5.43823
0.8135	-3.7262	1.00708
0.814	-12.085	0.20142
0.8145	-23.8678	2.5177
0.815	-27.2919	4.12903
0.8155	-22.6593	-1.51062
0.816	-25.2777	1.71204
0.8165	-21.8536	-0.30212
0.817	-22.2565	4.63257
0.8175	-17.4225	2.61841
0.818	-10.3729	5.84106
0.8185	0.10071	4.33044
0.819	14.1998	3.32336
0.8195	23.465	2.41699
0.82	29.7089	0
0.8205	36.6577	7.65381
0.821	37.3627	4.22974
0.8215	40.9882	10.7758
0.822	40.3839	-0.70496
0.8225	36.7584	-3.62549
0.823	29.7089	-3.12195
0.8235	29.1046	0.80566
0.824	22.6593	7.5531
0.8245	21.2494	4.83398
0.825	15.509	6.54602
0.8255	13.4949	6.2439
0.826	12.8906	9.26514
0.8265	10.3729	6.2439
0.827	7.95593	3.92761
0.8275	2.31628	6.14319
0.828	0.20142	10.3729
0.8285	-2.31628	6.54602
0.829	-4.33044	3.42407
0.8295	-4.73328	4.43115
0.83	0.70496	3.32336
0.8305	-2.5177	-6.14319
0.831	-0.30212	-6.74744
0.8315	-0.50354	-10.7758
0.832	1.71204	-11.7828
0.8325	1.3092	-11.1786
0.833	1.81274	-7.5531
0.8335	-3.12195	-8.8623
0.834	-3.12195	-8.96301
0.8345	5.23682	-7.85522
0.835	1.61133	-8.7616
0.8355	-3.62549	-8.8623
0.836	2.11487	-3.92761
0.8365	-2.61841	0.10071
0.837	-3.8269	2.11487
0.8375	-0.10071	-0.40283
0.838	-2.11487	-4.73328
0.8385	-5.43823	-7.65381
0.839	-3.52478	-4.93469
0.8395	-0.90637	-8.96301
0.84	-2.61841	-13.9984
0.8405	-5.33752	-7.15027
0.841	0.70496	-10.5743
0.8415	-6.74744	-5.63965
0.842	-7.15027	-0.50354
0.8425	-2.71912	1.61133
0.843	-3.8269	-1.91345
0.8435	0.50354	-0.20142
0.844	-0.90637	0.30212
0.8445	1.71204	-2.41699
0.845	-3.8269	2.11487
0.8455	-1.91345	4.63257
0.846	-8.35876	-1.3092
0.8465	-16.6168	0.10071
0.847	-19.0338	0.30212
0.8475	-16.0126	-2.11487
0.848	-13.3942	5.94177
0.8485	-12.7899	6.64673
0.849	-15.6097	6.14319
0.8495	-14.8041	5.53894
0.85	-15.509	8.56018
0.8505	-20.8466	6.54602
0.851	-13.6963	9.97009
0.8515	-9.16443	9.16443
0.852	-2.92053	9.06372
0.8525	-0.40283	14.1998
0.853	1.00708	20.0409
0.8535	3.92761	10.2722
0.854	2.61841	14.0991
0.8545	0.40283	9.06372
0.855	8.25806	10.6751
0.8555	10.2722	12.3871
0.856	8.15735	14.8041
0.8565	6.54602	18.7317
0.857	6.64673	16.9189
0.8575	3.92761	26.3855
0.858	1.2085	23.2635
0.8585	5.43823	26.6876
0.859	9.06372	23.2635
0.8595	5.74036	20.7459
0.86	-0.40283	20.1416
0.8605	0.20142	14.1998
0.861	-0.30212	14.502
0.8615	6.54602	14.6027
0.862	-0.50354	15.8112
0.8625	-3.8269	5.33752
0.863	-5.94177	6.64673
0.8635	-0.60425	11.5814
0.864	7.85522	8.05664
0.8645	0.60425	4.73328
0.865	-7.04956	1.81274
0.8655	-9.16443	-4.02832
0.866	-8.05664	-10.8765
0.8665	-8.96301	-16.4154
0.867	-10.9772	-21.5515
0.8675	-6.3446	-25.0763
0.868	-7.75452	-18.1274
0.8685	-6.14319	-15.6097
0.869	-9.16443	-18.0267
0.8695	-7.95593	-9.76868
0.87	-9.36584	-9.16443
0.8705	-5.94177	-9.76868
0.871	-7.25098	-1.51062
0.8715	-8.7616	-4.63257
0.872	-8.56018	-9.36584
0.8725	-6.54602	-4.02832
0.873	-7.04956	-7.75452
0.8735	-13.1928	-11.38
0.874	-14.502	-12.6892
0.8745	-13.1928	-13.9984
0.875	-14.4012	-9.16443
0.8755	-9.46655	-10.6751
0.876	-18.1274	-7.95593
0.8765	-15.3076	-11.8835
0.877	-17.2211	-12.3871
0.8775	-15.1062	-15.3076
0.878	-16.4154	-14.4012
0.8785	-11.1786	-14.9048
0.879	-10.2722	-15.0055
0.8795	-7.5531	-20.4437
0.88	-0.50354	-15.7104
0.8805	-1.81274	-12.7899
0.881	-3.92761	-19.2352
0.8815	-0.50354	-20.8466
0.882	-12.8906	-22.0551
0.8825	-12.7899	-33.6365
0.883	-8.25806	-19.9402
0.8835	-9.16443	-17.6239
0.884	-3.32336	-14.6027
0.8845	4.33044	-7.85522
0.885	4.22974	-7.95593
0.8855	5.23682	-14.6027
0.886	-6.54602	-7.65381
0.8865	0.50354	-5.43823
0.887	-2.21558	-8.66089
0.8875	0.60425	-9.86938
0.888	10.7758	-8.35876
0.8885	8.56018	-6.04248
0.889	9.26514	-9.86938
0.8895	1.00708	-3.12195
0.89	-2.31628	-6.84814
0.8905	-8.35876	-8.45947
0.891	-13.4949	-2.01416
0.8915	-20.2423	-8.96301
0.892	-25.7812	-7.5531
0.8925	-20.6451	-2.92053
0.893	-15.6097	-1.51062
0.8935	-17.3218	1.3092
0.894	-11.38	-1.51062
0.8945	-17.8253	3.92761
0.895	-13.797	-4.83398
0.8955	-13.3942	-4.63257
0.896	-10.4736	-3.62549
0.8965	-10.0708	-4.63257
0.897	-5.53894	4.53186
0.8975	-0.20142	5.94177
0.898	0.50354	8.15735
0.8985	6.2439	13.5956
0.899	5.63965	2.31628
0.8995	11.38	6.04248
0.9	20.343	4.73328
0.9005	27.6947	1.91345
0.901	28.6011	-1.3092
0.9015	32.3273	4.93469
0.902	29.0039	-1.81274
0.9025	27.6947	-4.83398
0.903	17.0196	-10.7758
0.9035	11.1786	-11.5814
0.904	3.32336	-12.7899
0.9045	0.10071	-4.53186
0.905	-4.93469	-11.1786
0.9055	-2.31628	-6.84814
0.906	-5.13611	0.70496
0.9065	-0.30212	4.02832
0.907	-3.22266	0.70496
0.9075	-5.43823	-3.7262
0.908	-3.8269	-1.10779
0.9085	15.8112	-3.32336
0.909	16.0126	-2.31628
0.9095	15.0055	0.10071
0.91	19.5373	-4.33044
0.9105	13.6963	-4.22974
0.911	15.8112	-1.81274
0.9115	11.9842	-8.66089
0.912	3.92761	0.10071
0.9125	-2.41699	7.5531
0.913	-4.93469	6.04248
0.9135	4.53186	10.9772
0.914	7.85522	2.71912
0.9145	18.3289	5.33752
0.915	14.8041	-2.11487
0.9155	5.84106	5.84106
0.916	3.92761	-1.51062
0.9165	-5.84106	-8.25806
0.917	-11.9842	-7.04956
0.9175	-20.4437	1.00708
0.918	-27.9968	-8.7616
0.9185	-28.9032	-2.21558
0.919	-30.8166	0.30212
0.9195	-26.3855	2.01416
0.92	-14.8041	-1.61133
0.9205	-9.16443	-2.5177
0.921	6.2439	-7.5531
0.9215	19.6381	-10.7758
0.922	26.0834	-2.92053
0.9225	40.3839	-3.02124
0.923	47.2321	-5.23682
0.9235	53.4759	-8.15735
0.924	52.9724	-7.45239
0.9245	54.8859	-6.14319
0.925	49.6491	-4.73328
0.9255	37.1613	-5.94177
0.926	21.8536	3.62549
0.9265	11.7828	-0.20142
0.927	7.45239	-0.40283
0.9275	4.02832	6.54602
0.928	2.71912	-5.13611
0.9285	-1.71204	-4.63257
0.929	-5.33752	-8.05664
0.9295	-11.2793	-8.66089
0.93	-12.6892	-7.85522
0.9305	-13.1928	-5.74036
0.931	-11.4807	-3.92761
0.9315	-12.6892	-3.62549
0.932	-13.797	-2.01416
0.9325	-22.8607	-1.40991
0.933	-14.6027	-5.43823
0.9335	-14.7034	0.60425
0.934	-12.8906	3.02124
0.9345	-18.5303	-4.83398
0.935	-22.4579	2.5177
0.9355	-28.0975	2.31628
0.936	-21.6522	1.2085
0.9365	-21.8536	-5.53894
0.937	-23.465	-3.92761
0.9375	-26.0834	0.10071
0.938	-26.9898	-2.11487
0.9385	-12.4878	-1.10779
0.939	-8.96301	0.10071
0.9395	-3.92761	2.71912
0.94	-2.92053	6.64673
0.9405	0.10071	4.12903
0.941	3.92761	0.80566
0.9415	-2.71912	-1.61133
0.942	-3.32336	4.93469
0.9425	1.00708	0.90637
0.943	0.60425	3.92761
0.9435	8.25806	4.73328
0.944	-2.11487	5.33752
0.9445	0.80566	3.22266
0.945	5.84106	6.04248
0.9455	5.0354	5.23682
0.946	11.7828	8.7616
0.9465	6.74744	11.38
0.947	14.1998	11.1786
0.9475	24.0692	9.26514
0.948	34.5429	10.7758
0.9485	35.7513	5.94177
0.949	31.3202	5.53894
0.9495	25.6805	3.92761
0.95	18.631	3.32336
0.9505	12.085	5.23682
0.951	10.9772	3.62549
0.9515	6.44531	1.91345
0.952	2.11487	2.5177
0.9525	-1.91345	-1.51062
0.953	-6.3446	-2.21558
0.9535	-3.52478	4.53186
0.954	-11.4807	4.02832
0.9545	-6.64673	5.53894
0.955	-3.62549	19.3359
0.9555	-2.81982	6.54602
0.956	-2.11487	3.02124
0.9565	-10.5743	8.96301
0.957	-8.96301	-5.94177
0.9575	-11.38	2.5177
0.958	-14.1998	7.04956
0.9585	-15.509	-1.00708
0.959	-15.6097	1.81274
0.9595	-12.085	-4.83398
0.96	-12.4878	-3.92761
0.9605	-9.56726	-1.3092
0.961	-8.96301	-2.41699
0.9615	-9.16443	-1.40991
0.962	-13.1928	1.40991
0.9625	-12.2864	-7.65381
0.963	-10.0708	4.02832
0.9635	-14.4012	1.40991
0.964	-13.1928	5.13611
0.9645	-17.3218	-0.70496
0.965	-26.0834	0.10071
0.9655	-17.8253	-2.21558
0.966	-21.4508	-5.53894
0.9665	-13.092	6.94885
0.967	-11.9842	5.0354
0.9675	-12.085	10.3729
0.968	-7.45239	10.3729
0.9685	-0.90637	19.3359
0.969	-8.35876	15.2069
0.9695	-6.2439	16.7175
0.97	-4.43115	20.0409
0.9705	-6.64673	23.3643
0.971	-9.26514	26.5869
0.9715	-11.6821	28.7018
0.972	-21.1487	32.9315
0.9725	-16.6168	27.0905
0.973	-18.8324	28.8025
0.9735	-18.631	23.1628
0.974	-24.9756	21.2494
0.9745	-16.3147	19.6381
0.975	-17.5232	10.3729
0.9755	-18.631	8.66089
0.976	-15.0055	10.5743
0.9765	-8.35876	1.91345
0.977	-11.9842	-4.33044
0.9775	-9.56726	-6.64673
0.978	-11.1786	-9.76868
0.9785	-12.2864	-7.15027
0.979	-5.53894	3.22266
0.9795	-0.10071	2.81982
0.98	0.70496	2.11487
0.9805	2.21558	2.31628
0.981	5.23682	11.4807
0.9815	-4.22974	8.96301
0.982	-4.12903	7.35168
0.9825	-2.5177	2.92053
0.983	-4.12903	2.21558
0.9835	-4.12903	8.15735
0.984	-3.92761	3.02124
0.9845	-12.6892	-5.63965
0.985	-12.9913	3.7262
0.9855	-13.1928	-9.46655
0.986	-16.4154	-11.1786
0.9865	-15.0055	-18.7317
0.987	-18.631	-13.3942
0.9875	-22.0551	-17.4225
0.988	-18.2281	-28.299
0.9885	-20.5444	-30.2124
0.989	-18.8324	-27.2919
0.9895	-16.0126	-29.0039
0.99	-18.2281	-31.0181
0.9905	-19.0338	-34.5429
0.991	-13.092	-38.3698
0.9915	-15.9119	-36.557
0.992	-24.2706	-39.2761
0.9925	-17.5232	-41.7938
0.993	-22.1558	-35.4492
0.9935	-14.9048	-30.7159
0.994	-21.2494	-27.0905
0.9945	-14.4012	-26.6876
0.995	-18.3289	-31.8237
0.9955	-19.5373	-27.7954
0.996	-19.5373	-26.0834
0.9965	-21.7529	-18.7317
0.997	-18.1274	-15.3076
0.9975	-23.8678	-21.7529
0.998	-15.8112	-9.76868
0.9985	-17.926	-4.93469
0.999	-3.8269	-4.53186
[truncated: 239,276+ more rows]

## Sheet: min60
Time(s):	R.Glut.Med.(uV):	L.Glut.Med.(uV):
0	-18.5303	13.797
0.0005	-13.3942	10.9772
0.001	-15.4083	12.9913
0.0015	-12.2864	12.8906
0.002	-10.3729	17.6239
0.0025	-12.3871	18.7317
0.003	-14.8041	22.4579
0.0035	-3.92761	19.2352
0.004	-4.02832	9.86938
0.0045	-14.7034	13.5956
0.005	-12.7899	7.35168
0.0055	-5.94177	1.61133
0.006	-8.15735	3.62549
0.0065	-6.44531	3.62549
0.007	5.43823	1.71204
0.0075	-1.61133	-0.50354
0.008	4.02832	2.81982
0.0085	10.7758	-0.70496
0.009	7.75452	0.80566
0.0095	4.53186	-4.73328
0.01	8.25806	-2.21558
0.0105	9.46655	-5.53894
0.011	12.2864	-3.22266
0.0115	3.42407	0.50354
0.012	1.00708	-0.60425
0.0125	1.81274	-4.53186
0.013	1.3092	-6.3446
0.0135	1.2085	1.3092
0.014	3.7262	3.32336
0.0145	0.10071	7.15027
0.015	-1.40991	-4.73328
0.0155	-2.31628	4.22974
0.016	-1.91345	0.30212
0.0165	-0.90637	0.80566
0.017	-2.71912	-2.71912
0.0175	-5.23682	-7.15027
0.018	-1.91345	-2.01416
0.0185	-10.7758	-3.62549
0.019	-7.15027	-1.71204
0.0195	-10.5743	-7.65381
0.02	-14.6027	-7.15027
0.0205	-17.6239	-7.35168
0.021	-16.0126	-1.3092
0.0215	-20.343	-6.3446
0.022	-17.926	-14.6027
0.0225	-17.926	-14.0991
0.023	-15.8112	-11.8835
0.0235	-18.7317	-13.5956
0.024	-12.6892	-9.36584
0.0245	-6.64673	-13.9984
0.025	-5.84106	-15.9119
0.0255	-4.02832	-15.0055
0.026	8.05664	-16.6168
0.0265	20.6451	-14.3005
0.027	23.7671	-10.0708
0.0275	29.7089	-8.7616
0.028	29.2053	-15.2069
0.0285	34.3414	-15.0055
0.029	35.1471	-13.797
0.0295	38.4705	-10.9772
0.03	42.7002	-10.0708
0.0305	41.7938	-12.6892
0.031	41.4917	-11.9842
0.0315	41.1896	-10.8765
0.032	54.8859	-11.4807
0.0325	48.1384	-9.56726
0.033	44.9158	-12.5885
0.0335	42.4988	-14.4012
0.034	43.6066	-10.6751
0.0345	34.7443	-12.7899
0.035	31.3202	-12.1857
0.0355	28.7018	-14.4012
0.036	24.8749	-20.4437
0.0365	18.2281	-21.2494
0.037	19.2352	-21.048
0.0375	19.6381	-20.7459
0.038	18.2281	-18.4296
0.0385	16.6168	-14.4012
0.039	16.4154	-15.9119
0.0395	11.8835	-8.45947
0.04	3.8269	-11.9842
0.0405	3.8269	-8.7616
0.041	-9.46655	-6.14319
0.0415	-16.8182	-5.74036
0.042	-11.38	-5.13611
0.0425	-12.4878	-13.9984
0.043	-19.5373	-7.25098
0.0435	-17.0196	-10.8765
0.044	-18.8324	-17.3218
0.0445	-21.6522	-16.4154
0.045	-23.0621	-4.02832
0.0455	-23.2635	-6.14319
0.046	-17.2211	-2.11487
0.0465	-6.3446	1.40991
0.047	1.51062	1.71204
0.0475	7.5531	-4.63257
0.048	13.092	-8.35876
0.0485	18.1274	-15.9119
0.049	21.4508	-28.0975
0.0495	17.7246	-34.9457
0.05	13.3942	-33.1329
0.0505	13.3942	-43.2037
0.051	-3.22266	-33.3344
0.0515	-17.0196	-35.3485
0.052	-20.7459	-31.0181
0.0525	-23.3643	-25.7812
0.053	-29.5074	-24.7742
0.0535	-31.8237	-21.8536
0.054	-23.1628	-15.6097
0.0545	-12.9913	-15.0055
0.055	4.53186	-17.1204
0.0555	9.36584	-19.0338
0.056	23.2635	-24.1699
0.0565	21.8536	-26.5869
0.057	19.9402	-23.6664
0.0575	34.9457	-32.9315
0.058	48.7427	-27.594
0.0585	57.1014	-31.2195
0.059	59.317	-30.9174
0.0595	63.5468	-41.391
0.06	57.605	-30.1117
0.0605	56.4972	-23.6664
0.061	48.7427	-23.5657
0.0615	44.5129	-23.0621
0.062	40.9882	-26.9898
0.0625	33.7372	-24.7742
0.063	23.0621	-23.465
0.0635	27.9968	-20.5444
0.064	33.3344	-22.4579
0.0645	42.7002	-20.6451
0.065	54.483	-28.0975
0.0655	70.2942	-27.8961
0.066	85.2997	-21.6522
0.0665	104.938	-21.4508
0.067	115.009	-16.4154
0.0675	112.491	-21.5515
0.068	102.42	-16.8182
0.0685	93.9606	-21.6522
0.069	79.9622	-18.0267
0.0695	72.0062	-16.7175
0.07	70.0928	-15.4083
0.0705	66.0644	-17.6239
0.071	50.6561	-17.926
0.0715	47.8363	-17.4225
0.072	46.9299	-14.6027
0.0725	40.2832	-16.4154
0.073	32.5287	-14.7034
0.0735	28.299	-8.56018
0.074	23.5657	-3.12195
0.0745	26.4862	-0.90637
0.075	17.1204	7.15027
0.0755	7.35168	-8.05664
0.076	2.61841	-9.36584
0.0765	7.85522	-8.56018
0.077	9.66797	-2.31628
0.0775	10.9772	-1.10779
0.078	8.15735	-6.14319
0.0785	11.7828	-5.13611
0.079	7.35168	-10.9772
0.0795	-3.62549	-19.9402
0.08	-14.7034	-14.6027
0.0805	-24.472	-26.4862
0.081	-32.6294	-22.2565
0.0815	-39.2761	-20.4437
0.082	-37.7655	-24.7742
0.0825	-35.6506	-21.4508
0.083	-38.7726	-17.926
0.0835	-26.889	-22.8607
0.084	-27.8961	-17.8253
0.0845	-29.0039	-14.1998
0.085	-23.0621	-14.6027
0.0855	-25.9827	-20.9473
0.086	-20.2423	-14.1998
0.0865	-13.4949	-17.5232
0.087	-8.35876	-16.3147
0.0875	-5.43823	-20.6451
0.088	-8.05664	-16.3147
0.0885	-17.0196	-13.797
0.089	-12.5885	-6.3446
0.0895	2.92053	-13.4949
0.09	9.46655	-12.6892
0.0905	25.177	-7.85522
0.091	45.8221	-14.0991
0.0915	64.0503	-16.0126
0.092	70.2942	-20.2423
0.0925	79.9622	-17.6239
0.093	89.8315	-17.2211
0.0935	96.3776	-18.4296
0.094	100.507	-16.7175
0.0945	82.5806	-17.0196
0.095	76.1352	-13.797
0.0955	72.2076	-13.1928
0.096	60.5255	-8.05664
0.0965	59.1156	-14.4012
0.097	50.6561	-11.1786
0.0975	45.7214	-16.1133
0.098	45.2179	-22.8607
0.0985	37.0605	-17.1204
0.099	36.8591	-5.63965
0.0995	24.8749	-14.0991
0.1	22.1558	-12.2864
0.1005	15.7104	-14.6027
0.101	11.38	-10.9772
0.1015	4.93469	-12.4878
0.102	6.2439	-13.1928
0.1025	4.43115	-11.8835
0.103	-1.40991	-21.1487
0.1035	-0.10071	-11.5814
0.104	7.04956	-9.66797
0.1045	7.04956	-3.12195
0.105	10.1715	-9.16443
0.1055	10.2722	-3.62549
0.106	22.6593	-9.26514
0.1065	22.9614	-5.33752
0.107	10.9772	-7.95593
0.1075	16.6168	-5.23682
0.108	7.85522	-12.3871
0.1085	5.53894	-9.36584
0.109	3.42407	-10.2722
0.1095	-14.3005	-12.085
0.11	-24.8749	-5.43823
0.1105	-25.177	-7.35168
0.111	-25.9827	-4.93469
0.1115	-30.7159	-5.63965
0.112	-39.4775	-2.21558
0.1125	-50.8575	1.81274
0.113	-54.2816	2.5177
0.1135	-60.7269	-0.90637
0.114	-59.5184	-6.54602
0.1145	-55.7922	0.20142
0.115	-59.2163	-6.14319
0.1155	-57.7057	-10.2722
0.116	-51.3611	-10.3729
0.1165	-47.0306	-9.46655
0.117	-35.9528	-3.12195
0.1175	-21.2494	-3.62549
0.118	5.0354	-1.3092
0.1185	20.9473	-4.53186
0.119	32.3273	-9.66797
0.1195	37.7655	-2.61841
0.12	35.852	-1.51062
0.1205	34.7443	0.20142
0.121	27.0905	-1.40991
0.1215	28.6011	-1.91345
0.122	18.1274	-6.54602
0.1225	11.2793	-9.97009
0.123	-0.60425	0.90637
0.1235	-6.94885	0.40283
0.124	-10.5743	4.83398
0.1245	-19.6381	-0.20142
0.125	-20.7459	9.46655
0.1255	-26.1841	2.41699
0.126	-37.1613	2.61841
0.1265	-40.0818	4.22974
0.127	-40.5853	6.2439
0.1275	-43.6066	-2.41699
0.128	-42.2974	1.61133
0.1285	-39.679	2.11487
0.129	-45.7214	0.50354
0.1295	-48.0377	-2.71912
0.13	-51.4618	-1.91345
0.1305	-54.0802	-2.92053
0.131	-45.8221	-4.73328
0.1315	-37.8662	0.20142
0.132	-11.4807	4.93469
0.1325	14.502	0.50354
0.133	27.4933	5.0354
0.1335	28.8025	5.43823
0.134	21.6522	2.31628
0.1345	30.6152	0.50354
0.135	37.1613	3.62549
0.1355	46.8292	5.53894
0.136	52.6703	4.93469
0.1365	68.28	0.90637
0.137	71.6034	9.06372
0.1375	76.4374	6.74744
0.138	72.6105	5.33752
0.1385	64.856	7.75452
0.139	56.5979	4.02832
0.1395	46.8292	4.12903
0.14	45.6207	-1.51062
0.1405	36.2549	2.11487
0.141	28.3997	-6.04248
0.1415	24.2706	3.42407
0.142	18.1274	-3.92761
0.1425	18.631	1.51062
0.143	14.6027	2.5177
0.1435	16.1133	-1.2085
0.144	13.8977	-4.53186
0.1445	7.04956	-6.3446
0.145	4.12903	-1.91345
0.1455	2.11487	-8.35876
0.146	3.22266	6.14319
0.1465	-2.5177	-0.50354
0.147	-2.92053	3.32336
0.1475	-5.0354	2.41699
0.148	-2.31628	-0.90637
0.1485	-14.1998	-2.01416
0.149	-9.06372	-6.94885
0.1495	-14.0991	-5.63965
0.15	-20.9473	-7.95593
0.1505	-14.0991	-5.74036
0.151	-13.6963	-2.92053
0.1515	-18.7317	3.92761
0.152	-13.4949	-9.36584
0.1525	-17.2211	-3.52478
0.153	-19.9402	-3.52478
0.1535	-16.5161	-6.2439
0.154	-13.9984	-6.74744
0.1545	-20.7459	-5.43823
0.155	-14.6027	0.90637
0.1555	-16.4154	-0.70496
0.156	-22.0551	-6.74744
0.1565	-17.7246	-7.95593
0.157	-14.8041	-9.36584
0.1575	-18.8324	-5.84106
0.158	-15.9119	-6.94885
0.1585	-15.9119	-7.35168
0.159	-16.3147	-0.70496
0.1595	-15.0055	-9.16443
0.16	-10.5743	-6.74744
0.1605	-8.25806	-4.93469
0.161	-11.6821	-2.11487
0.1615	-12.2864	-4.12903
0.162	-13.6963	-2.81982
0.1625	-14.4012	0.60425
0.163	-12.8906	-10.6751
0.1635	-12.7899	-4.73328
0.164	-9.56726	-3.92761
0.1645	-18.4296	-1.71204
0.165	-10.8765	-1.81274
0.1655	-17.2211	-5.53894
0.166	-17.2211	-7.5531
0.1665	-19.6381	-6.94885
0.167	-13.797	-4.83398
0.1675	-23.6664	-2.21558
0.168	-22.9614	-7.15027
0.1685	-26.3855	-9.16443
0.169	-29.306	-3.02124
0.1695	-28.6011	-4.33044
0.17	-23.5657	1.91345
0.1705	-26.1841	-0.90637
0.171	-34.14	2.31628
0.1715	-25.177	-6.84814
0.172	-29.6081	-0.60425
0.1725	-31.3202	2.41699
0.173	-32.7301	-5.0354
0.1735	-28.299	-2.5177
0.174	-28.7018	-0.90637
0.1745	-22.9614	-1.51062
0.175	-16.9189	-1.91345
0.1755	-8.25806	-1.2085
0.176	-7.45239	-6.74744
0.1765	-15.2069	-3.8269
0.177	-20.4437	1.71204
0.1775	-22.5586	-10.3729
0.178	-23.3643	-3.12195
0.1785	-18.2281	-3.02124
0.179	-12.6892	-1.51062
0.1795	-10.7758	-1.91345
0.18	-17.0196	-6.2439
0.1805	-8.35876	-4.93469
0.181	-2.71912	0.50354
0.1815	-2.21558	6.44531
0.182	10.3729	0.30212
0.1825	8.45947	-2.71912
0.183	13.797	-0.60425
0.1835	11.38	-7.04956
0.184	13.4949	-4.12903
0.1845	17.4225	-4.43115
0.185	11.7828	-0.60425
0.1855	9.06372	-3.22266
0.186	2.92053	-4.73328
0.1865	6.94885	1.91345
0.187	0.10071	2.01416
0.1875	-4.12903	-2.01416
0.188	-6.3446	2.92053
0.1885	-1.40991	-0.80566
0.189	-10.7758	1.71204
0.1895	-10.3729	-2.21558
0.19	-17.926	2.21558
0.1905	-22.3572	-2.5177
0.191	-25.2777	-0.60425
0.1915	-33.7372	1.40991
0.192	-60.5255	-2.01416
0.1925	-74.5239	7.85522
0.193	-93.6585	-0.70496
0.1935	-104.132	-4.33044
0.194	-115.713	-1.00708
0.1945	-121.152	-2.21558
0.195	-114.606	-1.71204
0.1955	-124.173	3.12195
0.196	-126.389	-2.41699
0.1965	-116.318	3.92761
0.197	-102.118	-0.30212
0.1975	-82.9834	-3.52478
0.198	-52.4689	0.50354
0.1985	-22.2565	-0.60425
0.199	4.53186	0
0.1995	10.0708	0.40283
0.2	23.8678	-1.00708
0.2005	39.8804	-4.63257
0.201	47.7356	-1.3092
0.2015	55.7922	-0.30212
0.202	65.863	-7.35168
0.2025	89.1266	-2.31628
0.203	117.728	-10.1715
0.2035	146.933	1.2085
0.204	163.248	2.71912
0.2045	164.96	-1.61133
0.205	150.357	-4.53186
0.2055	133.136	-3.12195
0.206	104.132	-2.92053
0.2065	93.9606	-2.5177
0.207	86.7096	-4.33044
0.2075	74.4232	-2.61841
0.208	69.7906	-1.10779
0.2085	59.7199	4.02832
0.209	55.2887	4.83398
0.2095	50.0519	2.81982
0.21	40.8875	-1.91345
0.2105	33.9386	-3.52478
0.211	30.8166	-4.33044
0.2115	23.6664	-7.35168
0.212	26.6876	-6.3446
0.2125	23.6664	1.61133
0.213	18.5303	-4.63257
0.2135	12.4878	-1.71204
0.214	4.63257	3.22266
0.2145	2.31628	-2.92053
0.215	-5.13611	-4.12903
0.2155	-10.7758	-1.71204
0.216	-13.797	-3.12195
0.2165	-18.7317	-1.81274
0.217	-21.2494	2.5177
0.2175	-19.4367	-1.81274
0.218	-23.3643	1.10779
0.2185	-21.4508	2.5177
0.219	-26.889	5.63965
0.2195	-29.5074	0.70496
0.22	-28.0975	6.14319
0.2205	-20.2423	9.76868
0.221	-17.1204	0.50354
0.2215	-10.5743	4.02832
0.222	-18.3289	4.73328
0.2225	-16.0126	9.56726
0.223	-16.6168	3.52478
0.2235	-21.8536	2.61841
0.224	-30.5145	7.15027
0.2245	-25.0763	8.7616
0.225	-13.8977	5.74036
0.2255	-13.9984	2.71912
0.226	-8.45947	3.62549
0.2265	-14.1998	-0.70496
0.227	-12.7899	4.93469
0.2275	-12.7899	5.23682
0.228	-6.74744	8.7616
0.2285	1.2085	5.13611
0.229	5.0354	2.11487
0.2295	5.13611	3.22266
0.23	3.92761	0.10071
0.2305	1.00708	4.63257
0.231	2.61841	1.51062
0.2315	0.50354	3.22266
0.232	-8.56018	2.31628
0.2325	-11.5814	5.13611
0.233	-16.5161	3.7262
0.2335	-15.6097	3.02124
0.234	-12.085	9.26514
0.2345	-13.4949	1.10779
0.235	-19.7388	3.92761
0.2355	-23.6664	-1.61133
0.236	-19.8395	3.7262
0.2365	-21.8536	5.94177
0.237	-12.9913	9.16443
0.2375	-16.8182	6.14319
0.238	-23.0621	5.63965
0.2385	-25.2777	1.40991
0.239	-23.6664	2.11487
0.2395	-25.2777	-3.62549
0.24	-34.14	2.5177
0.2405	-36.0535	-0.30212
0.241	-33.3344	-2.11487
0.2415	-32.8308	2.92053
0.242	-38.1683	-6.14319
0.2425	-39.5782	8.15735
0.243	-33.4351	4.12903
0.2435	-37.5641	1.10779
0.244	-38.4705	4.93469
0.2445	-26.1841	6.04248
0.245	-26.889	0.70496
0.2455	-23.465	0.70496
0.246	-15.6097	7.25098
0.2465	-6.74744	2.11487
0.247	3.02124	3.22266
0.2475	14.502	4.33044
0.248	15.4083	-0.90637
0.2485	16.3147	-2.21558
0.249	15.8112	0.70496
0.2495	22.3572	8.35876
0.25	21.6522	0
0.2505	14.3005	-1.61133
0.251	9.16443	7.04956
0.2515	5.13611	6.14319
0.252	-2.01416	4.02832
0.2525	-7.35168	6.84814
0.253	-14.502	9.97009
0.2535	-20.8466	10.3729
0.254	-19.8395	5.33752
0.2545	-19.6381	-0.70496
0.255	-24.6735	-0.40283
0.2555	-25.6805	0.30212
0.256	-24.7742	0.10071
0.2565	-23.465	-1.91345
0.257	-20.343	1.00708
0.2575	-13.9984	-2.71912
0.258	-13.797	2.41699
0.2585	-17.4225	-0.30212
0.259	-23.8678	5.13611
0.2595	-23.0621	-2.31628
0.26	-24.8749	6.94885
0.2605	-24.1699	0.10071
0.261	-27.3926	-2.11487
0.2615	-31.5216	1.10779
0.262	-25.5798	-2.11487
0.2625	-34.14	-1.3092
0.263	-36.6577	0.90637
0.2635	-38.6719	1.10779
0.264	-42.8009	-2.5177
0.2645	-51.2604	-2.5177
0.265	-59.0149	2.11487
0.2655	-69.6899	2.11487
0.266	-69.7906	2.21558
0.2665	-73.6175	3.7262
0.267	-71.402	-0.70496
0.2675	-63.6475	-2.01416
0.268	-60.9283	2.01416
0.2685	-63.7482	2.92053
0.269	-57.8064	-1.91345
0.2695	-64.9567	-2.5177
0.27	-66.3666	2.5177
0.2705	-70.1935	4.63257
0.271	-70.2942	0.50354
0.2715	-75.0275	0
0.272	-77.6459	-2.31628
0.2725	-67.3737	-4.43115
0.273	-53.4759	-3.92761
0.2735	-41.6931	6.04248
0.274	-35.9528	-2.61841
0.2745	-30.011	-3.8269
0.275	-20.7459	-8.35876
0.2755	-17.7246	-5.13611
0.276	-11.1786	-7.65381
0.2765	-12.2864	-3.52478
0.277	-4.53186	-4.12903
0.2775	6.54602	-2.21558
0.278	18.631	4.12903
0.2785	25.177	-4.93469
0.279	36.0535	-5.13611
0.2795	60.3241	-3.92761
0.28	77.3438	0.10071
0.2805	100.104	0.50354
0.281	108.765	0.50354
0.2815	114.706	-5.33752
0.282	108.362	0.80566
0.2825	97.1832	2.21558
0.283	87.4146	3.8269
0.2835	87.7167	1.3092
0.284	88.2202	-4.33044
0.2845	83.9905	-8.05664
0.285	78.0487	-6.3446
0.2855	65.4602	-3.92761
0.286	52.9724	4.93469
0.2865	46.1243	4.83398
0.287	34.2407	4.53186
0.2875	30.1117	3.22266
0.288	26.1841	4.63257
0.2885	11.6821	-1.91345
0.289	1.51062	-0.90637
0.2895	-7.35168	4.53186
0.29	-13.9984	4.33044
0.2905	-20.2423	4.22974
0.291	-27.594	10.0708
0.2915	-29.8096	6.44531
0.292	-24.8749	1.10779
0.2925	-37.262	-2.71912
0.293	-30.4138	1.10779
0.2935	-27.3926	1.2085
0.294	-26.4862	-1.40991
0.2945	-20.6451	0.50354
0.295	-12.5885	-3.12195
0.2955	-1.40991	-4.43115
0.296	7.15027	-6.64673
0.2965	8.35876	-2.31628
0.297	8.56018	-2.81982
0.2975	16.9189	-7.35168
0.298	17.0196	-11.4807
0.2985	7.15027	-9.97009
0.299	3.02124	-1.91345
0.2995	-5.94177	-5.74036
0.3	-5.94177	-13.797
0.3005	-2.71912	-2.31628
0.301	-7.35168	2.71912
0.3015	-7.85522	-7.75452
0.302	-11.7828	-1.3092
0.3025	-4.33044	-1.61133
0.303	-8.96301	-5.43823
0.3035	-12.2864	-3.92761
0.304	-13.3942	1.61133
0.3045	-11.7828	-2.71912
0.305	-14.1998	1.3092
0.3055	-13.4949	-3.62549
0.306	-11.2793	2.01416
0.3065	-13.797	-0.90637
0.307	-20.7459	4.93469
0.3075	-22.8607	3.52478
0.308	-20.4437	8.7616
0.3085	-26.6876	1.00708
0.309	-19.2352	4.12903
0.3095	-25.9827	2.71912
0.31	-28.0975	2.92053
0.3105	-32.7301	4.93469
0.311	-35.5499	-4.63257
0.3115	-30.9174	-8.8623
0.312	-35.5499	-4.73328
0.3125	-37.4634	-3.32336
0.313	-37.4634	-4.02832
0.3135	-37.5641	-6.54602
0.314	-33.9386	-5.13611
0.3145	-27.7954	-9.36584
0.315	-39.3768	-11.38
0.3155	-38.6719	-6.54602
0.316	-36.557	-6.14319
0.3165	-31.0181	-9.86938
0.317	-26.6876	-9.56726
0.3175	-22.0551	-9.97009
0.318	-14.7034	-10.5743
0.3185	-16.1133	-4.53186
0.319	-10.7758	-6.94885
0.3195	-6.3446	-7.25098
0.32	-14.3005	-2.92053
0.3205	-13.5956	-9.06372
0.321	-13.2935	-16.8182
0.3215	-11.2793	-9.56726
0.322	-13.6963	-9.36584
0.3225	-15.6097	-11.9842
0.323	-23.1628	-10.2722
0.3235	-18.5303	-7.04956
0.324	-24.472	-8.7616
0.3245	-21.5515	-6.54602
0.325	-23.1628	-9.56726
0.3255	-21.9544	-2.92053
0.326	-24.6735	-4.63257
0.3265	-21.6522	-2.92053
0.327	-17.0196	3.32336
0.3275	-15.8112	-0.70496
0.328	-22.8607	-1.91345
0.3285	-19.0338	1.61133
0.329	-15.0055	-3.8269
0.3295	-18.2281	-2.71912
0.33	-13.9984	-4.53186
0.3305	-21.2494	-6.94885
0.331	-19.5373	-5.53894
0.3315	-19.6381	3.52478
0.332	-15.6097	-1.51062
0.3325	-11.0779	-1.10779
0.333	-15.6097	-4.33044
0.3335	-18.4296	4.93469
0.334	-19.4367	0.90637
0.3345	-20.0409	-2.21558
0.335	-23.2635	-3.22266
0.3355	-26.0834	-2.5177
0.336	-22.4579	-1.40991
0.3365	-24.6735	-0.90637
0.337	-23.465	-2.21558
0.3375	-20.2423	-5.84106
0.338	-20.8466	-7.95593
0.3385	-27.7954	-0.20142
0.339	-26.0834	-5.43823
0.3395	-23.465	-3.42407
0.34	-21.2494	-2.92053
0.3405	-17.5232	-1.3092
0.341	-23.9685	-3.92761
0.3415	-24.472	2.71912
0.342	-23.7671	1.10779
0.3425	-26.889	-1.91345
0.343	-33.9386	-0.50354
0.3435	-46.1243	2.71912
0.344	-50.1526	4.02832
0.3445	-44.3115	1.71204
0.345	-54.1809	5.23682
0.3455	-57.0007	0
0.346	-65.5609	5.13611
0.3465	-74.4232	-3.12195
0.347	-89.8315	-1.61133
0.3475	-89.5294	1.10779
0.348	-95.9747	2.61841
0.3485	-92.5507	-9.26514
0.349	-84.2926	1.10779
0.3495	-68.7836	-2.81982
0.35	-57.3029	-4.53186
0.3505	-41.4917	2.31628
0.351	-30.7159	-3.8269
0.3515	-8.35876	3.02124
0.352	3.52478	3.42407
0.3525	13.092	0.10071
0.353	18.3289	-0.20142
0.3535	25.0763	-0.90637
0.354	26.0834	2.11487
0.3545	27.4933	-1.3092
0.355	36.0535	-1.10779
0.3555	32.9315	-0.30212
0.356	32.428	-1.10779
0.3565	35.5499	1.10779
0.357	44.8151	-3.62549
0.3575	52.8717	-2.81982
0.358	51.4618	-3.42407
0.3585	52.771	-0.70496
0.359	48.0377	2.71912
0.3595	37.9669	3.22266
0.36	22.2565	4.12903
0.3605	15.509	1.51062
0.361	10.3729	6.54602
0.3615	14.9048	0.30212
0.362	7.65381	9.16443
0.3625	6.14319	3.92761
0.363	1.71204	-2.21558
0.3635	7.75452	1.71204
0.364	16.214	3.52478
0.3645	28.1982	2.71912
0.365	39.4775	-4.63257
0.3655	47.6349	-0.20142
0.366	47.3328	1.40991
0.3665	47.7356	3.42407
0.367	43.6066	-1.81274
0.3675	35.5499	2.5177
0.368	25.5798	3.32336
0.3685	21.7529	-0.60425
0.369	17.2211	-0.80566
0.3695	21.2494	4.53186
0.37	15.6097	0.10071
0.3705	6.54602	1.51062
0.371	-0.30212	1.3092
0.3715	-2.31628	2.41699
0.372	-15.0055	-1.3092
0.3725	-14.0991	-2.31628
0.373	-11.9842	-3.62549
0.3735	-21.8536	1.40991
0.374	-27.1912	-4.33044
0.3745	-28.8025	-4.02832
0.375	-37.7655	2.01416
0.3755	-30.2124	8.05664
0.376	-27.9968	4.53186
0.3765	-23.465	0.10071
0.377	-24.6735	5.33752
0.3775	-18.8324	2.71912
0.378	-21.2494	-0.90637
0.3785	-28.0975	5.23682
0.379	-25.882	6.14319
0.3795	-21.4508	1.10779
0.38	-22.3572	4.02832
0.3805	-16.7175	7.15027
0.381	-20.2423	4.22974
0.3815	-15.4083	-1.61133
0.382	-6.44531	2.92053
0.3825	1.10779	-4.53186
0.383	12.3871	-3.02124
0.3835	12.9913	1.10779
0.384	11.4807	4.33044
0.3845	6.54602	2.71912
0.385	1.3092	-0.30212
0.3855	9.86938	3.42407
0.386	9.36584	1.71204
0.3865	16.8182	2.5177
0.387	20.9473	0.20142
0.3875	18.4296	-1.40991
0.388	18.9331	-5.74036
0.3885	17.2211	-9.56726
0.389	10.3729	-4.73328
0.3895	-2.5177	-4.53186
0.39	0.10071	-4.33044
0.3905	-2.31628	-3.22266
0.391	-4.63257	-3.52478
0.3915	-10.3729	-9.16443
0.392	-9.16443	1.00708
0.3925	-6.74744	-5.53894
0.393	-13.5956	-7.35168
0.3935	-12.085	-4.43115
0.394	-6.2439	-1.3092
0.3945	-14.0991	-4.73328
0.395	-13.092	-5.74036
0.3955	-18.0267	-2.61841
0.396	-19.1345	-12.7899
0.3965	-21.6522	-6.74744
0.397	-21.4508	-7.85522
0.3975	-16.6168	-4.33044
0.398	-16.5161	-4.83398
0.3985	-15.6097	-5.13611
0.399	-7.5531	-9.06372
0.3995	-4.53186	-11.2793
0.4	-6.2439	-11.6821
0.4005	-6.94885	-9.56726
0.401	-14.502	-8.56018
0.4015	-2.92053	-7.35168
0.402	-8.8623	-9.56726
0.4025	1.91345	-14.6027
0.403	5.0354	-8.35876
0.4035	11.1786	-12.5885
0.404	9.86938	-10.5743
0.4045	12.4878	-6.04248
0.405	17.4225	-9.56726
0.4055	9.76868	-14.9048
0.406	16.4154	-4.33044
0.4065	13.6963	-11.4807
0.407	7.35168	-11.9842
0.4075	0.40283	-10.2722
0.408	-9.66797	-7.35168
0.4085	-14.3005	-10.2722
0.409	-16.4154	-7.95593
0.4095	-19.6381	-6.2439
0.41	-26.9898	-8.35876
0.4105	-19.8395	-7.15027
0.411	-24.0692	-4.63257
0.4115	-27.2919	-6.84814
0.412	-24.6735	-3.42407
0.4125	-26.1841	-2.31628
0.413	-29.6081	-3.7262
0.4135	-28.0975	-1.51062
0.414	-27.3926	-1.2085
0.4145	-25.6805	-5.0354
0.415	-20.5444	-4.53186
0.4155	-10.4736	-7.5531
0.416	1.00708	1.3092
0.4165	-1.10779	-4.63257
0.417	-0.10071	-3.8269
0.4175	8.25806	-6.2439
0.418	8.96301	0.10071
0.4185	12.2864	-3.12195
0.419	11.5814	-2.31628
0.4195	9.06372	-3.62549
0.42	13.1928	-7.04956
0.4205	3.52478	-9.46655
0.421	7.25098	-13.1928
0.4215	7.15027	-6.3446
0.422	7.85522	-13.1928
0.4225	12.5885	-12.085
0.423	4.93469	-10.6751
0.4235	6.54602	-16.0126
0.424	-0.20142	-13.797
0.4245	2.92053	-5.0354
0.425	7.35168	-12.1857
0.4255	12.085	-9.06372
0.426	-3.12195	-6.54602
0.4265	-9.36584	-7.75452
0.427	-13.4949	-5.13611
0.4275	-12.3871	-7.15027
0.428	-11.1786	-8.25806
0.4285	-3.42407	-6.94885
0.429	-3.32336	-5.63965
0.4295	1.71204	-13.1928
0.43	-0.50354	-10.5743
0.4305	-7.85522	-1.71204
0.431	-10.3729	-4.53186
0.4315	-11.9842	-5.23682
0.432	-22.0551	-5.94177
0.4325	-15.9119	-7.5531
0.433	-12.085	1.71204
0.4335	-1.10779	-5.53894
0.434	-2.11487	-1.10779
0.4345	-0.80566	-3.92761
0.435	5.74036	-0.90637
0.4355	6.54602	-7.75452
0.436	10.1715	-2.71912
0.4365	6.94885	-0.20142
0.437	-1.51062	0.20142
0.4375	-0.10071	-3.7262
0.438	-3.32336	-0.60425
0.4385	-8.35876	-6.14319
0.439	-10.8765	-1.51062
0.4395	-13.6963	-6.04248
0.44	-6.94885	-8.45947
0.4405	-2.11487	-2.41699
0.441	4.93469	-2.11487
0.4415	9.46655	-6.3446
0.442	4.02832	-1.51062
0.4425	0.30212	0.50354
0.443	0.70496	-5.74036
0.4435	0.90637	-7.04956
0.444	-4.33044	-1.51062
0.4445	-9.16443	-4.53186
0.445	-8.96301	-4.73328
0.4455	-3.7262	-2.5177
0.446	-3.8269	-2.11487
0.4465	-9.97009	-9.56726
0.447	-14.8041	-6.3446
0.4475	-13.3942	-6.3446
0.448	-13.6963	-1.91345
0.4485	-14.9048	-3.52478
0.449	-24.9756	-0.40283
0.4495	-27.1912	-3.32336
0.45	-30.1117	-6.74744
0.4505	-38.974	-1.91345
0.451	-43.4051	-10.3729
0.4515	-42.5995	-5.43823
0.452	-41.4917	-4.73328
0.4525	-46.9299	-10.1715
0.453	-39.7797	-7.95593
0.4535	-44.9158	-2.31628
0.454	-39.7797	-4.12903
0.4545	-40.3839	-1.61133
0.455	-44.8151	-6.44531
0.4555	-43.808	-4.12903
0.456	-43.2037	-1.00708
0.4565	-37.6648	-5.53894
0.457	-39.1754	0.50354
0.4575	-33.3344	-3.12195
0.458	-25.882	-0.30212
0.4585	-19.0338	-3.02124
0.459	-8.25806	-4.53186
0.4595	1.71204	4.83398
0.46	6.14319	2.21558
0.4605	2.61841	1.10779
0.461	-4.33044	-5.43823
0.4615	-14.4012	-0.20142
0.462	-22.0551	-4.53186
0.4625	-33.3344	-1.71204
0.463	-36.2549	0.30212
0.4635	-38.269	-5.43823
0.464	-33.2336	-1.10779
0.4645	-37.262	0.30212
0.465	-39.8804	1.3092
0.4655	-37.9669	1.40991
0.466	-20.2423	2.11487
0.4665	-13.9984	-3.92761
0.467	6.94885	2.81982
0.4675	25.5798	6.3446
0.468	40.7867	7.25098
0.4685	48.9441	0
0.469	53.8788	-1.61133
0.4695	55.9937	-0.50354
0.47	60.5255	-3.22266
0.4705	63.7482	-0.30212
0.471	60.5255	4.12903
0.4715	68.985	6.64673
0.472	69.9921	3.02124
0.4725	65.1581	-1.91345
0.473	64.151	5.74036
0.4735	56.9	1.51062
0.474	58.8135	0.20142
0.4745	54.483	-0.50354
0.475	40.9882	3.22266
0.4755	26.4862	0.90637
0.476	23.0621	1.61133
0.4765	10.7758	7.45239
0.477	0.20142	4.93469
0.4775	0.70496	5.0354
0.478	-8.56018	4.53186
0.4785	-10.7758	-0.70496
0.479	-10.3729	1.81274
0.4795	-13.5956	0.40283
0.48	-8.7616	-1.40991
0.4805	-5.13611	-3.02124
0.481	3.8269	4.12903
0.4815	19.9402	-1.3092
0.482	30.3131	2.92053
0.4825	27.3926	9.36584
0.483	24.3713	3.22266
0.4835	25.882	7.95593
0.484	30.7159	5.53894
0.4845	28.0975	6.94885
0.485	24.7742	6.84814
0.4855	20.5444	3.42407
0.486	21.4508	12.4878
0.4865	19.3359	7.35168
0.487	12.9913	5.53894
0.4875	11.4807	9.16443
0.488	6.14319	9.36584
0.4885	0.30212	9.36584
0.489	-13.8977	2.92053
0.4895	-11.5814	0.50354
0.49	-14.4012	10.7758
0.4905	-22.76	8.25806
0.491	-21.5515	3.42407
0.4915	-23.1628	1.10779
0.492	-26.7883	4.93469
0.4925	-24.8749	6.2439
0.493	-30.4138	3.22266
0.4935	-29.306	5.53894
0.494	-24.6735	5.74036
0.4945	-21.5515	6.14319
0.495	-20.2423	7.95593
0.4955	-20.343	3.32336
0.496	-16.9189	4.02832
0.4965	-18.0267	2.71912
0.497	-18.0267	-0.60425
0.4975	-20.343	4.63257
0.498	-17.926	-1.61133
0.4985	-21.8536	0.60425
0.499	-18.631	-3.7262
0.4995	-16.8182	-3.52478
0.5	-23.1628	6.44531
0.5005	-25.177	1.3092
0.501	-36.3556	-1.51062
0.5015	-41.1896	-2.41699
0.502	-50.6561	-1.10779
0.5025	-44.0094	-1.3092
0.503	-41.391	3.32336
0.5035	-42.1967	-1.91345
0.504	-46.6278	-4.33044
0.5045	-47.2321	1.71204
0.505	-45.3186	-3.22266
0.5055	-48.1384	-2.41699
0.506	-47.1313	-4.83398
0.5065	-47.2321	6.54602
0.507	-42.3981	0.20142
0.5075	-38.4705	8.8623
0.508	-40.8875	-0.30212
0.5085	-39.679	-4.73328
0.509	-42.1967	-3.92761
0.5095	-33.5358	2.11487
0.51	-25.2777	-0.90637
0.5105	-17.4225	-1.91345
0.511	-5.94177	-2.71912
0.5115	-2.71912	-3.92761
0.512	-3.92761	-7.04956
0.5125	-11.9842	-2.71912
0.513	-10.3729	2.92053
0.5135	-23.2635	1.10779
0.514	-25.0763	-1.3092
0.5145	-22.3572	-4.83398
0.515	-18.1274	-0.80566
0.5155	-4.93469	-3.02124
0.516	19.2352	-1.3092
0.5165	29.4067	-0.50354
0.517	34.7443	2.31628
0.5175	36.3556	-4.33044
0.518	34.9457	-0.70496
0.5185	34.5429	1.3092
0.519	28.7018	0.20142
0.5195	21.6522	-1.51062
0.52	10.9772	-4.83398
0.5205	11.5814	-2.11487
0.521	10.8765	-4.63257
0.5215	4.73328	1.91345
0.522	11.1786	6.54602
0.5225	11.9842	-5.74036
0.523	9.16443	-2.71912
0.5235	2.11487	-6.04248
0.524	0.20142	-3.8269
0.5245	-7.35168	5.0354
0.525	2.31628	-0.90637
0.5255	-5.74036	-4.63257
0.526	-6.3446	-0.40283
0.5265	4.53186	-6.54602
0.527	8.96301	-7.35168
0.5275	6.2439	-4.83398
0.528	4.12903	-9.76868
0.5285	8.15735	-3.7262
0.529	12.8906	-0.30212
0.5295	14.9048	-12.2864
0.53	8.8623	-3.12195
0.5305	-2.71912	-3.8269
0.531	2.81982	-8.35876
0.5315	-4.12903	-5.53894
0.532	-3.7262	-9.66797
0.5325	-8.96301	-5.13611
0.533	-8.66089	-8.96301
0.5335	-10.3729	-5.74036
0.534	-19.2352	-10.9772
0.5345	-19.1345	-3.42407
0.535	-9.56726	-7.35168
0.5355	-19.8395	-9.86938
0.536	-19.5373	-5.94177
0.5365	-18.4296	-4.73328
0.537	-17.0196	-7.85522
0.5375	-16.8182	-5.33752
0.538	-23.7671	-10.3729
0.5385	-26.0834	-2.61841
0.539	-22.3572	-12.4878
0.5395	-29.306	-5.43823
0.54	-28.6011	-5.13611
0.5405	-30.5145	-9.06372
0.541	-29.9103	-12.3871
0.5415	-31.9244	-13.9984
0.542	-34.0393	-11.38
0.5425	-36.3556	-10.7758
0.543	-36.0535	-12.085
0.5435	-38.5712	-5.84106
0.544	-46.0236	-12.2864
0.5445	-53.7781	-8.66089
0.545	-53.7781	-8.96301
0.5455	-48.8434	-4.33044
0.546	-47.6349	-5.23682
0.5465	-35.3485	-8.8623
0.547	-26.2848	-8.25806
0.5475	-14.4012	-9.76868
0.548	-10.1715	-5.33752
0.5485	-12.3871	-12.7899
0.549	-10.2722	-6.2439
0.5495	3.7262	-9.97009
0.55	18.9331	-2.41699
0.5505	28.5004	-16.1133
0.551	31.3202	-7.85522
0.5515	26.4862	-11.8835
0.552	17.3218	-8.7616
0.5525	12.5885	-15.8112
0.553	3.7262	-14.7034
0.5535	4.63257	-16.8182
0.554	6.54602	-15.0055
0.5545	5.53894	-12.6892
0.555	1.61133	-13.4949
0.5555	-9.16443	-15.2069
0.556	-15.6097	-14.1998
0.5565	-35.2478	-19.5373
0.557	-41.8945	-14.8041
0.5575	-45.3186	-13.3942
0.558	-36.6577	-12.3871
0.5585	-27.8961	-13.6963
0.559	-27.0905	-13.1928
0.5595	-22.8607	-15.4083
0.56	-19.9402	-15.2069
0.5605	-18.5303	-11.1786
0.561	-5.94177	-12.2864
0.5615	2.5177	-14.9048
0.562	18.8324	-10.5743
0.5625	42.3981	-14.3005
0.563	55.9937	-8.66089
0.5635	65.7623	-10.8765
0.564	81.4728	-11.4807
0.5645	77.3438	-12.9913
0.565	78.653	-14.3005
0.5655	70.8984	-8.35876
0.566	67.4744	-10.1715
0.5665	50.4547	-11.1786
0.567	35.2478	-6.14319
0.5675	21.6522	-8.8623
0.568	15.2069	-11.5814
0.5685	3.92761	-10.5743
0.569	0.70496	-6.64673
0.5695	-7.95593	-9.86938
0.57	-6.94885	-12.3871
0.5705	-15.4083	-10.1715
0.571	-17.4225	-3.92761
0.5715	-25.2777	-3.12195
0.572	-36.8591	-11.1786
0.5725	-35.3485	-8.15735
0.573	-31.9244	-2.41699
0.5735	-16.7175	-11.7828
0.574	-4.12903	-10.3729
0.5745	2.31628	-9.97009
0.575	9.76868	-7.35168
0.5755	10.3729	-9.46655
0.576	15.2069	-11.0779
0.5765	9.06372	-12.9913
0.577	21.6522	-6.3446
0.5775	26.0834	-8.7616
0.578	26.7883	-12.5885
0.5785	33.7372	-7.04956
0.579	40.5853	-5.13611
0.5795	38.269	-4.02832
0.58	37.1613	-12.6892
0.5805	38.269	-11.7828
0.581	29.306	-12.3871
0.5815	23.8678	-8.35876
0.582	17.7246	-10.2722
0.5825	5.63965	-12.1857
0.583	3.42407	-12.7899
0.5835	-1.3092	-13.3942
0.584	-1.81274	-13.9984
0.5845	-6.64673	-12.2864
0.585	-8.96301	-6.14319
0.5855	-6.44531	-6.04248
0.586	-11.1786	-6.74744
0.5865	-5.13611	-3.12195
0.587	-3.8269	-5.13611
0.5875	4.63257	0.90637
0.588	5.53894	-2.92053
0.5885	19.2352	-5.33752
0.589	19.3359	-2.92053
0.5895	12.1857	-3.42407
0.59	7.75452	0.10071
0.5905	5.74036	-1.51062
0.591	3.92761	-4.63257
0.5915	-10.5743	-8.7616
0.592	-10.1715	-7.45239
0.5925	-14.4012	-6.2439
0.593	-20.6451	-6.94885
0.5935	-19.6381	-2.5177
0.594	-18.1274	-5.23682
0.5945	-14.3005	-5.53894
0.595	-9.36584	-9.46655
0.5955	-5.0354	-8.56018
0.596	-5.53894	-2.71912
0.5965	-5.94177	-5.0354
0.597	-4.22974	-7.15027
0.5975	0.30212	-4.02832
0.598	3.32336	-9.36584
0.5985	1.40991	-3.12195
0.599	-2.71912	-1.61133
0.5995	2.01416	-3.7262
0.6	-1.10779	-4.53186
0.6005	-5.84106	-6.74744
0.601	-8.35876	-0.70496
0.6015	-17.8253	6.74744
0.602	-22.1558	-5.53894
0.6025	-26.889	0.60425
0.603	-22.9614	-1.51062
0.6035	-26.6876	-4.83398
0.604	-26.6876	-1.71204
0.6045	-25.0763	-2.5177
0.605	-19.0338	-0.70496
0.6055	-30.011	-0.30212
0.606	-36.557	0.50354
0.6065	-33.3344	-5.33752
0.607	-33.1329	2.61841
0.6075	-19.9402	0.80566
0.608	-9.66797	1.51062
0.6085	-10.7758	5.53894
0.609	-7.5531	15.0055
0.6095	-6.74744	5.0354
0.61	-9.26514	6.14319
0.6105	-8.35876	9.97009
0.611	-6.74744	14.0991
0.6115	-8.8623	3.7262
0.612	-10.5743	11.0779
0.6125	-3.22266	8.35876
0.613	-8.35876	13.5956
0.6135	-0.70496	13.797
0.614	-3.12195	9.86938
0.6145	-8.96301	8.05664
0.615	-9.46655	7.35168
0.6155	-16.4154	6.74744
0.616	-15.6097	10.1715
0.6165	-19.3359	3.32336
0.617	-17.3218	9.16443
0.6175	-18.5303	5.84106
0.618	-21.8536	10.1715
0.6185	-13.8977	4.53186
0.619	-24.6735	9.76868
0.6195	-23.9685	6.74744
0.62	-18.2281	5.33752
0.6205	-21.048	12.8906
0.621	-19.8395	7.75452
0.6215	-18.3289	6.94885
0.622	-17.2211	15.0055
0.6225	-11.38	9.16443
0.623	-10.5743	9.86938
0.6235	-7.45239	4.53186
0.624	-6.54602	9.97009
0.6245	-11.5814	5.84106
0.625	-9.36584	9.97009
0.6255	-11.6821	3.32336
0.626	-15.2069	1.00708
0.6265	-14.4012	5.84106
0.627	-19.0338	11.0779
0.6275	-18.8324	3.42407
0.628	-27.3926	5.13611
0.6285	-18.9331	11.8835
0.629	-17.4225	15.6097
0.6295	-15.0055	12.3871
0.63	-18.5303	5.0354
0.6305	-18.4296	9.16443
0.631	-11.8835	12.1857
0.6315	-11.0779	9.16443
0.632	-9.36584	13.3942
0.6325	-15.0055	15.8112
0.633	-22.9614	12.5885
0.6335	-30.6152	7.85522
0.634	-38.7726	10.8765
0.6345	-46.3257	7.75452
0.635	-53.2745	5.23682
0.6355	-59.7199	8.05664
0.636	-61.5326	8.7616
0.6365	-60.7269	8.35876
0.637	-53.0731	9.06372
0.6375	-41.4917	10.5743
0.638	-39.0747	1.71204
0.6385	-36.6577	11.2793
0.639	-22.2565	2.11487
0.6395	-18.4296	5.13611
0.64	-4.73328	11.1786
0.6405	-7.5531	8.45947
0.641	-13.797	7.85522
0.6415	-10.1715	11.8835
0.642	2.61841	13.1928
0.6425	7.15027	8.56018
0.643	24.8749	11.1786
0.6435	46.3257	10.1715
0.644	55.5908	2.31628
0.6445	57.5043	4.12903
0.645	50.6561	3.7262
0.6455	46.6278	6.3446
0.646	31.5216	8.7616
0.6465	13.3942	7.45239
0.647	6.94885	5.84106
0.6475	2.21558	10.2722
0.648	2.81982	2.21558
0.6485	2.21558	11.0779
0.649	10.2722	4.33044
0.6495	-0.10071	5.84106
0.65	12.5885	12.6892
0.6505	17.7246	7.35168
0.651	22.6593	11.1786
0.6515	26.6876	11.6821
0.652	21.8536	9.97009
0.6525	15.0055	9.97009
0.653	4.63257	5.0354
0.6535	9.76868	6.44531
0.654	6.74744	8.66089
0.6545	21.2494	5.94177
0.655	22.9614	13.4949
0.6555	13.2935	11.38
0.656	2.5177	11.2793
0.6565	-0.10071	7.04956
0.657	-4.83398	10.9772
0.6575	-4.12903	13.797
0.658	-4.63257	8.7616
0.6585	-10.7758	15.4083
0.659	-13.4949	11.6821
0.6595	-17.7246	9.36584
0.66	-17.7246	14.3005
0.6605	-11.1786	12.3871
0.661	-5.23682	12.085
0.6615	-4.73328	8.66089
0.662	-7.04956	10.5743
0.6625	-10.6751	6.14319
0.663	-11.5814	6.74744
0.6635	-19.5373	9.36584
0.664	-17.926	11.7828
0.6645	-23.3643	7.65381
0.665	-20.7459	7.45239
0.6655	-18.3289	12.3871
0.666	-17.5232	12.8906
0.6665	-15.0055	11.4807
0.667	-13.1928	7.75452
0.6675	-8.45947	7.25098
0.668	-9.56726	11.0779
0.6685	-16.6168	15.6097
0.669	-13.9984	1.40991
0.6695	-11.8835	6.74744
0.67	-9.26514	10.5743
0.6705	-10.3729	13.3942
0.671	-15.4083	7.85522
0.6715	-14.1998	7.45239
0.672	-12.2864	8.66089
0.6725	-7.95593	9.86938
0.673	-12.3871	9.86938
0.6735	-8.35876	2.71912
0.674	-20.0409	8.35876
0.6745	-21.9544	9.06372
0.675	-21.7529	10.8765
0.6755	-23.1628	4.63257
0.676	-21.5515	5.84106
0.6765	-22.8607	8.7616
0.677	-27.8961	7.04956
0.6775	-32.1258	5.74036
0.678	-39.2761	2.81982
0.6785	-36.3556	9.36584
0.679	-38.6719	8.56018
0.6795	-30.6152	9.66797
0.68	-29.306	4.43115
0.6805	-21.8536	1.71204
0.681	-20.4437	4.53186
0.6815	-8.35876	-0.70496
0.682	-4.53186	2.31628
0.6825	16.214	3.92761
0.683	20.0409	-2.21558
0.6835	25.4791	4.02832
0.684	27.0905	0.50354
0.6845	21.048	5.94177
0.685	25.9827	2.11487
0.6855	23.5657	0.30212
0.686	21.6522	8.25806
0.6865	17.8253	5.84106
0.687	29.8096	7.35168
0.6875	30.011	11.4807
0.688	39.3768	11.2793
0.6885	40.686	8.96301
0.689	36.8591	-0.60425
0.6895	31.2195	7.45239
0.69	24.3713	3.8269
0.6905	21.9544	7.35168
0.691	15.1062	8.56018
0.6915	12.9913	6.04248
0.692	9.86938	12.6892
0.6925	9.56726	2.61841
0.693	5.74036	2.31628
0.6935	4.12903	-1.61133
0.694	6.64673	3.52478
0.6945	4.22974	4.63257
0.695	3.7262	2.5177
0.6955	4.33044	4.53186
0.696	5.0354	2.92053
0.6965	5.13611	6.2439
0.697	1.00708	1.61133
0.6975	-3.7262	2.11487
0.698	1.71204	-3.8269
0.6985	-0.50354	5.0354
0.699	0.60425	4.73328
0.6995	-3.22266	7.15027
0.7	-8.45947	4.33044
0.7005	-6.44531	3.42407
0.701	-0.30212	7.5531
0.7015	-1.51062	-1.10779
0.702	-2.81982	3.52478
0.7025	-2.41699	6.14319
0.703	-8.35876	9.36584
0.7035	-4.33044	3.62549
0.704	-2.5177	5.33752
0.7045	-3.52478	1.40991
0.705	-3.92761	7.45239
0.7055	-5.43823	6.2439
0.706	-4.53186	7.45239
0.7065	-9.97009	0.90637
0.707	-11.2793	7.35168
0.7075	-5.23682	15.1062
0.708	-2.71912	9.76868
0.7085	-10.2722	5.33752
0.709	-9.36584	4.02832
0.7095	-13.6963	0.70496
0.71	-7.5531	5.33752
0.7105	-7.5531	3.7262
0.711	-6.64673	0
0.7115	-10.4736	8.15735
0.712	-11.0779	4.33044
0.7125	-11.5814	11.7828
0.713	-10.2722	11.38
0.7135	-8.96301	10.5743
0.714	-8.96301	7.75452
0.7145	-15.3076	5.23682
0.715	-14.6027	2.5177
0.7155	-15.0055	3.22266
0.716	-17.7246	6.14319
0.7165	-17.3218	5.33752
0.717	-22.9614	1.91345
0.7175	-16.3147	2.5177
0.718	-23.6664	7.75452
0.7185	-21.4508	1.10779
0.719	-28.7018	4.93469
0.7195	-32.0251	6.94885
0.72	-36.4563	7.5531
0.7205	-47.6349	8.45947
0.721	-49.5483	1.91345
0.7215	-57.4036	8.96301
0.722	-58.1085	7.5531
0.7225	-56.6986	7.35168
0.723	-66.3666	9.16443
0.7235	-75.3296	7.35168
0.724	-75.3296	5.13611
0.7245	-67.2729	8.15735
0.725	-57.4036	13.3942
0.7255	-51.2604	3.62549
0.726	-46.6278	5.94177
0.7265	-40.1825	1.91345
0.727	-28.0975	7.95593
0.7275	-19.0338	6.74744
0.728	-3.7262	3.52478
0.7285	8.66089	-0.20142
0.729	6.54602	1.10779
0.7295	13.092	7.04956
0.73	5.33752	4.02832
0.7305	5.33752	5.84106
0.731	3.7262	10.6751
0.7315	-2.5177	3.92761
0.732	-2.92053	5.0354
0.7325	-3.02124	7.35168
0.733	-7.35168	6.14319
0.7335	-8.96301	6.74744
0.734	-17.926	6.64673
0.7345	-19.9402	4.12903
0.735	-14.0991	12.4878
0.7355	-3.02124	6.14319
0.736	4.63257	10.3729
0.7365	7.75452	2.61841
0.737	5.53894	9.66797
0.7375	0.70496	5.84106
0.738	6.84814	3.8269
0.7385	6.14319	11.1786
0.739	10.0708	6.94885
0.7395	13.4949	5.53894
0.74	18.8324	2.41699
0.7405	15.8112	4.73328
0.741	15.0055	6.2439
0.7415	4.83398	2.5177
0.742	5.74036	2.31628
0.7425	8.96301	-2.71912
0.743	14.6027	4.12903
0.7435	20.7459	4.33044
0.744	39.679	2.61841
0.7445	62.6404	-5.94177
0.745	74.1211	-2.81982
0.7455	88.5223	-4.73328
0.746	91.745	4.63257
0.7465	92.7521	1.61133
0.747	96.4783	2.11487
0.7475	94.0613	-4.02832
0.748	77.5452	-4.73328
0.7485	68.7836	-1.91345
0.749	54.0802	2.71912
0.7495	40.2832	-4.53186
0.75	36.4563	-0.70496
0.7505	19.1345	11.2793
0.751	18.4296	-0.50354
0.7515	21.8536	8.56018
0.752	21.8536	2.21558
0.7525	23.8678	1.00708
0.753	27.1912	-1.91345
0.7535	18.9331	3.12195
0.754	19.4367	1.71204
0.7545	11.5814	0.70496
0.755	8.15735	-4.53186
0.7555	4.93469	-5.13611
0.756	2.92053	2.81982
0.7565	4.63257	-3.12195
0.757	4.02832	-1.71204
0.7575	1.71204	-1.40991
0.758	-1.00708	-2.41699
0.7585	5.53894	-9.16443
0.759	0.50354	-3.32336
0.7595	3.92761	-4.22974
0.76	-0.80566	-1.2085
0.7605	-4.63257	-2.92053
0.761	-8.7616	3.52478
0.7615	-8.7616	-0.30212
0.762	-7.35168	-2.81982
0.7625	-9.06372	-1.91345
0.763	-14.0991	2.92053
0.7635	-14.3005	-0.30212
0.764	-20.1416	0.40283
0.7645	-16.8182	-1.81274
0.765	-10.5743	-3.62549
0.7655	-18.2281	-2.11487
0.766	-15.9119	-2.92053
0.7665	-10.8765	-2.5177
0.767	-12.3871	-1.00708
0.7675	-10.5743	-2.92053
0.768	-13.4949	0.40283
0.7685	-14.9048	-8.45947
0.769	-21.3501	-0.30212
0.7695	-19.8395	-1.51062
0.77	-18.7317	2.11487
0.7705	-25.9827	2.31628
0.771	-26.9898	-1.40991
0.7715	-28.299	-4.12903
0.772	-28.1982	-5.74036
0.7725	-27.4933	-2.61841
0.773	-26.4862	0.70496
0.7735	-25.6805	3.42407
0.774	-29.2053	-6.74744
0.7745	-28.8025	-2.21558
0.775	-26.7883	-3.62549
0.7755	-26.2848	-2.71912
0.776	-27.0905	-5.84106
0.7765	-23.0621	-3.32336
0.777	-20.4437	0.20142
0.7775	-23.465	6.74744
0.778	-21.2494	-4.43115
0.7785	-13.9984	-2.81982
0.779	-17.5232	-6.94885
0.7795	-9.56726	-1.00708
0.78	-13.1928	5.33752
0.7805	-14.8041	1.3092
0.781	-20.4437	-3.52478
0.7815	-14.3005	-10.1715
0.782	-17.926	-7.65381
0.7825	-21.5515	-7.45239
0.783	-21.5515	-6.2439
0.7835	-19.0338	0.20142
0.784	-15.4083	-7.15027
0.7845	-8.7616	-1.10779
0.785	-10.3729	-6.54602
0.7855	-12.3871	-1.91345
0.786	-7.5531	-6.54602
0.7865	-10.3729	-4.12903
0.787	-8.96301	-0.80566
0.7875	-12.6892	-5.74036
0.788	-9.16443	-8.66089
0.7885	-8.05664	-6.94885
0.789	-15.9119	3.52478
0.7895	-11.1786	-0.70496
0.79	-10.7758	-2.92053
0.7905	-10.7758	-6.54602
0.791	-11.38	-1.51062
0.7915	-6.3446	-3.8269
0.792	-13.5956	-2.21558
0.7925	-11.5814	-7.15027
0.793	-18.2281	-3.12195
0.7935	-18.4296	-6.54602
0.794	-13.2935	-4.83398
0.7945	-14.8041	-3.92761
0.795	-21.4508	-4.83398
0.7955	-17.3218	-2.21558
0.796	-17.0196	-2.11487
0.7965	-12.1857	-4.12903
0.797	-16.3147	-4.33044
0.7975	-13.3942	-0.30212
0.798	-7.95593	-2.61841
0.7985	-6.14319	-0.30212
0.799	-12.6892	-5.23682
0.7995	-6.84814	-3.7262
0.8	-1.71204	-7.95593
0.8005	-4.53186	-1.40991
0.801	3.52478	-4.12903
0.8015	1.71204	-3.62549
0.802	4.53186	-8.56018
0.8025	3.92761	-9.46655
0.803	4.12903	-11.8835
0.8035	3.22266	-14.3005
0.804	-2.5177	-4.93469
0.8045	-10.6751	-6.3446
0.805	-24.3713	-6.94885
0.8055	-34.5429	-6.3446
0.806	-44.9158	-10.7758
0.8065	-53.7781	-6.2439
0.807	-55.8929	-11.1786
0.8075	-67.6758	-5.0354
0.808	-73.4161	-11.8835
0.8085	-69.7906	-11.9842
0.809	-70.1935	-5.74036
0.8095	-81.7749	-1.3092
0.81	-77.6459	-4.93469
0.8105	-77.4445	-8.56018
0.811	-72.7112	-8.25806
0.8115	-63.3453	-7.15027
0.812	-48.3398	-7.85522
0.8125	-24.3713	-8.96301
0.813	2.81982	-1.91345
0.8135	15.2069	-10.1715
0.814	30.1117	-7.5531
0.8145	47.6349	-5.94177
0.815	56.0944	-5.74036
0.8155	70.7977	-3.12195
0.816	81.2714	-2.61841
0.8165	77.6459	-9.56726
0.817	77.0416	-4.73328
0.8175	75.0275	0.10071
0.818	64.9567	-4.93469
0.8185	57.5043	-5.84106
0.819	50.6561	-5.43823
0.8195	31.1188	-6.94885
0.82	27.0905	-4.02832
0.8205	14.7034	-0.90637
0.821	1.71204	-8.8623
0.8215	-0.90637	-6.44531
0.822	-1.91345	-6.94885
0.8225	-13.1928	-6.3446
0.823	-8.96301	1.40991
0.8235	-13.9984	-5.23682
0.824	-20.343	-8.25806
0.8245	-16.7175	-0.90637
0.825	-9.76868	-6.44531
0.8255	-5.53894	-4.12903
0.826	-8.35876	-6.54602
0.8265	-4.63257	-4.33044
0.827	9.36584	-7.04956
0.8275	12.9913	-4.33044
0.828	3.32336	1.81274
0.8285	-4.43115	2.5177
0.829	1.3092	-1.91345
0.8295	13.797	0.80566
0.83	21.6522	2.71912
0.8305	30.8166	9.36584
0.831	35.6506	1.00708
0.8315	33.1329	2.21558
0.832	22.8607	-2.5177
0.8325	24.3713	-8.56018
0.833	30.2124	1.10779
0.8335	41.2903	2.31628
0.834	44.8151	-3.52478
0.8345	44.4122	-6.64673
0.835	57.1014	-5.0354
0.8355	60.5255	-4.12903
0.836	62.1368	-0.40283
0.8365	58.5114	-3.12195
0.837	57.605	-3.8269
0.8375	55.5908	-1.91345
0.838	44.7144	-1.10779
0.8385	46.9299	-1.51062
0.839	42.9016	-10.7758
0.8395	49.9512	-3.62549
0.84	53.4759	-1.91345
0.8405	50.9582	-0.30212
0.841	49.0448	0.80566
0.8415	37.3627	-5.94177
0.842	30.2124	2.5177
0.8425	26.2848	-3.92761
0.843	24.8749	-3.42407
0.8435	15.6097	-1.61133
0.844	12.1857	-1.51062
0.8445	16.7175	-7.85522
0.845	9.76868	-3.42407
0.8455	5.43823	-6.14319
0.846	5.53894	-1.81274
0.8465	0.20142	0.50354
0.847	-2.31628	-2.01416
0.8475	-6.3446	-2.31628
0.848	-1.91345	-5.94177
0.8485	-4.33044	0.30212
0.849	-8.56018	-1.51062
0.8495	-3.52478	-5.33752
0.85	-3.52478	-2.92053
0.8505	-11.9842	-1.81274
0.851	-21.6522	-2.71912
0.8515	-23.465	-2.71912
0.852	-24.3713	-5.23682
0.8525	-25.6805	-8.56018
0.853	-26.4862	-4.12903
0.8535	-28.299	-4.12903
0.854	-28.9032	-8.35876
0.8545	-27.0905	-12.085
0.855	-35.0464	-7.04956
0.8555	-39.7797	-3.52478
0.856	-39.3768	-5.23682
0.8565	-37.3627	-5.43823
0.857	-33.7372	-9.16443
0.8575	-35.5499	-3.92761
0.858	-32.3273	-7.75452
0.8585	-31.5216	-2.71912
0.859	-36.4563	-3.8269
0.8595	-46.1243	-4.83398
0.86	-47.5342	3.8269
0.8605	-55.6915	-10.4736
0.861	-47.7356	-7.65381
0.8615	-43.4051	-3.7262
0.862	-35.2478	-1.10779
0.8625	-27.4933	-1.3092
0.863	-20.6451	-4.73328
0.8635	-13.5956	4.53186
0.864	-6.54602	6.44531
0.8645	-10.6751	-1.91345
0.865	-3.52478	-2.92053
0.8655	-7.35168	-6.94885
0.866	-5.63965	-2.11487
0.8665	1.10779	2.5177
0.867	7.5531	-2.41699
0.8675	14.6027	-0.90637
0.868	14.3005	-6.3446
0.8685	21.6522	-1.91345
0.869	26.6876	3.42407
0.8695	25.3784	-2.81982
0.87	24.6735	-0.50354
0.8705	15.8112	-4.12903
0.871	16.5161	-3.8269
0.8715	8.25806	-0.30212
0.872	3.42407	-1.00708
0.8725	5.74036	2.11487
0.873	-1.91345	-1.51062
0.8735	-7.5531	0.60425
0.874	-5.63965	-3.52478
0.8745	-12.2864	-0.50354
0.875	-15.3076	8.15735
0.8755	-16.6168	1.71204
0.876	-18.631	4.63257
0.8765	-12.2864	-1.00708
0.877	-16.4154	5.43823
0.8775	-20.2423	4.33044
0.878	-21.7529	-0.30212
0.8785	-24.2706	2.01416
0.879	-25.7812	2.01416
0.8795	-26.4862	-7.85522
0.88	-26.6876	-1.00708
0.8805	-28.6011	-14.502
0.881	-38.1683	-15.6097
0.8815	-41.8945	-11.8835
0.882	-52.4689	-7.35168
0.8825	-59.6191	-8.96301
0.883	-63.8489	-5.94177
0.8835	-75.4303	-9.56726
0.884	-76.3367	-7.95593
0.8845	-81.9763	-10.8765
0.885	-82.4799	-5.63965
0.8855	-89.9322	-5.33752
0.886	-96.0754	-6.54602
0.8865	-93.3563	-8.96301
0.887	-89.328	-4.12903
0.8875	-73.4161	-5.33752
0.888	-54.0802	-4.53186
0.8885	-34.3414	-7.35168
0.889	-4.02832	-5.53894
0.8895	1.10779	-4.73328
0.89	-0.70496	1.51062
0.8905	-0.10071	-9.16443
0.891	-2.71912	-0.90637
0.8915	-8.35876	1.71204
0.892	1.3092	-2.81982
0.8925	12.5885	-4.53186
0.893	37.5641	-4.73328
0.8935	61.1298	-3.12195
0.894	79.1565	1.71204
0.8945	86.1054	-4.02832
0.895	88.7237	-3.32336
0.8955	88.7237	-1.71204
0.896	87.7167	-3.7262
0.8965	86.6089	1.10779
0.897	83.0841	-5.33752
0.8975	78.8544	-2.11487
0.898	61.734	-8.56018
0.8985	54.8859	-4.63257
0.899	40.3839	-5.53894
0.8995	29.5074	-6.64673
0.9	26.2848	-1.40991
0.9005	6.74744	2.5177
0.901	-2.01416	0.90637
0.9015	-10.5743	-4.12903
0.902	-18.9331	-1.71204
0.9025	-24.6735	-6.54602
0.903	-35.0464	-2.92053
0.9035	-39.7797	-3.8269
0.904	-51.2604	-2.11487
0.9045	-51.3611	2.92053
0.905	-56.7993	5.63965
0.9055	-62.1368	3.7262
0.906	-57.605	-2.41699
0.9065	-52.3682	2.01416
0.907	-44.4122	4.33044
0.9075	-49.9512	10.5743
0.908	-54.2816	2.01416
0.9085	-51.9653	4.02832
0.909	-57.7057	11.0779
0.9095	-56.6986	11.9842
0.91	-36.9598	-3.62549
0.9105	-18.5303	1.61133
0.911	13.797	8.05664
0.9115	40.4846	-3.12195
0.912	67.3737	0.80566
0.9125	75.8331	1.61133
0.913	63.1439	8.8623
0.9135	55.4901	7.75452
0.914	41.4917	6.94885
0.9145	30.9174	4.43115
0.915	26.2848	12.3871
0.9155	28.1982	3.7262
0.916	23.1628	9.36584
0.9165	14.8041	7.45239
0.917	11.9842	7.04956
0.9175	4.83398	7.75452
0.918	-0.70496	3.7262
0.9185	-1.91345	9.16443
0.919	0.20142	10.0708
0.9195	12.3871	9.66797
0.92	1.51062	6.94885
0.9205	7.25098	9.86938
0.921	1.71204	6.74744
0.9215	-2.5177	3.32336
0.922	-3.02124	8.66089
0.9225	-2.61841	8.15735
0.923	1.10779	8.35876
0.9235	4.43115	5.13611
0.924	3.02124	2.71912
0.9245	5.94177	-2.41699
0.925	7.75452	3.52478
0.9255	1.10779	5.33752
0.926	-2.71912	6.44531
0.9265	-9.36584	3.42407
0.927	-10.1715	8.66089
0.9275	-15.0055	11.5814
0.928	-18.631	6.3446
0.9285	-17.0196	7.75452
0.929	-10.0708	6.94885
0.9295	-2.11487	2.41699
0.93	-5.0354	3.92761
0.9305	-9.36584	4.22974
0.931	-13.092	7.25098
0.9315	-17.4225	11.1786
0.932	-22.76	4.33044
0.9325	-16.3147	15.3076
0.933	-13.797	5.63965
0.9335	-9.97009	2.71912
0.934	-7.75452	4.53186
0.9345	-7.85522	5.13611
0.935	-8.05664	10.7758
0.9355	-2.5177	5.94177
0.936	-7.15027	8.15735
0.9365	1.81274	5.13611
0.937	-3.62549	2.01416
0.9375	-5.84106	6.44531
0.938	-8.15735	7.35168
0.9385	-5.53894	9.36584
0.939	-12.085	10.6751
0.9395	-5.94177	4.53186
0.94	-1.71204	1.91345
0.9405	1.2085	7.04956
0.941	-5.33752	3.42407
0.9415	-3.7262	4.93469
0.942	-7.95593	2.41699
0.9425	-2.5177	-2.21558
0.943	-7.75452	4.63257
0.9435	-5.0354	8.8623
0.944	-2.5177	8.15735
0.9445	-13.092	5.33752
0.945	-12.1857	6.64673
0.9455	-11.5814	6.74744
0.946	-12.4878	10.9772
0.9465	-15.4083	5.33752
0.947	-13.797	2.11487
0.9475	-13.1928	-1.3092
0.948	-16.214	5.84106
0.9485	-16.5161	4.22974
0.949	-16.8182	5.13611
0.9495	-14.6027	-3.7262
0.95	-19.3359	-0.30212
0.9505	-18.4296	4.43115
0.951	-18.0267	8.45947
0.9515	-23.465	-0.90637
0.952	-21.6522	-0.30212
0.9525	-20.6451	1.40991
0.953	-19.4367	-0.30212
0.9535	-15.3076	5.74036
0.954	-20.2423	0.40283
0.9545	-22.5586	3.92761
0.955	-17.6239	-0.70496
0.9555	-13.797	-1.51062
0.956	-15.4083	-7.45239
0.9565	-15.6097	-4.12903
0.957	-24.472	0.50354
0.9575	-15.3076	-6.14319
0.958	-12.7899	0.50354
0.9585	-12.3871	-0.60425
0.959	-7.85522	5.13611
0.9595	-10.8765	-2.21558
0.96	-12.3871	-1.91345
0.9605	-8.45947	-6.14319
0.961	-3.7262	0.80566
0.9615	-11.4807	4.73328
0.962	-8.96301	6.74744
0.9625	-5.74036	6.64673
0.963	-15.6097	3.52478
0.9635	-15.8112	3.7262
0.964	-14.4012	6.44531
0.9645	-11.5814	0.50354
0.965	-14.8041	6.84814
0.9655	-14.9048	5.53894
0.966	-12.1857	0.70496
0.9665	-25.4791	0.10071
0.967	-22.0551	4.83398
0.9675	-18.631	0.10071
0.968	-22.0551	-0.20142
0.9685	-28.1982	0.50354
0.969	-31.0181	3.7262
0.9695	-29.306	5.63965
0.97	-33.9386	2.11487
0.9705	-43.808	5.33752
0.971	-54.6844	2.41699
0.9715	-65.7623	-4.63257
0.972	-74.0204	0.10071
0.9725	-83.8898	-0.20142
0.973	-79.5593	1.91345
0.9735	-79.3579	-3.12195
0.974	-85.7025	1.81274
0.9745	-73.2147	2.61841
0.975	-69.5892	3.42407
0.9755	-68.7836	6.94885
0.976	-70.7977	3.62549
0.9765	-57.5043	-1.51062
0.977	-43.103	1.3092
0.9775	-32.9315	-1.2085
0.978	-24.6735	-2.31628
0.9785	-15.509	3.62549
0.979	-6.54602	-0.40283
0.9795	-7.45239	-1.61133
0.98	-1.91345	-0.30212
0.9805	6.54602	-3.52478
0.981	5.43823	-1.71204
0.9815	17.4225	-1.91345
0.982	23.0621	8.8623
0.9825	38.3698	2.01416
0.983	44.8151	1.00708
0.9835	32.9315	5.94177
0.984	38.0676	-0.30212
0.9845	34.3414	-4.22974
0.985	30.011	-4.83398
0.9855	29.6081	2.21558
0.986	34.14	-5.0354
0.9865	37.1613	0.10071
0.987	26.889	-3.92761
0.9875	24.0692	-4.43115
0.988	26.2848	3.22266
0.9885	27.4933	5.74036
0.989	33.2336	3.7262
0.9895	38.7726	1.2085
0.99	46.6278	-2.71912
0.9905	40.7867	-0.40283
0.991	40.7867	-1.81274
0.9915	26.1841	-3.92761
0.992	13.3942	2.11487
0.9925	20.0409	-3.32336
0.993	23.0621	2.21558
0.9935	19.8395	2.11487
0.994	22.0551	4.63257
0.9945	27.1912	-9.16443
0.995	31.1188	4.93469
0.9955	30.9174	5.74036
0.996	29.9103	1.00708
0.9965	27.8961	2.21558
0.997	23.0621	6.44531
0.9975	18.1274	6.94885
0.998	17.8253	7.04956
0.9985	11.0779	3.7262
0.999	13.797	2.5177
[truncated: 122,577 more rows]

## Sheet: MVC GMed R
Time(s):	R.Glut.Med.(uV):
0	-78.2501
0.0005	-73.114
0.001	-71.402
0.0015	-80.8685
0.002	-95.1691
0.0025	-96.8811
0.003	-103.528
0.0035	-101.715
0.004	-86.7096
0.0045	-80.1636
0.005	-73.0133
0.0055	-45.8221
0.006	-37.5641
0.0065	-34.7443
0.007	-45.7214
0.0075	-42.1967
0.008	-44.0094
0.0085	-39.2761
0.009	-34.7443
0.0095	-34.7443
0.01	-36.2549
0.0105	-44.1101
0.011	-80.0629
0.0115	-119.742
0.012	-148.645
0.0125	-168.082
0.013	-173.318
0.0135	-186.612
0.014	-207.156
0.0145	-218.536
0.015	-237.369
0.0155	-225.687
0.016	-203.329
0.0165	-165.06
0.017	-131.223
0.0175	-118.13
0.018	-104.031
0.0185	-98.6938
0.019	-109.067
0.0195	-144.315
0.02	-163.348
0.0205	-165.665
0.021	-158.917
0.0215	-144.617
0.022	-132.733
0.0225	-105.441
0.023	-85.0983
0.0235	-60.8276
0.024	-43.103
0.0245	-46.4264
0.025	-35.9528
0.0255	-7.25098
0.026	40.9882
0.0265	97.4853
0.027	128.302
0.0275	142.603
0.028	139.883
0.0285	147.638
0.029	171.506
0.0295	182.181
0.03	177.145
0.0305	176.038
0.031	149.652
0.0315	108.261
0.032	79.2572
0.0325	54.2816
0.033	35.9528
0.0335	42.3981
0.034	54.8859
0.0345	56.9
0.035	42.8009
0.0355	22.2565
0.036	10.9772
0.0365	1.71204
0.037	3.32336
0.0375	-17.8253
0.038	-47.3328
0.0385	-82.4799
0.039	-91.9464
0.0395	-103.226
0.04	-104.031
0.0405	-99.3988
0.041	-79.8615
0.0415	-76.3367
0.042	-104.535
0.0425	-156.299
0.043	-192.453
0.0435	-221.658
0.044	-237.268
0.0445	-224.277
0.045	-188.425
0.0455	-145.926
0.046	-100.708
0.0465	-86.1054
0.047	-80.9692
0.0475	-46.4264
0.048	8.56018
0.0485	62.9425
0.049	96.1762
0.0495	131.927
0.05	165.06
0.0505	191.446
0.051	192.755
0.0515	200.61
0.052	214.407
0.0525	249.152
0.053	269.394
0.0535	267.783
0.054	263.855
0.0545	267.178
0.055	253.482
0.0555	227.197
0.056	224.277
0.0565	226.492
0.057	249.554
0.0575	272.415
0.058	280.472
0.0585	278.558
0.059	245.728
0.0595	211.99
0.06	184.799
0.0605	168.887
0.061	153.076
0.0615	136.661
0.062	120.648
0.0625	108.362
0.063	94.0613
0.0635	87.5153
0.064	78.5523
0.0645	74.3225
0.065	65.6616
0.0655	67.3737
0.066	63.446
0.0665	54.0802
0.067	38.1683
0.0675	28.0975
0.068	-9.16443
0.0685	-31.1188
0.069	-44.9158
0.0695	-54.3823
0.07	-52.4689
0.0705	-38.1683
0.071	-29.8096
0.0715	-15.4083
0.072	-3.92761
0.0725	12.9913
0.073	29.1046
0.0735	41.2903
0.074	52.9724
0.0745	69.3878
0.075	85.5011
0.0755	85.0983
0.076	73.4161
0.0765	46.4264
0.077	22.2565
0.0775	6.84814
0.078	4.53186
0.0785	-13.9984
0.079	-23.9685
0.0795	-20.343
0.08	-30.9174
0.0805	-42.5995
0.081	-36.3556
0.0815	-8.15735
0.082	10.0708
0.0825	20.343
0.083	35.9528
0.0835	50.2533
0.084	75.531
0.0845	92.9535
0.085	114.908
0.0855	130.518
0.086	142.401
0.0865	141.696
0.087	136.459
0.0875	119.843
0.088	101.212
0.0885	82.782
0.089	48.0377
0.0895	9.26514
0.09	-33.2336
0.0905	-64.856
0.091	-73.7183
0.0915	-62.3383
0.092	-39.3768
0.0925	-35.0464
0.093	-26.6876
0.0935	-18.4296
0.094	-22.9614
0.0945	-21.6522
0.095	-16.9189
0.0955	-9.06372
0.096	-0.10071
0.0965	15.0055
0.097	21.4508
0.0975	33.5358
0.098	46.4264
0.0985	60.3241
0.099	50.5554
0.0995	32.3273
0.1	27.8961
0.1005	36.6577
0.101	35.1471
0.1015	48.4406
0.102	40.9882
0.1025	36.8591
0.103	28.7018
0.1035	16.8182
0.104	-3.7262
0.1045	-35.7513
0.105	-48.3398
0.1055	-65.1581
0.106	-75.8331
0.1065	-74.826
0.107	-61.6333
0.1075	-69.0857
0.108	-109.772
0.1085	-144.315
0.109	-162.14
0.1095	-153.278
0.11	-132.632
0.1105	-110.577
0.111	-88.5223
0.1115	-56.6986
0.112	-12.7899
0.1125	29.8096
0.113	72.2076
0.1135	111.786
0.114	133.942
0.1145	158.817
0.115	207.156
0.1155	251.669
0.116	269.998
0.1165	259.021
0.117	237.167
0.1175	199.1
0.118	167.075
0.1185	112.793
0.119	58.1085
0.1195	-1.81274
0.12	-38.4705
0.1205	-56.3965
0.121	-65.0574
0.1215	-90.033
0.122	-154.688
0.1225	-184.497
0.123	-181.979
0.1235	-166.672
0.124	-137.466
0.1245	-76.5381
0.125	-7.15027
0.1255	79.1565
0.126	126.389
0.1265	132.532
0.127	117.627
0.1275	117.929
0.128	99.2981
0.1285	101.614
0.129	100.909
0.1295	64.151
0.13	-4.43115
0.1305	-65.4602
0.131	-97.3846
0.1315	-98.1903
0.132	-86.6089
0.1325	-74.9268
0.133	-77.6459
0.1335	-92.6514
0.134	-107.556
0.1345	-133.136
0.135	-154.889
0.1355	-188.022
0.136	-219.946
0.1365	-216.22
0.137	-172.714
0.1375	-86.8103
0.138	-5.33752
0.1385	52.2675
0.139	104.636
0.1395	156.601
0.14	187.619
0.1405	230.118
0.141	278.86
0.1415	290.341
0.142	292.255
0.1425	291.449
0.143	303.735
0.1435	307.965
0.144	308.67
0.1445	286.514
0.145	249.756
0.1455	196.985
0.146	149.551
0.1465	106.65
0.147	65.9638
0.1475	31.6223
0.148	2.92053
0.1485	-33.3344
0.149	-90.2344
0.1495	-124.274
0.15	-144.617
0.1505	-138.977
0.151	-125.986
0.1515	-120.85
0.152	-88.4216
0.1525	-43.9087
0.153	14.3005
0.1535	104.938
0.154	166.772
0.1545	190.64
0.155	217.026
0.1555	255.295
0.156	281.479
0.1565	304.843
0.157	334.653
0.1575	333.646
0.158	308.267
0.1585	274.228
0.159	240.289
0.1595	196.28
0.16	151.566
0.1605	83.1848
0.161	44.0094
0.1615	30.7159
0.162	18.4296
0.1625	2.61841
0.163	-6.74744
0.1635	-11.7828
0.164	-12.9913
0.1645	-27.2919
0.165	-44.6136
0.1655	-65.863
0.166	-71.402
0.1665	-92.5507
0.167	-76.6388
0.1675	-45.6207
0.168	-6.74744
0.1685	15.0055
0.169	19.9402
0.1695	8.96301
0.17	-10.7758
0.1705	-27.0905
0.171	-40.7867
0.1715	-51.5625
0.172	-65.1581
0.1725	-64.9567
0.173	-59.1156
0.1735	-68.6829
0.174	-82.3791
0.1745	-117.023
0.175	-139.783
0.1755	-148.544
0.176	-137.466
0.1765	-145.825
0.177	-143.308
0.1775	-120.145
0.178	-114.807
0.1785	-113.699
0.179	-125.784
0.1795	-150.659
0.18	-160.025
0.1805	-151.767
0.181	-126.59
0.1815	-73.819
0.182	-49.2462
0.1825	-18.0267
0.183	16.4154
0.1835	47.6349
0.184	44.8151
0.1845	38.4705
0.185	58.5114
0.1855	69.4885
0.186	79.66
0.1865	81.07
0.187	83.0841
0.1875	73.4161
0.188	73.819
0.1885	53.6774
0.189	-7.75452
0.1895	-67.1722
0.19	-108.865
0.1905	-121.555
0.191	-98.1903
0.1915	-66.3666
0.192	-46.5271
0.1925	-32.6294
0.193	-8.7616
0.1935	52.8717
0.194	134.244
0.1945	202.121
0.195	250.562
0.1955	314.914
0.196	349.155
0.1965	355.6
0.197	367.886
0.1975	385.309
0.198	369.498
0.1985	326.193
0.199	264.761
0.1995	210.379
0.2	144.315
0.2005	77.5452
0.201	25.0763
0.2015	-44.4122
0.202	-105.038
0.2025	-147.739
0.203	-179.462
0.2035	-181.375
0.204	-144.617
0.2045	-89.328
0.205	-33.6365
0.2055	31.723
0.206	79.0558
0.2065	88.2202
0.207	90.5365
0.2075	70.5963
0.208	45.8221
0.2085	23.2635
0.209	11.5814
0.2095	29.5074
0.21	50.8575
0.2105	87.7167
0.211	116.821
0.2115	148.846
0.212	162.241
0.2125	162.744
0.213	164.658
0.2135	172.916
0.214	202.423
0.2145	207.458
0.215	195.676
0.2155	187.418
0.216	169.693
0.2165	150.659
0.217	118.533
0.2175	110.275
0.218	83.1848
0.2185	26.1841
0.219	-51.4618
0.2195	-102.219
0.22	-108.865
0.2205	-128
0.221	-136.862
0.2215	-121.353
0.222	-83.8898
0.2225	-42.4988
0.223	3.12195
0.2235	35.5499
0.224	18.4296
0.2245	3.7262
0.225	14.3005
0.2255	19.4367
0.226	30.011
0.2265	32.0251
0.227	23.8678
0.2275	3.42407
0.228	-5.63965
0.2285	-34.3414
0.229	-58.9142
0.2295	-76.4374
0.23	-76.6388
0.2305	-52.8717
0.231	1.10779
0.2315	57.7057
0.232	96.3776
0.2325	88.4216
0.233	47.4335
0.2335	-43.103
0.234	-127.798
0.2345	-185.605
0.235	-222.665
0.2355	-280.673
0.236	-321.158
0.2365	-333.847
0.237	-302.728
0.2375	-287.723
0.238	-274.53
0.2385	-254.892
0.239	-238.275
0.2395	-215.918
0.24	-180.771
0.2405	-147.739
0.241	-84.2926
0.2415	-2.11487
0.242	47.1313
0.2425	99.4995
0.243	153.983
0.2435	198.395
0.244	234.952
0.2445	263.956
0.245	254.691
0.2455	217.63
0.246	180.469
0.2465	149.551
0.247	134.949
0.2475	128
0.248	108.563
0.2485	100.003
0.249	80.6671
0.2495	34.5429
0.25	5.74036
0.2505	11.9842
0.251	56.6986
0.2515	68.6829
0.252	52.066
0.2525	23.465
0.253	-18.1274
0.2535	-46.6278
0.254	-64.0503
0.2545	-69.1864
0.255	-69.5892
0.2555	-42.3981
0.256	-22.8607
0.2565	-2.61841
0.257	36.6577
0.2575	63.7482
0.258	110.175
0.2585	168.283
0.259	217.932
0.2595	244.62
0.26	283.493
0.2605	289.737
0.261	269.595
0.2615	241.196
0.262	210.782
0.2625	195.273
0.263	179.965
0.2635	130.518
0.264	75.6317
0.2645	22.2565
0.265	-20.0409
0.2655	-47.1313
0.266	-66.1652
0.2665	-78.2501
0.267	-90.9393
0.2675	-96.1762
0.268	-102.219
0.2685	-97.7875
0.269	-113.498
0.2695	-156.601
0.27	-192.755
0.2705	-209.674
0.271	-212.494
0.2715	-167.78
0.272	-135.956
0.2725	-112.39
0.273	-93.1549
0.2735	-104.636
0.274	-116.318
0.2745	-124.374
0.275	-117.929
0.2755	-97.0825
0.276	-74.0204
0.2765	-32.5287
0.277	9.06372
0.2775	38.1683
0.278	71.8048
0.2785	96.7804
0.279	115.411
0.2795	118.936
0.28	121.152
0.2805	124.475
0.281	105.441
0.2815	55.0873
0.282	-32.3273
0.2825	-97.6868
0.283	-155.695
0.2835	-229.715
0.284	-300.412
0.2845	-373.224
0.285	-472.522
0.2855	-553.29
0.286	-600.22
0.2865	-622.476
0.287	-624.591
0.2875	-596.796
0.288	-580.783
0.2885	-548.959
0.289	-469.501
0.2895	-386.417
0.29	-318.942
0.2905	-254.993
0.291	-183.188
0.2915	-73.114
0.292	86.1054
0.2925	237.369
0.293	324.582
0.2935	385.107
0.294	419.65
0.2945	399.106
0.295	378.864
0.2955	402.127
0.296	427.405
0.2965	428.714
0.297	397.192
0.2975	356.607
0.298	294.47
0.2985	211.688
0.299	145.12
0.2995	84.9976
0.3	49.6491
0.3005	9.16443
0.301	-17.7246
0.3015	-55.3894
0.302	-92.8528
0.3025	-106.851
0.303	-84.0912
0.3035	-27.8961
0.304	26.9898
0.3045	58.3099
0.305	65.1581
0.3055	71.402
0.306	83.4869
0.3065	90.4358
0.307	103.629
0.3075	134.747
0.308	178.052
0.3085	210.379
0.309	246.835
0.3095	249.454
0.31	229.01
0.3105	190.338
0.311	141.696
0.3115	82.8827
0.312	32.3273
0.3125	-8.96301
0.313	-52.4689
0.3135	-95.9747
0.314	-133.035
0.3145	-151.364
0.315	-172.614
0.3155	-199.603
0.316	-247.641
0.3165	-269.998
0.317	-260.028
0.3175	-245.828
0.318	-245.425
0.3185	-254.489
0.319	-259.424
0.3195	-263.351
0.32	-261.539
0.3205	-271.61
0.321	-280.27
0.3215	-285.104
0.322	-253.482
0.3225	-194.669
0.323	-169.592
0.3235	-165.262
0.324	-160.025
0.3245	-166.672
0.325	-147.134
0.3255	-83.0841
0.326	-21.9544
0.3265	19.0338
0.327	61.3312
0.3275	110.98
0.328	144.214
0.3285	160.226
0.329	128.604
0.3295	71.7041
0.33	33.0322
0.3305	-3.7262
0.331	-47.8363
0.3315	-67.2729
0.332	-64.5538
0.3325	-20.2423
0.333	5.33752
0.3335	23.8678
0.334	43.6066
0.3345	50.9582
0.335	60.1227
0.3355	72.2076
0.336	76.236
0.3365	57.5043
0.337	21.4508
0.3375	-14.502
0.338	-21.1487
0.3385	-4.12903
0.339	39.5782
0.3395	73.819
0.34	95.5719
0.3405	118.332
0.341	147.336
0.3415	182.281
0.342	200.208
0.3425	197.589
0.343	171.506
0.3435	115.109
0.344	37.3627
0.3445	-41.7938
0.345	-81.1706
0.3455	-96.7804
0.346	-90.2344
0.3465	-113.699
0.347	-183.389
0.3475	-266.272
0.348	-358.118
0.3485	-437.073
0.349	-448.251
0.3495	-421.664
0.35	-355.801
0.3505	-307.159
0.351	-267.48
0.3515	-209.775
0.352	-131.021
0.3525	-43.4051
0.353	54.3823
0.3535	156.5
0.354	263.956
0.3545	401.321
0.355	497.296
0.3555	543.924
0.356	553.39
0.3565	529.422
0.357	451.273
0.3575	347.745
0.358	261.136
0.3585	213.3
0.359	171.204
0.3595	147.134
0.36	149.954
0.3605	142.703
0.361	115.009
0.3615	76.236
0.362	49.1455
0.3625	-6.14319
0.363	-83.2855
0.3635	-200.208
0.364	-323.776
0.3645	-417.535
0.365	-488.937
0.3655	-486.118
0.366	-465.976
0.3665	-417.334
0.367	-382.59
0.3675	-336.163
0.368	-288.73
0.3685	-250.159
0.369	-196.28
0.3695	-109.671
0.37	-12.1857
0.3705	64.6545
0.371	146.933
0.3715	174.628
0.372	156.097
0.3725	78.5523
0.373	20.9473
0.3735	-29.0039
0.374	-41.1896
0.3745	-37.7655
0.375	-21.6522
0.3755	-1.51062
0.376	3.42407
0.3765	-1.10779
0.377	-30.9174
0.3775	-53.8788
0.378	-34.2407
0.3785	7.04956
0.379	4.43115
0.3795	-45.9228
0.38	-107.153
0.3805	-178.354
0.381	-247.339
0.3815	-286.011
0.382	-272.415
0.3825	-223.773
0.383	-164.96
0.3835	-116.318
0.384	-68.4814
0.3845	-41.391
0.385	-15.3076
0.3855	23.3643
0.386	69.4885
0.3865	111.685
0.387	166.873
0.3875	231.931
0.388	296.988
0.3885	335.861
0.389	351.974
0.3895	363.455
0.39	353.183
0.3905	297.894
0.391	228.506
0.3915	177.246
0.392	140.891
0.3925	103.931
0.393	87.616
0.3935	73.7183
0.394	60.8276
0.3945	32.9315
0.395	13.3942
0.3955	-0.10071
0.396	-19.5373
0.3965	-47.8363
0.397	-75.2289
0.3975	-89.328
0.398	-86.8103
0.3985	-89.2273
0.399	-108.16
0.3995	-120.145
0.4	-122.159
0.4005	-97.5861
0.401	-62.7411
0.4015	-25.6805
0.402	4.33044
0.4025	39.3768
0.403	58.3099
0.4035	71.5027
0.404	97.5861
0.4045	99.6002
0.405	98.3917
0.4055	89.1266
0.406	77.243
0.4065	69.5892
0.407	34.9457
0.4075	0.70496
0.408	-12.3871
0.4085	-25.882
0.409	-60.8276
0.4095	-107.657
0.41	-150.256
0.4105	-196.381
0.411	-240.189
0.4115	-270.2
0.412	-294.571
0.4125	-309.677
0.413	-308.267
0.4135	-343.515
0.414	-436.67
0.4145	-501.727
0.415	-532.846
0.4155	-547.147
0.416	-564.368
0.4165	-544.73
0.417	-525.494
0.4175	-497.397
0.418	-430.023
0.4185	-303.635
0.419	-174.93
0.4195	-37.4634
0.42	111.081
0.4205	258.014
0.421	432.944
0.4215	611.6
0.422	705.46
0.4225	716.034
0.423	684.11
0.4235	636.475
0.424	613.211
0.4245	577.057
0.425	535.062
0.4255	495.181
0.426	462.753
0.4265	431.937
0.427	413.306
0.4275	385.812
0.428	339.285
0.4285	275.839
0.429	215.918
0.4295	168.686
0.43	131.726
0.4305	110.779
0.431	81.6742
0.4315	64.9567
0.432	55.2887
0.4325	36.1542
0.433	20.4437
0.4335	-6.04248
0.434	-44.6136
0.4345	-75.4303
0.435	-120.245
0.4355	-150.458
0.436	-177.951
0.4365	-171.506
0.437	-148.746
0.4375	-108.664
0.438	-63.9496
0.4385	-41.1896
0.439	-37.5641
0.4395	-25.5798
0.44	20.5444
0.4405	59.6191
0.441	76.236
0.4415	116.922
0.442	156.702
0.4425	158.917
0.443	114.505
0.4435	55.6915
0.444	12.085
0.4445	-42.1967
0.445	-94.9677
0.4455	-120.447
0.446	-98.1903
0.4465	-67.8772
0.447	-49.5483
0.4475	-22.76
0.448	32.5287
0.4485	75.2289
0.449	74.3225
0.4495	64.5538
0.45	40.5853
0.4505	25.6805
0.451	17.4225
0.4515	-8.8623
0.452	-24.7742
0.4525	-35.1471
0.453	-34.0393
0.4535	-32.7301
0.454	-32.2266
0.4545	-47.6349
0.455	-77.3438
0.4555	-95.9747
0.456	-97.3846
0.4565	-103.931
0.457	-116.318
0.4575	-162.039
0.458	-244.418
0.4585	-299.606
0.459	-322.467
0.4595	-351.974
0.46	-353.284
0.4605	-316.324
0.461	-245.627
0.4615	-172.311
0.462	-116.519
0.4625	-73.7183
0.463	-57.9071
0.4635	-21.4508
0.464	28.3997
0.4645	76.9409
0.465	129.712
0.4655	161.636
0.466	160.73
0.4665	145.02
0.467	121.252
0.4675	119.339
0.468	127.396
0.4685	153.58
0.469	163.852
0.4695	166.269
0.47	164.255
0.4705	154.889
0.471	165.967
0.4715	141.293
0.472	109.268
0.4725	67.5751
0.473	43.808
0.4735	21.048
0.474	-0.10071
0.4745	-26.0834
0.475	-72.4091
0.4755	-109.067
0.476	-169.693
0.4765	-237.973
0.477	-292.255
0.4775	-342.407
0.478	-394.473
0.4785	-380.576
0.479	-316.324
0.4795	-240.793
0.48	-179.562
0.4805	-149.451
0.481	-143.71
0.4815	-100.204
0.482	-12.9913
0.4825	51.1597
0.483	93.9606
0.4835	114.505
0.484	130.518
0.4845	130.014
0.485	149.954
0.4855	162.241
0.486	160.831
0.4865	138.071
0.487	84.9976
0.4875	0.90637
0.488	-71.8048
0.4885	-115.915
0.489	-154.486
0.4895	-209.775
0.49	-257.812
0.4905	-262.244
0.491	-251.569
0.4915	-235.254
0.492	-217.227
0.4925	-231.427
0.493	-242.203
0.4935	-209.573
0.494	-160.629
0.4945	-120.749
0.495	-65.4602
0.4955	-48.2391
0.496	-59.4177
0.4965	-84.0912
0.497	-114.102
0.4975	-122.562
0.498	-80.2643
0.4985	-22.3572
0.499	13.5956
0.4995	32.7301
0.5	72.6105
0.5005	105.743
0.501	70.9992
0.5015	25.0763
0.502	-10.8765
0.5025	-19.6381
0.503	-11.9842
0.5035	-21.4508
0.504	-24.6735
0.5045	-15.6097
0.505	-5.23682
0.5055	-23.465
0.506	-52.6703
0.5065	-84.494
0.507	-86.911
0.5075	-74.826
0.508	-80.8685
0.5085	-96.6797
0.509	-68.5821
0.5095	8.96301
0.51	74.4232
0.5105	141.193
0.511	168.686
0.5115	190.64
0.512	225.284
0.5125	230.319
0.513	214.005
0.5135	202.524
0.514	220.953
0.5145	240.994
0.515	250.864
0.5155	239.685
0.516	233.643
0.5165	209.674
0.517	167.88
0.5175	123.77
0.518	103.729
0.5185	95.874
0.519	103.427
0.5195	100.406
0.52	91.9464
0.5205	79.0558
0.521	45.0165
0.5215	2.31628
0.522	-47.6349
0.5225	-81.6742
0.523	-97.6868
0.5235	-103.226
0.524	-82.9834
0.5245	-53.8788
0.525	-43.0023
0.5255	-35.5499
0.526	-12.2864
0.5265	14.7034
0.527	18.631
0.5275	4.33044
0.528	5.94177
0.5285	9.26514
0.529	27.9968
0.5295	23.5657
0.53	-10.5743
0.5305	-74.6246
0.531	-132.431
0.5315	-156.5
0.532	-163.449
0.5325	-146.228
0.533	-157.104
0.5335	-185.303
0.534	-199.603
0.5345	-201.718
0.535	-206.754
0.5355	-189.029
0.536	-173.117
0.5365	-160.73
0.537	-173.117
0.5375	-206.552
0.538	-233.643
0.5385	-258.316
0.539	-215.213
0.5395	-129.712
0.54	-39.5782
0.5405	28.299
0.541	65.7623
0.5415	79.2572
0.542	90.9393
0.5425	95.5719
0.543	117.224
0.5435	153.781
0.544	201.215
0.5445	219.241
0.545	217.932
0.5455	214.508
0.546	205.847
0.5465	206.653
0.547	180.267
0.5475	145.12
0.548	126.187
0.5485	110.275
0.549	113.599
0.5495	139.883
0.55	165.665
0.5505	191.446
0.551	202.121
0.5515	175.232
0.552	141.696
0.5525	111.484
0.553	82.6813
0.5535	19.4367
0.554	-50.2533
0.5545	-119.339
0.555	-173.318
0.5555	-246.835
0.556	-343.515
0.5565	-390.143
0.557	-362.045
0.5575	-325.891
0.558	-270.3
0.5585	-228.305
0.559	-211.185
0.5595	-185.403
0.56	-131.424
0.5605	-90.8386
0.561	-51.4618
0.5615	8.56018
0.562	73.4161
0.5625	144.113
0.563	241.397
0.5635	356.708
0.564	379.367
0.5645	307.059
0.565	222.061
0.5655	171.909
0.566	165.161
0.5665	199.905
0.567	210.379
0.5675	191.949
0.568	132.129
0.5685	75.2289
0.569	52.066
0.5695	34.845
0.57	4.93469
0.5705	-23.0621
0.571	-46.0236
0.5715	-66.3666
0.572	-71.0999
0.5725	-94.9677
0.573	-106.348
0.5735	-103.427
0.574	-91.04
0.5745	-132.935
0.575	-195.273
0.5755	-228.809
0.576	-211.588
0.5765	-232.031
0.577	-255.194
0.5775	-253.281
0.578	-230.118
0.5785	-206.854
0.579	-160.025
0.5795	-121.756
0.58	-84.0912
0.5805	-18.2281
0.581	37.3627
0.5815	59.8206
0.582	74.2218
0.5825	64.5538
0.583	56.7993
0.5835	60.7269
0.584	110.477
0.5845	195.877
0.585	251.065
0.5855	281.882
0.586	264.359
0.5865	199.704
0.587	108.16
0.5875	4.53186
0.588	-71.6034
0.5885	-143.71
0.589	-201.718
0.5895	-224.478
0.59	-236.362
0.5905	-228.809
0.591	-200.006
0.5915	-169.794
0.592	-143.308
0.5925	-153.076
0.593	-188.525
0.5935	-202.02
0.594	-189.13
0.5945	-160.931
0.595	-105.139
0.5955	-60.8276
0.596	-29.306
0.5965	-8.05664
0.597	-7.95593
0.5975	-4.02832
0.598	31.1188
0.5985	71.3013
0.599	98.996
0.5995	94.162
0.6	146.127
0.6005	203.732
0.601	211.789
0.6015	207.458
0.602	161.234
0.6025	104.132
0.603	48.7427
0.6035	25.0763
0.604	6.14319
0.6045	-21.048
0.605	-21.6522
0.6055	44.4122
0.606	105.643
0.6065	154.385
0.607	173.923
0.6075	186.511
0.608	208.466
0.6085	217.731
0.609	186.713
0.6095	137.466
0.61	76.8402
0.6105	10.6751
0.611	-29.1046
0.6115	-50.4547
0.612	-78.653
0.6125	-78.4515
0.613	-59.9213
0.6135	-50.8575
0.614	-73.4161
0.6145	-92.0471
0.615	-111.887
0.6155	-157.507
0.616	-224.881
0.6165	-268.286
0.617	-277.451
0.6175	-257.41
0.618	-224.881
0.6185	-148.242
0.619	-75.531
0.6195	-5.74036
0.62	50.8575
0.6205	120.145
0.621	155.997
0.6215	177.347
0.622	234.851
0.6225	269.595
0.623	283.997
0.6235	286.816
0.624	284.399
0.6245	270.099
0.625	233.743
0.6255	191.345
0.626	136.258
0.6265	97.5861
0.627	52.2675
0.6275	-22.0551
0.628	-105.945
0.6285	-165.866
0.629	-201.114
0.6295	-201.92
0.63	-172.009
0.6305	-138.574
0.631	-114.908
0.6315	-98.7946
0.632	-62.1368
0.6325	-46.225
0.633	-51.059
0.6335	-37.4634
0.634	-18.2281
0.6345	7.15027
0.635	43.2037
0.6355	76.4374
0.636	86.0046
0.6365	82.6813
0.637	64.0503
0.6375	53.5767
0.638	63.7482
0.6385	88.4216
0.639	108.06
0.6395	103.528
0.64	102.017
0.6405	93.8599
0.641	83.4869
0.6415	57.8064
0.642	31.9244
0.6425	-6.04248
0.643	-38.4705
0.6435	-74.4232
0.644	-134.647
0.6445	-203.531
0.645	-239.584
0.6455	-236.16
0.646	-196.985
0.6465	-160.327
0.647	-129.712
0.6475	-152.774
0.648	-181.677
0.6485	-174.628
0.649	-167.78
0.6495	-158.615
0.65	-114.807
0.6505	-35.3485
0.651	31.4209
0.6515	39.7797
0.652	19.2352
0.6525	12.8906
0.653	56.0944
0.6535	132.632
0.654	168.182
0.6545	160.629
0.655	136.661
0.6555	109.772
0.656	110.779
0.6565	107.556
0.657	100.305
0.6575	98.8953
0.658	103.226
0.6585	116.116
0.659	132.431
0.6595	146.429
0.66	161.838
0.6605	180.066
0.661	180.771
0.6615	161.435
0.662	120.044
0.6625	82.6813
0.663	40.7867
0.6635	-20.6451
0.664	-91.5436
0.6645	-152.573
0.665	-215.112
0.6655	-274.429
0.666	-306.354
0.6665	-288.025
0.667	-274.53
0.6675	-254.288
0.668	-231.729
0.6685	-179.965
0.669	-125.281
0.6695	-67.7765
0.67	-32.7301
0.6705	-34.2407
0.671	-92.3492
0.6715	-156.601
0.672	-185.101
0.6725	-222.766
0.673	-279.767
0.6735	-324.179
0.674	-350.162
0.6745	-337.775
0.675	-278.659
0.6755	-207.358
0.676	-156.097
0.6765	-129.511
0.677	-97.5861
0.6775	-45.0165
0.678	23.6664
0.6785	100.104
0.679	176.944
0.6795	242.102
0.68	279.868
0.6805	305.951
0.681	321.964
0.6815	326.797
0.682	332.739
0.6825	302.325
0.683	259.625
0.6835	223.471
0.684	200.006
0.6845	161.334
0.685	107.758
0.6855	44.0094
0.686	-9.66797
0.6865	-50.6561
0.687	-62.5397
0.6875	-71.2006
0.688	-85.8032
0.6885	-86.2061
0.689	-86.911
0.6895	-114.404
0.69	-131.223
0.6905	-115.713
0.691	-62.5397
0.6915	19.8395
0.692	98.7946
0.6925	155.191
0.693	163.248
0.6935	164.658
0.694	146.53
0.6945	116.217
0.695	96.0754
0.6955	85.9039
0.696	60.5255
0.6965	1.2085
0.697	-62.3383
0.6975	-113.397
0.698	-144.919
0.6985	-157.608
0.699	-148.947
0.6995	-115.512
0.7	-80.7678
0.7005	-79.8615
0.701	-68.5821
0.7015	-38.3698
0.702	-2.11487
0.7025	21.9544
0.703	34.7443
0.7035	37.9669
0.704	43.3044
0.7045	6.3446
0.705	-57.9071
0.7055	-157.306
0.706	-283.694
0.7065	-363.052
0.707	-362.045
0.7075	-281.479
0.708	-187.418
0.7085	-105.643
0.709	-35.9528
0.7095	7.65381
0.71	31.2195
0.7105	48.642
0.711	72.7112
0.7115	119.44
0.712	165.06
0.7125	228.104
0.713	277.954
0.7135	310.08
0.714	308.267
0.7145	294.571
0.715	261.539
0.7155	227.399
0.716	186.914
0.7165	161.334
0.717	131.223
0.7175	92.5507
0.718	61.9354
0.7185	12.3871
0.719	-26.0834
0.7195	-23.5657
0.72	5.33752
0.7205	36.7584
0.721	54.6844
0.7215	49.0448
0.722	16.214
0.7225	-15.509
0.723	-34.9457
0.7235	-49.3469
0.724	-57.0007
0.7245	-73.3154
0.725	-104.535
0.7255	-122.964
0.726	-144.012
0.7265	-157.407
0.727	-152.774
0.7275	-141.797
0.728	-124.374
0.7285	-116.318
0.729	-99.1974
0.7295	-107.355
0.73	-94.3634
0.7305	-84.494
0.731	-65.5609
0.7315	-34.4421
0.732	-17.0196
0.7325	-20.6451
0.733	-44.5129
0.7335	-63.5468
0.734	-44.9158
0.7345	-7.75452
0.735	21.1487
0.7355	31.9244
0.736	42.1967
[truncated: 14,574 more rows]

[truncated: 1 more sheets: MVC GMed L]
